# Supplementary material for: Effectiveness of community engagement in snakebite prevention and proper first aid practices: A community trial in rural Bangladesh
Source: PLoS Negl Trop Dis. 2026 May 18;20(5):e0014180. doi: 10.1371/journal.pntd.0014180 (PMC13262932; doi:10.1371/journal.pntd.0014180)
Supplement: S1 — (XLSX) [file pntd.0014180.s005.xlsx]

## Sheet: Baseline data final
unique_id	upz	household_member	age	agecat	educat	year_schooling	sex	occupation	OccupCat	Snackbite_family	anyone_died_sbite	died_number	victim_sex	incident_date	weather_in_bite_time	venomous_sanck	had_done_offending_snake	snake_carried_hosp	time_bite	bite_location	first_aid_receive_30m	first_treatment	outcome_1st_treatment	second_further_trea	Q87_time_1stsite_to_2ndsite	hopital_type	snac_immobilized	snakebite_site_tied	outcome2ndvist
2055060	2	6	28	2	2	1	1	6	3	1	2		2	2022-02-03	3	1	2	2	21:49:00	1	1	2	1	3	320	2	1	1	2
2065091	2	3	45	3	1	21	2	3	1	1	2		2	2022-03-20	1	3	4	2	11:00:00	10	1	3	1	2	320	3	2	2	2
1021099	1	2	65	5	2	5	2	3	1	1	2		2	2022-06-28	3	3	4	2	11:00:00	19	1	3	2	2	680	3	2	1	2
1002069	1	6	34	3	2	22	2	3	1	1	2		2	2022-06-10	2	3	4	2	09:00:00	8	1	3	2	2	660	3	2	1	2
1021063	1	6	40	3	3	10	2	3	1	1	2		2	2022-06-10	2	1	4	2	09:00:00	8	1	3	2	2	660	3	2	1	2
1032026	1	3	46	4	2	2	2	3	1	1	2		2	2022-05-01	1	1	4	2	18:29:00	11	1	2	1	3	480	2	1	1	2
1016032	1	5	23	2	4	14	1	5	2	1	2		2	2022-05-03	1	1	4	2	18:30:00	7	2	2	1	2	180		1	1	2
1085101	1	5	39	3	2	5	2	3	1	1	2		2	2022-06-15	3	3	4	2	20:18:00	1	1	2	1	3	120	3	2	1	2
2034105	2	4	34	3	2	5	2	3	1	1	2		2	2022-05-10	1	3	4	2	10:00:00	7	1	2	1	3	120	2	2	1	2
1098001	1	3	45	3	2	2	2	3	1	1	2		2	2022-02-09	1	1	4	2	20:00:00	7	1	2	1	2	120		1	1	2
1050014	1	2	60	4	1	21	2	3	1	1	2		2	2022-08-30	3	3	4	2	12:00:00	9	1	4	2	4	90		2	1	2
1088092	1	4	32	3	3	8	2	3	1	1	2		2	2022-02-15	1	3	4	2	16:15:00	13	1	2	1	2	90		2	1	2
1069016	1	5	8	1	2	1	1	5	2	1			2	2022-05-10	1	3	4	2	13:00:00	7	1	2	1	3	85	3	1	1	2
2037099	2	4	45	3	1	21	2	3	1	1	2		2	2022-08-20	3	1	4	2	13:00:00	6	1	3	1	3	80	2	2	1	2
1092116	1	5	26	2	2	5	2	3	1	1	2		2	2022-02-05	1	2	4	2	13:00:00	14	2	2	2	2	80		1	1	2
1043008	1	4	28	2	3	9	2	3	1	1	2		2	2022-01-01	1	2	4	2	16:00:00	13	1	2	2	2	75		1	1	2
1070109	1	3	45	3	2	4	2	3	1	1	2		2	2022-10-22	2	3	4	2	10:29:00	8	1	2	1	4	60		2	1	2
1092003	1	4	30	2	3	8	2	3	1	1	2		2	2022-09-22	1	3	4	2	18:00:00	7	1	2	1	3	60	3	1	1	2
1098053	1	4	42	3	2	2	2	3	1	1	2		2	2022-02-02	1	3	4	2	05:00:00	14	1	2	1	2	60		1	1	2
1074060	1	5	35	3	3	10	2	3	1	1	2		2	2022-12-02	1	3	4	2	20:00:00	7	1	2	1	2	60		1	1	2
1030113	1	5	40	3	3	8	1	9	2	1	2		2	2022-11-02	1	1	4	2	10:01:00	14	1	2	1	2	60		2	1	2
1063107	1	2	80	5	1	4	1	7	4	1	2		2	2022-02-10	1	3	4	2	18:00:00	7	1	2	4	3	50	3	2	1	2
2013034	2	4	50	4	3	10	2	3	1	1	2		2	2021-12-26	1	1	4	2	10:00:00	11	1	3	1	3	30	2	2	1	2
2124046	2	4	24	2	3	10	2	3	1	1	2		2	2022-07-07	1	2	2	2	12:30:00	1	1	2	2	2	20		2	1	2
1095091	1	6	19	2	3	7	2	3	1	1	2		2	2022-12-18	1	3	4	2	19:30:00	14	1	2	2	1			2	1
1085105	1	3	72	5	2	5	1	7	4	1	2		2	2022-03-24	1	3	4	2	12:43:00	8	2	2	2	1			2	2
1083065	1	6	37	3	2	5	2	3	1	1	2		2	2022-01-15	1	3	4	2	12:00:00	9	1	2	2	1			2	1
1085120	1	3	34	3	2	5	2	3	1	1	2		2	2022-05-20	1	3	4	2	19:05:00	7	2	2	2	1			2	1
1107093	1	6	58	4	4	12	1	10	3	1	2		2	2022-07-15	1	2	4	2	17:00:00	19	1	3	2	1		3	2	1
1083067	1	6	36	3	2	2	2	3	1	1	2		2	2022-06-10	2	1	4	2	16:00:00	8	1	2	2	1			2	1
2082107	2	5	40	3	3	7	2	3	1	1	2		2	2022-03-10	1	3	4	2	10:30:00	6	2	2	2	1			2	1
2015077	2	4	36	3	1	21	2	3	1	1	2		2	2022-11-12	1	3	4	2	12:01:00	8	1	3	2	1		2	2	1
1073005	1	4	18	1	3	8	1	11	4	1	2		2	2022-11-08	5	3	4	2	21:00:00	7	1	4	2	1			2	1
1085081	1	4	46	4	2	4	1	1	1	1	2		2	2022-07-07	1	3	4	2	20:09:00	7	1	2	2	1			1	1
2028120	2	5	22	2	4	13	2	5	2	1	2		2	2022-06-22	1	3	4	2	15:01:00	1	3	2	2	1			2	1
1097090	1	4	28	2	3	8	2	3	1	1	2		2	2022-04-21	1	1	4	2	19:19:00	11	1	2	2	1			2	1
1079053	1	5	26	2	3	6	2	3	1	1	2		2	2022-01-13	1	3	4	2	16:21:00	3	2	2	2	1			2	2
2063002	2	3	50	4	1	21	2	3	1	1	2		2	2021-12-11	3	1	4	2	10:00:00	11	1	2	2	1			2	1
1021033	1	5	70	5	1	3	2	3	1	1	2		2	2022-06-30	1	2	4	2	06:30:00	11	1	2	2	1			2	1
1044065	1	6	49	4	2	5	1	4	3	1	2		2	2022-02-11	2	3	4	2	18:35:00	9	2	3	2	1		5	1	1
1062007	1	2	28	2	2	5	2	3	1	1	2		2	2022-09-22	1	3	4	2	11:00:00	7	1	2	2	1			1	1
1094077	1	3	26	2	4	14	1	11	4	1	2		2	2022-06-10	1	3	4	2	18:14:00	4	1	3	2	1		3	2	2
1034038	1	4	35	3	2	5	2	3	1	1	2		2	2022-11-25	1	1	4	2	19:22:00	7	1	2	2	1			1	2
1098004	1	3	40	3	2	3	2	3	1	1	2		2	2022-10-30	1	1	4	2	20:00:00	7	1	2	2	1			1	1
1068050	1	5	14	1	3	7	2	5	2	1	2		2	2022-10-03	1	2	4	2	09:00:00	13	1	2	2	1			1	1
1062060	1	4	48	4	2	2	2	3	1	1			2	2022-09-06	1	3	4	2	10:11:00	7	1	2	2	1			1	1
2076117	2	2	53	4	1	21	2	3	1	1	2		2	2022-08-17	5	3	4	2	22:00:00	1	2	2	2	1			1	1
1020063	1	3	40	3	2	5	2	3	1	1	2		2	2022-06-30	1	3	4	2	06:30:00	11	1	2	2	1			1	1
1062060	1	4	24	2	3	10	2	3	1	1	2		2	2022-06-22	1	3	4	2	15:07:00	7	1	2	2	1			1	1
1068059	1	4	40	3	2	2	2	3	1	1	2		2	2022-03-10	1	3	4	2	09:00:00	9	1	2	2	1			1	1
2112092	2	5	60	4	1	21	1	10	3	1	2		2	2022-03-10	5	3	4	2	19:30:00	14	2	3	2	1		2	2	1
1104004	1	3	40	3	2	2	2	3	1	1	2		2	2022-02-10	1	1	4	2	10:00:00	7	1	2	2	1			1	1
1098058	1	5	45	3	2	3	1	4	3	1	2		2	2022-01-20	1	3	4	2	07:00:00	13	1	2	2	1			1	1
1068040	1	2	46	4	3	8	2	3	1	1	2		2	2021-12-28	1	3	4	2	17:00:00	7	1	2	2	1			1	1
1103045	1	9	46	4	2	4	2	3	1	1	2		2	2022-04-19	1	3	4	2	21:00:00	12	1	3	2	1		4	1	1
2006016	2	4	21	2	1	21	1	10	3	1	2		2	2022-11-16	1	3	4	2	11:03:00	1	2	2	2	1			2	1
1025061	1	7	35	3	3	8	2	3	1	1	2		2	2022-10-26	1	3	4	2	10:21:00	14	1	2	2	1			1	1
1088029	1	4	40	3	2	5	2	3	1	1			2	2022-10-15	2	2	4	2	18:20:00	8	1	2	2	1			1	1
1030003	1	4	32	3	2	5	2	3	1	1	2		2	2022-10-15	2	2	4	2	17:10:00	7	1	2	2	1			1	1
1088029	1	4	20	2	2	5	1	2	1	1	2		2	2022-10-15	2	1	4	2	18:00:00	8	1	2	2	1			2	1
1070048	1	4	55	4	2	5	1	1	1	1	2		2	2022-10-05	5	1	4	2	19:01:00	7	1	2	2	1			2	1
2050093	2	6	20	2	3	8	2	3	1	1	2		2	2022-09-16	1	3	4	2	16:00:00	9	2	2	2	1			2	2
1030029	1	5	40	3	2	5	2	3	1	1	2		2	2022-08-08	1	3	4	2	15:20:00	9	1	2	2	1			1	1
1016059	1	4	31	3	2	5	2	3	1	1	2		2	2022-08-01	1	3	4	2	12:00:00	6	1	2	2	1			1	1
1130001	1	6	40	3	2	5	2	3	1	1	2		2	2022-07-26	1	3	4	2	11:16:00	14	1	2	2	1			2	1
1085114	1	4	23	2	4	14	1	5	2	1	2		2	2022-07-14	2	3	4	2	13:31:00	12	1	2	2	1			2	1
1068060	1	3	36	3	2	3	2	3	1	1	2		2	2022-06-30	1	3	4	2	19:00:00	5	1	2	2	1			1	1
1125047	1	5	50	4	2	2	2	3	1	1	2		2	2022-06-20	1	1	4	2	12:32:00	7	1	2	2	1			1	2
1047100	1	8	46	4	2	2	2	3	1	1	2		2	2022-04-28	1	1	4	2	17:29:00	11	1	2	2	1			2	1
1092001	1	3	56	4	2	2	2	3	1	1	2		2	2022-03-03	1	3	4	2	09:00:00	7	1	2	2	1			1	1
1023002	1	3	35	3	2	5	2	3	1	1	2		2	2021-12-28	1	3	4	2	10:00:00	7	1	2	2	1			1	1
1034033	1	5	38	3	3	10	1	10	3	1	2		2	2021-12-28	1	3	4	2	16:33:00	7	1	2	2	1			1	2
1047079	1	5	37	3	3	8	2	3	1	1	2		2	2021-12-13	1	1	4	2	11:30:00	1	1	2	2	1			1	1
2083063	2	5	14	1	3	7	2	5	2	1	2		2	2022-03-10	1	3	4	2	15:00:00	19	2	2	2	1			2	2
2034006	2	6	35	3	1	21	2	3	1	1	2		2	2022-07-15	1	1	4	2	11:00:00	7	1	2	2	1			2	1
1086051	1	3	40	3	2	5	2	3	1	1	2		2	2022-06-15	1	3	4	2	20:20:00	7	1	2	2	1			1	1
2089061	2	6	65	5	1	21	1	1	1	1	2		2	2022-06-10	1	2	4	2	13:00:00	19	1	2	2	1			2	1
1112063	1	4	45	3	3	6	1	11	4	1	2		2	2021-12-25	1	3	4	2	11:00:00	2	1	2	2	1			2	1
2076024	2	6	30	2	2	3	1	1	1	1	2		2	2022-07-11	3	2	4	2	12:32:00	8	1	1					2	1
1104120	1	4	40	3	2	5	2	3	1	1	2		2	2022-06-10	1	3	1	2	17:33:00	1	1	1					1	1
1114078	1	4	38	3	3	8	2	3	1	1	2		2	2022-03-02	1	3	4	2	15:03:00	9	1	1					2	1
1078104	1	4	36	3	2	5	1	10	3	1	2		2	2022-01-10	1	3	4	2	17:38:00	7	1	1					2	1
1087090	1	4	25	2	3	6	2	3	1	1	2		1	2022-09-26	3	3	4	2	10:00:00	13	1	2	4	2	880		2	1	2
1018022	1	3	40	3	3	8	2	3	1	1	2		1	2021-05-22	1	3	4	2	19:31:00	7	1	3	1	3	600	2	2	1	2
1049007	1	4	20	2	3	10	1	10	3	1	2		1	2022-09-01	1	3	4	2	19:00:00	11	1	2	1	2	600		2	1	2
2024048	2	4	30	2	3	10	2	3	1	1	2		1	2022-05-25	5	3	4	2	12:00:00	19	1	3	1	3	180	2	2	1	2
1032035	1	3	18	1	3	7	2	3	1	1	2		1	2022-04-06	1	1	4	2	18:23:00	19	1	2	1	3	180	3	1	1	2
1018002	1	3	65	5	1	21	1	6	3	1	2		1	2021-11-26	2	1	1	2	08:28:00	8	1	3	1	3	180	2	2	1	2
1119077	1	3	30	2	3	10	1	11	4	1	2		1	2022-07-15	3	3	4	2	06:00:00	12	2	3	1	3	120	2	2	1	2
1104007	1	4	33	3	2	2	2	3	1	1	2		1	2022-05-18	1	1	4	2	21:00:00	5	1	2	1	3	120	3	1	1	2
1034016	1	4	45	3	2	3	2	3	1	1	2		1	2022-01-01	1	1	4	2	10:16:00	12	1	2	2	3	120	3	1	2	2
1123088	1	2	50	4	1	21	1	1	1	1			1	2022-09-30	3	3	4	2	11:00:00	8	1	2	1	3	120	3	2	1	2
1073065	1	5	35	3	2	5	1	10	3	1	2		1	2022-07-14	3	2	4	2	13:12:00	8	1	2	2	3	120	3	1	1	2
1079079	1	4	46	4	2	3	2	3	1	1	2		1	2022-11-26	1	3	4	2	07:44:00	8	1	2	1	3	120	3	1	1	2
2047085	2	5	30	2	3	7	2	3	1	1	2		1	2022-11-26	1	3	4	2	05:00:00	14	1	2	1	3	90	3	2	1	2
1040118	1	6	40	3	1	21	1	6	3	1			1	2022-04-12	1	2	4	2	12:41:00	9	1	2	2	3	90	3	1	1	1
2035037	2	5	50	4	3	6	1	1	1	1	2		1	2022-11-27	3	3	2	2	10:45:00	8	2	2	2	2	90		2	2	2
1085033	1	4	35	3	3	8	2	3	1	1	2		1	2022-07-09	5	1	2	2	17:59:00	7	1	2	1	3	60	2	2	1	1
1104003	1	4	37	3	2	3	2	3	1	1	2		1	2022-05-20	1	1	4	2	16:00:00	7	1	2	1	3	60	3	1	1	2
1097041	1	3	35	3	3	8	2	3	1	1	2		1	2022-12-18	1	3	4	2	18:30:00	11	1	2	1	3	60	6	2	1	1
1098075	1	3	25	2	2	5	2	3	1	1	2		1	2022-08-07	3	1	4	2	19:53:00	8	1	2	1	2	60		1	1	2
1116008	1	2	70	5	1	21	2	3	1	1	2		1	2022-08-17	1	3	4	2	11:00:00	3	1	2	1	3	50	3	1	1	2
2078085	2	3	55	4	2	5	1	1	1	1	2		1	2022-05-29	3	1	4	2	16:30:00	8	2	3	1	4	40	1	2	1	1
2047011	2	4	20	2	3	10	2	3	1	1	2		1	2021-11-26	1	3	4	2	16:00:00	8	1	2	2	3	40	2	2	1	2
1116007	1	3	30	2	2	5	2	3	1	1	2		1	2022-09-20	1	3	4	2	18:00:00	13	1	2	1	3	40	4	1	1	2
1104019	1	5	43	3	1	21	2	3	1	1	2		1	2022-06-29	1	3	4	2	17:00:00	7	1	2	1	3	40	4	1	1	2
2113004	2	4	60	4	1	21	2	3	1	1	2		1	2022-11-20	5	1	4	2	23:30:00	1	1	2	1	3	40	2	2	1	2
2062102	2	5	38	3	3	9	2	3	1	1	2		1	2022-09-22	1	1	4	2	09:00:00	6	1	4	2	4	35		2	1	2
2080112	2	4	28	2	2	5	1	6	3	1	2		1	2022-10-22	1	1	4	2	12:00:00	8	1	4	1	4	35		2	1	2
2007025	2	4	24	2	2	5	1	10	3	1	2		1	2022-08-15	1	1	2	2	07:00:00	9	1	3	1	3	35	2	2	1	2
1043011	1	2	52	4	2	4	2	3	1	1	2		1	2022-01-05	3	1	4	2	21:00:00	14	2	3	1	3	30	3	1	1	2
2095032	2	7	32	3	1	21	2	3	1	1	2		1	2022-01-04	1	3	4	2	10:30:00	8	1	3	1	2	15	2	2	1	2
1018001	1	5	42	3	1	21	1	1	1	1	2		1	2021-11-27	2	3	4	2	15:35:00	8	1	2	2	1			2	1
1030016	1	4	31	3	2	5	2	1	1	1	2		1	2021-12-12	3	3	4	2	12:00:00	13	1	2	2				1	1
2004050	2	4	40	3	2	4	2	3	1	1	2		1	2021-12-08	1	3	4	2	07:45:00	8	1	3	2	1		1	1	1
1114099	1	4	35	3	2	5	2	3	1	1	2		1	2022-09-11	3	3	4	2	19:13:00	12	2	4	2	1			2	1
1016012	1	4	50	4	1	21	1	6	3	1	2		1	2022-09-06	1	1	4	2	18:00:00	11	2	2	2	1			1	1
2021047	2	4	42	3	2	2	1	6	3	1	2		1	2022-07-12	4	3	4	2	07:33:00	14	2	2	2	1			2	3
1055112	1	2	60	4	2	1	1	6	3	1	2		1	2022-06-05	1	3	4	2	12:00:00	14	1	2	2	1			1	1
1080014	1	4	22	2	3	9	2	3	1	1	2		1	2022-04-20	1	3	4	2	17:30:00	7	1	2	2	1			1	1
1034016	1	4	55	4	2	2	1	1	1	1			1	2022-04-10	2	3	4	2	08:18:00	7	1	3	2	1		3	1	2
1110079	1	3	40	3	2	5	1	2	1	1	2		1	2022-09-14	1	3	4	2	10:33:00	11	1	2	1	1			1	1
1073049	1	4	51	4	2	5	2	3	1	1	2		1	2022-05-19	3	3	4	2	18:49:00	11	1	2	2	1			1	1
2017034	2	4	40	3	1	21	1	6	3	1	2		1	2022-03-07	1	3	4	2	10:35:00	8	1	2	2	1			2	1
1042009	1	4	40	3	2	5	1	1	1	1	2		1	2022-01-15	1	1	4	2	11:00:00	8	1	2	2	1			2	1
2039043	2	4	55	4	3	8	1	1	1	1	2		1	2022-11-18	1	3	4	2	10:02:00	8	1	3	2	1		6	2	1
2063006	2	9	27	2	3	8	2	3	1	1	2		1	2022-11-25	1	2	4	2	10:00:00	14	1	2	2	1			2	1
1082037	1	4	35	3	3	8	1	10	3	1	2		1	2022-10-15	3	1	4	2	12:02:00	14	1	2	2	1			2	1
1103021	1	7	55	4	2	22	1	9	2	1	2		1	2022-10-10	1	3	4	2	16:37:00	19	1	2	2	1			2	1
1122031	1	5	17	1	3	10	1	5	2	1			1	2022-10-03	5	2	4	2	19:00:00	14	1	2	2	1			2	1
1029015	1	4	28	2	2	5	2	3	1	1	2		1	2022-09-26	1	3	4	2	12:24:00	13	2	2	2	1			2	1
2103007	2	4	32	3	2	3	2	3	1	1	2		1	2022-09-12	1	2	4	2	12:50:00	8	1	2	2	1			2	1
1059041	1	4	30	2	3	8	2	3	1	1	2		1	2022-09-10	3	3	4	2	09:00:00	8	1	2	2	1			2	1
1092103	1	4	25	2	3	6	1	6	3	1	2		1	2022-09-10	1	1	1	1	16:00:00	14	1	2	2	1			1	1
1038072	1	4	32	3	3	10	2	3	1	1	2		1	2022-08-30	1	3	4	2	23:00:00	14	1	2	2	1			2	1
1041039	1	7	35	3	3	9	2	3	1	1	2		1	2022-08-13	1	3	4	2	21:30:00	11	2	2	2	1			2	1
1020058	1	3	25	2	1	21	1	1	1	1	2		1	2022-07-26	3	3	4	2	20:00:00	8	1	2	2	1			2	1
1020083	1	4	23	2	3	6	2	3	1	1	2		1	2022-07-15	1	2	2	2	16:30:00	7	1	2	2	1			2	1
1112004	1	5	47	4	3	10	1	10	3	1			1	2022-07-10	1	2	4	2	06:00:00	7	1	2	2	1			2	1
1085058	1	4	29	2	1	21	1	6	3	1	2		1	2022-07-07	4	3	4	2	18:59:00	7	1	2	2	1			2	1
1115091	1	3	41	3	3	8	2	3	1	1	2		1	2022-06-15	3	3	4	2	15:28:00	10	1	3	2	1		3	2	1
1112004	1	5	38	3	3	10	2	3	1	1	2		1	2022-06-15	3	1	4	2	07:00:00	14	1	2	2	1			2	1
1019061	1	4	26	2	3	10	2	3	1	1	2		1	2022-05-25	1	3	4	2	09:00:00	14	1	3	2	1		6	1	1
1121066	1	5	44	3	2	5	1	1	1	1	2		1	2022-05-05	2	2	4	2	19:25:00	14	1	2	2	1			2	1
1028045	1	4	35	3	2	5	2	3	1	1	2		1	2022-04-15	2	3	4	2	09:00:00	7	1	3	2	1		3	1	2
1080007	1	5	35	3	2	2	2	3	1	1	2		1	2022-01-11	1	3	4	2	19:00:00	14	1	2	2	1			1	1
2063003	2	2	45	3	1	21	2	3	1	1	2		1	2021-12-16	1	1	4	2	07:00:00	1	1	2	2	1			2	1
1115038	1	5	37	3	2	5	2	3	1	1	2		1	2022-08-10	3	3	3	2	12:00:00	8	1	3	2	1		3	2	1
1062049	1	6	49	4	2	2	2	3	1	1	2		1	2022-10-03	1	3	4	2	08:31:00	9	1	2	2	1			1	1
2054101	2	4	50	4	1	21	1	1	1	1	2		1	2022-09-06	1	3	4	2	08:00:00	14	1	2	2	1			2	1
1109033	1	4	19	2	3	10	2	5	2	1	2		1	2022-05-09	1	2	4	2	21:00:00	11	1	2	2	1			2	1
1023036	1	2	50	4	3	8	1	1	1	1	2		1	2022-01-28	2	3	4	2	02:30:00	1	1	3	2	1		3	1	2
2050073	2	4	26	2	3	7	2	3	1	1	2		1	2021-01-08	1	3	4	2	08:00:00	8	1	2	2	1			2	1
1092030	1	3	50	4	1	21	2	3	1	1	2		1	2022-12-07	1	3	2	2	12:28:00	7	1	2	2	1			1	1
1074021	1	4	37	3	2	5	2	3	1	1	2		1	2022-09-22	1	3	4	2	10:59:00	7	1	2	2	1			1	1
1080007	1	3	5	1	1	23	1	99		1			1	2022-08-26	1	1	2	2	14:31:00	14	1	2	2	1			1	1
1074059	1	6	50	4	2	3	1	6	3	1	2		1	2022-06-08	1	3	4	2	15:00:00	11	1	2	2	1			1	1
1098016	1	5	27	2	2	5	2	3	1	1	2		1	2022-05-24	1	3	4	2	10:29:00	14	1	2	2	1			1	1
1080007	1	3	30	2	2	5	1	2	1	1			1	2022-05-13	1	1	4	2	17:00:00	14	1	2	2	1			1	1
1116005	1	5	50	4	2	5	2	3	1	1	2		1	2022-03-23	1	1	4	2	10:00:00	14	1	2	2	1			1	1
1068050	1	5	28	2	3	8	2	3	1	1	2		1	2022-02-28	1	3	4	2	18:00:00	7	1	2	2	1			1	1
1080017	1	3	21	2	3	8	2	3	1	1	2		1	2022-02-22	1	3	4	2	12:40:00	7	1	2	2	1			1	1
1098005	1	3	20	2	2	5	2	3	1	1	2		1	2022-02-10	1	1	4	2	16:00:00	14	1	2	2	1			1	1
1074061	1	4	15	1	3	7	1	5	2	1			1	2022-06-06	3	2	1	2	17:30:00	7	1	2	2	1			1	1
1081085	1	5	38	3	2	5	2	3	1	1	2		1	2022-12-11	1	3	4	2	17:30:00	13	1	2	2	1			2	1
1057096	1	8	52	4	1	21	1	6	3	1	2		1	2022-11-17	1	3	4	2	12:30:00	13	1	2	2	1			2	1
1036072	1	2	80	5	1	2	1	6	3	1	2		1	2022-11-15	1	1	4	2	10:04:00	9	1	2	2	1			2	1
1076096	1	4	35	3	2	3	2	3	1	1	2		1	2022-10-18	1	1	4	2	12:14:00	11	1	2	2	1			2	1
1123088	1	2	55	4	1	21	1	1	1	1			1	2022-10-10	1	2	4	2	13:00:00	8	1	2	2	1			2	1
2120043	2	3	53	4	1	21	1	10	3	1	2		1	2022-10-05	1	3	4	2	11:00:00	8	1	2	2	1			2	1
1104010	1	2	23	2	2	2	2	2	1	1	2		1	2022-07-19	1	1	4	2	15:00:00	14	1	2	2	1			1	1
2062050	2	4	23	2	3	7	2	3	1	1	2		1	2022-07-15	1	3	4	2	23:00:00	12	1	3	2	1		6	2	1
1104001	1	6	26	2	2	5	1	6	3	1	2		1	2022-06-20	1	3	4	2	12:00:00	14	1	2	2	1			1	1
1073023	1	6	20	2	3	10	1	5	2	1	2		1	2022-06-09	5	3	4	2	21:07:00	13	1	4	2	1			2	1
1104005	1	6	33	3	2	3	2	3	1	1	2		1	2022-04-12	1	1	4	2	10:00:00	14	1	2	2	1			1	1
1080086	1	4	44	3	2	4	2	3	1	1	2		1	2022-04-11	2	3	4	2	19:23:00	12	1	2	2	1			1	1
2103032	2	4	45	3	2	3	2	3	1	1	2		1	2022-04-09	1	2	4	2	08:42:00	8	1	2	2	1			2	1
1056006	1	3	45	3	2	5	2	3	1	1	2		1	2022-03-22	1	3	4	2	11:00:00	13	1	2	2	1			1	1
1014114	1	5	39	3	1	21	1	10	3	1	2		1	2022-02-17	1	3	4	2	20:00:00	12	1	2	2	1			2	1
1088079	1	4	34	3	2	5	2	3	1	1	2		1	2022-02-03	1	1	4	2	06:33:00	13	1	2	2	1			2	2
1103045	1	9	58	4	1	21	1	6	3	1			1	2022-01-18	1	3	4	2	16:00:00	13	1	2	2	1			1	1
1023039	1	4	40	3	2	5	1	1	1	1	2		1	2021-12-22	3	3	4	2	10:31:00	12	1	2	2	1			1	1
1052094	1	2	50	4	2	1	2	3	1	1	2		1	2021-12-15	1	1	4	2	12:01:00	11	1	2	2	1			2	1
2050061	2	6	35	3	3	10	2	3	1	1	2		1	2021-01-22	1	3	4	2	18:00:00	8	1	2	2	1			2	1
1111018	1	3	37	3	2	4	2	3	1	1	2		1	2022-04-24	2	3	4	2	19:20:00	12	1	2	2	1			2	1
1052107	1	4	36	3	2	5	2	3	1	1	2		1	2022-11-05	1	3	4	2	16:01:00	8	1	3	2	1		4	2	1
1122031	1	5	41	3	3	10	1	2	1	1	2		1	2022-10-03	5	2	4	2	19:00:00	14	1	2	2	1			2	1
2099074	2	5	27	2	3	9	2	3	1	1	2		1	2022-09-12	2	3	4	2	19:30:00	11	2	2	2	1			2	1
2039020	2	4	65	5	1	21	1	6	3	1	2		1	2022-05-06	1	3	4	2	19:00:00	14	1	4	2	1			2	1
1059060	1	2	56	4	2	5	1	1	1	1	2		1	2022-04-11	2	1	4	2	10:59:00	8	1	2	2	1			2	1
1014113	1	3	24	2	3	10	2	3	1	1	2		1	2022-03-17	1	1	4	2	15:30:00	6	1	2	2	1			2	1
1088062	1	4	38	3	3	8	2	3	1	1	2		1	2022-12-03	1	2	4	2	11:00:00	14	1	2	2	1			2	1
1094120	1	4	38	3	2	2	2	10	3	1	2		1	2022-06-10	1	2	4	2	20:00:00	11	1	2	2	1			2	1
2103100	2	4	46	4	3	9	1	1	1	1	2		1	2022-02-28	1	2	4	2	11:00:00	8	2	2	2	1			2	2
1106092	1	4	30	2	4	11	2	3	1	1	2		1	2022-01-10	1	2	4	2	17:30:00	8	1	2	2	1			2	1
2030038	2	4	28	2	2	5	2	3	1	1	2		1	2022-05-15	1	1	1	2	16:00:00	8	1	2	2	1			2	1
2063089	2	5	35	3	1	21	1	6	3	1	2		1	2022-12-21	1	3	4	2	12:00:00	19	1	2	2	1			2	1
1048059	1	5	44	3	3	8	1	10	3	1	2		1	2022-11-25	2	3	4	2	17:00:00	15	1	2	2	1			2	1
1128007	1	5	60	4	1	21	2	3	1	1	2		1	2022-10-02	1	2	4	2	21:30:00	11	1	2	2	1			1	1
1052110	1	5	50	4	2	2	1	1	1	1	2		1	2022-03-05	1	1	4	2	12:03:00	14	1	2	2	1			1	1
2026031	2	5	29	2	2	4	2	3	1	1	2		1	2021-11-10	1	3	4	2	10:00:00	1	2	2	2	1			2	2
2094114	2	5	26	2	3	7	2	3	1	1	2		1	2022-06-12	2	1	4	2	21:30:00	14	1	1		1			2	2
2066094	2	9	50	4	1	21	1	6	3	1	2		1	2022-12-02	1	3	4	2	17:00:00	14	1	1					2	1
1070108	1	3	18	1	3	7	2	3	1	1	2		1	2022-11-20	1	1	4	2	12:00:00	8	1	1					2	1
1032008	1	5	24	2	4	16	1	5	2	1	2		1	2022-11-19	1	2	4	2	13:24:00	8	2	1					1	1
2094090	2	5	55	4	3	9	1	1	1	1	2		1	2022-11-10	1	2	4	2	12:40:00	14	2	1					2	2
1002012	1	6	52	4	3	10	1	6	3	1	2		1	2022-10-27	2	3	4	2	09:28:00	8	2	1					2	1
1022051	1	6	24	2	2	4	1	6	3	1	2		1	2022-09-20	5	1	4	2	06:10:00	11	1	1					2	1
1055107	1	4	52	4	2	5	1	1	1	1	2		1	2022-09-14	1	3	4	2	14:32:00	8	1	1					1	1
1041019	1	4	26	2	3	8	2	3	1	1	2		1	2022-08-20	1	3	4	2	11:41:00	14	1	1					2	1
1104120	1	4	45	3	3	6	1	1	1	1			1	2022-08-20	1	3	4	2	09:19:00	8	1	1					1	1
1055027	1	5	35	3	1	21	1	1	1	1	2		1	2022-08-03	1	1	4	2	09:00:00	8	2	1					2	1
2079111	2	6	25	2	3	9	2	3	1	1	2		1	2022-06-13	1	2	4	2	13:00:00	8	2	1					2	2
2102023	2	5	35	3	3	7	1	6	3	1	2		1	2022-05-28	1	2	4	2	06:00:00	13	1	1					2	1
1112001	1	3	28	2	4	11	1	4	3	1			1	2022-05-10	3	2	4	2	15:00:00	8	2	1					1	1
1114090	1	4	38	3	2	4	1	1	1	1	2		1	2022-05-09	3	3	4	2	07:33:00	8	1	1					2	1
2093082	2	6	50	4	1	21	2	3	1	1	2		1	2022-05-01	1	3	4	2	10:00:00	13	1	1					2	1
2078082	2	5	33	3	3	9	1	1	1	1	2		1	2022-01-15	5	3	2	2	23:30:00	8	2	1					2	2
2093023	2	6	53	4	1	21	1	6	3	1	2		1	2021-12-22	5	1	4	2	21:00:00	19	1	1					2	2
1035031	1	5	45	3	2	5	1	6	3	1	2		1	2021-11-29	1	3	4	2	19:31:00	8	1	1					2	1
1117047	1	3	40	3	3	6	2	3	1	0	2
2097054	2	4	25	2	3	6	2	3	1	0
2103001	2	4	25	2	2	5	1	6	3	0
1117044	1	5	40	3	3	7	1	10	3	0
2110011	2	7	55	4	3	9	1	1	1	0	2
1079061	1	4	27	2	4	17	1	9	2	0	2
1071031	1	4	50	4	2	3	1	2	1	0	2
2093039	2	2	35	3	2	5	2	3	1	0	2
2085107	2	4	36	3	3	9	2	3	1	0	2
2084016	2	3	42	3	1	21	1	6	3	0	2
1098032	1	4	40	3	2	5	1	6	3	0	2
1093042	1	1	45	3	4	18	1	8	2	0	2
1085016	1	2	60	4	3	8	1	2	1	0	2
1084090	1	4	2	1	1	23	1	99		0	2
1084079	1	2	55	4	2	5	2	3	1	0	2
1084078	1	3	32	3	3	8	2	3	1	0	2
1079064	1	3	54	4	2	5	1	2	1	0	2
1079002	1	4	50	4	1	21	1	1	1	0	2
1076119	1	4	32	3	2	3	1	4	3	0	2
1051002	1	4	43	3	2	5	2	3	1	0	2
1039038	1	4	30	2	2	5	2	3	1	0	2
1035053	1	6	32	3	2	5	1	6	3	0	2
1016013	1	5	90	5	2	4	1	11	4	0	2
1068001	1	4	45	3	2	3	2	3	1	0	2
1091082	1	4	34	3	2	3	2	3	1	0
1097094	1	4	28	2	3	8	2	3	1	0	2
1060204	1	5	12	1	3	6	2	5	2	0
2059036	2	4	13	1	3	7	2	5	2	0
2009001	2	6	20	2	3	9	2	3	1	0
2052023	2	5	55	4	3	7	2	3	1	0
1038043	1	3	23	2	4	14	2	5	2	0	2
1086054	1	2	21	2	4	14	2	3	1	0	2
2090061	2	6	60	4	1	21	1	3	1	0
1021059	1	2	95	5	2	2	2	11	4	0
1055072	1	5	90	5	2	1	2	3	1	0
1123113	1	6	90	5	2	2	2	7	4	0
1060014	1	2	90	5	2	4	2	11	4	0	2
1021017	1	6	90	5	2	1	2	11	4	0
1066079	1	5	89	5	2	3	2	7	4	0
1115068	1	3	86	5	2	1	2	3	1	0
1115064	1	5	86	5	2	1	2	7	4	0
1128020	1	5	80	5	2	3	2	11	4	0
1112013	1	3	79	5	2	4	2	3	1	0
1006083	1	6	78	5	2	1	2	3	1	0
1012066	1	7	77	5	2	1	2	3	1	0	2
1073029	1	4	77	5	2	1	2	3	1	0	2
1061077	1	1	76	5	2	1	2	3	1	0	2
1011032	1	5	76	5	2	2	2	3	1	0
1033069	1	6	76	5	2	1	2	3	1	0
1073031	1	6	76	5	2	1	2	3	1	0
1115069	1	3	76	5	2	1	2	3	1	0
1027098	1	4	76	5	2	1	2	7	4	0
1081117	1	1	75	5	2	1	2	3	1	0	2
1128024	1	2	75	5	2	3	2	3	1	0	2
1007064	1	5	75	5	2	2	2	3	1	0
1014080	1	5	75	5	2	4	2	3	1	0
1016073	1	4	75	5	2	4	2	3	1	0
1032072	1	2	75	5	2	4	2	3	1	0
1043043	1	5	75	5	2	2	2	3	1	0
1045036	1	4	75	5	2	3	2	3	1	0
1061036	1	6	75	5	2	1	2	3	1	0
1066007	1	8	75	5	2	1	2	3	1	0
1109073	1	5	75	5	2	1	2	3	1	0
1094042	1	6	75	5	2	3	2	7	4	0
1067115	1	4	73	5	2	1	2	3	1	0
1006086	1	5	72	5	2	1	2	3	1	0
1006112	1	4	72	5	2	1	2	3	1	0
1039083	1	4	72	5	2	1	2	3	1	0
1050061	1	5	72	5	2	1	2	3	1	0
1085078	1	7	72	5	2	1	2	3	1	0
1103085	1	6	72	5	2	1	2	3	1	0
1039070	1	5	71	5	2	1	2	3	1	0
1039095	1	6	71	5	2	1	2	3	1	0
1050094	1	4	71	5	2	1	2	3	1	0
1061097	1	8	71	5	2	1	2	3	1	0
1079066	1	7	71	5	2	1	2	3	1	0
1091120	1	5	71	5	2	3	2	3	1	0
1097068	1	6	71	5	2	1	2	3	1	0
1115092	1	4	71	5	2	1	2	3	1	0
1055082	1	1	71	5	2	1	2	7	4	0	2
1120040	1	2	70	5	2	2	2	3	1	0	2
1123005	1	1	70	5	2	1	2	3	1	0	2
1008100	1	4	70	5	2	4	2	3	1	0
1013016	1	2	70	5	2	2	2	3	1	0
1016013	1	5	70	5	2	1	2	3	1	0
1022103	1	2	70	5	2	1	2	3	1	0
1026054	1	3	70	5	2	2	2	3	1	0
1031024	1	4	70	5	2	3	2	3	1	0
1033103	1	6	70	5	2	1	2	3	1	0
1033116	1	3	70	5	2	1	2	3	1	0
1039109	1	7	70	5	2	1	2	3	1	0
1054007	1	5	70	5	2	3	2	3	1	0
1061022	1	3	70	5	2	1	2	3	1	0
1065113	1	6	70	5	2	3	2	3	1	0
1076025	1	4	70	5	2	4	2	3	1	0
1096118	1	2	70	5	2	3	2	3	1	0
1102102	1	3	70	5	2	2	2	3	1	0
1109102	1	4	70	5	2	1	2	3	1	0
1115042	1	4	70	5	2	2	2	3	1	0
1116011	1	2	70	5	2	2	2	3	1	0
1121025	1	5	70	5	2	3	2	3	1	0
1013103	1	2	70	5	2	1	2	7	4	0	2
1088080	1	3	70	5	2	4	2	7	4	0	2
1094090	1	3	70	5	2	4	2	7	4	0	2
1009001	1	6	70	5	2	4	2	7	4	0
1009027	1	3	70	5	2	1	2	7	4	0
1015007	1	7	70	5	2	3	2	7	4	0
1026057	1	4	70	5	2	2	2	7	4	0
1032118	1	7	70	5	2	3	2	7	4	0
1052032	1	5	70	5	2	3	2	7	4	0
1123045	1	5	70	5	2	3	2	11	4	0
1033120	1	3	69	5	2	1	2	3	1	0	2
1091098	1	2	69	5	2	1	2	3	1	0	2
1120045	1	1	69	5	2	4	2	3	1	0	2
1044062	1	5	69	5	2	1	2	3	1	0
1061080	1	5	69	5	2	1	2	3	1	0
1085077	1	2	69	5	2	1	2	3	1	0
1085097	1	7	69	5	2	2	2	3	1	0
1111005	1	2	69	5	2	3	2	3	1	0
1115086	1	5	69	5	2	1	2	3	1	0
1129015	1	5	69	5	2	3	2	3	1	0
1057117	1	6	69	5	2	2	2	7	4	0
1097088	1	4	69	5	2	2	2	7	4	0
1014022	1	2	68	5	2	1	2	3	1	0	2
1016116	1	5	68	5	2	3	2	3	1	0	2
1021034	1	5	68	5	2	4	2	3	1	0	2
1024078	1	5	68	5	2	3	2	3	1	0
1033078	1	5	68	5	2	1	2	3	1	0
1067063	1	2	68	5	2	1	2	3	1	0
1097097	1	3	68	5	2	1	2	3	1	0
1048031	1	5	68	5	2	1	2	7	4	0
1011037	1	1	67	5	2	3	2	3	1	0	2
1021050	1	3	67	5	2	2	2	3	1	0	2
1027051	1	2	67	5	2	1	2	3	1	0	2
1032021	1	4	67	5	2	3	2	3	1	0	2
1050088	1	2	67	5	2	1	2	3	1	0	2
1050092	1	6	67	5	2	1	2	3	1	0	2
1067061	1	2	67	5	2	1	2	3	1	0	2
1067078	1	6	67	5	2	1	2	3	1	0	2
1079004	1	4	67	5	2	1	2	3	1	0	2
1079070	1	7	67	5	2	1	2	3	1	0	2
1084029	1	2	67	5	2	2	1	3	1	0	2
1032120	1	2	67	5	2	1	2	3	1	0
1033109	1	5	67	5	2	1	2	3	1	0
1044109	1	4	67	5	2	1	2	3	1	0
1044116	1	5	67	5	2	2	2	3	1	0
1050062	1	3	67	5	2	1	2	3	1	0
1055077	1	6	67	5	2	1	2	3	1	0
1055091	1	5	67	5	2	1	2	3	1	0
1055096	1	6	67	5	2	2	2	3	1	0
1055098	1	5	67	5	2	1	2	3	1	0
1055108	1	5	67	5	2	1	2	3	1	0
1072007	1	6	67	5	2	3	2	3	1	0
1073079	1	6	67	5	2	1	2	3	1	0
1097095	1	4	67	5	2	1	2	3	1	0
1116047	1	2	67	5	2	3	2	10	3	0
1096109	1	1	67	5	2	2	2	11	4	0	2
1059065	1	2	66	5	2	1	2	3	1	0	2
1102094	1	1	66	5	2	2	2	3	1	0	2
1002008	1	7	66	5	2	4	2	3	1	0
1022116	1	6	66	5	2	1	2	3	1	0
1043007	1	6	66	5	2	4	2	3	1	0
1061081	1	5	66	5	2	1	2	3	1	0
1061082	1	3	66	5	2	1	2	3	1	0
1073066	1	6	66	5	2	1	2	3	1	0
1073069	1	2	66	5	2	1	2	3	1	0
1085099	1	3	66	5	2	2	2	3	1	0
1085109	1	4	66	5	2	1	2	3	1	0
1086062	1	5	66	5	2	4	2	3	1	0
1091101	1	5	66	5	2	1	2	3	1	0
1109111	1	5	66	5	2	1	2	3	1	0
1115068	1	3	66	5	2	1	2	3	1	0
1115079	1	2	66	5	2	3	2	3	1	0
1076081	1	2	66	5	2	2	2	7	4	0	2
1013033	1	2	65	5	2	4	2	3	1	0	2
1014030	1	2	65	5	2	4	2	3	1	0	2
1016066	1	4	65	5	2	2	2	3	1	0	2
1017003	1	3	65	5	2	2	2	3	1	0	2
1017037	1	1	65	5	2	2	2	3	1	0	2
1026056	1	6	65	5	2	3	2	3	1	0	2
1026107	1	6	65	5	2	4	2	3	1	0	2
1029012	1	3	65	5	2	4	2	3	1	0	2
1029038	1	3	65	5	2	4	2	3	1	0	2
1032050	1	2	65	5	2	2	2	3	1	0	2
1034006	1	2	65	5	2	2	2	3	1	0	2
1034037	1	1	65	5	2	3	2	3	1	0	2
1044084	1	3	65	5	2	1	2	3	1	0	2
1045030	1	2	65	5	2	4	2	3	1	0	2
1046097	1	4	65	5	2	3	2	3	1	0	2
1057015	1	1	65	5	2	2	2	3	1	0	2
1058111	1	5	65	5	2	2	2	3	1	0	2
1059035	1	2	65	5	2	2	2	3	1	0	2
1063111	1	1	65	5	2	4	2	3	1	0	2
1067035	1	8	65	5	2	2	2	3	1	0	2
1073111	1	6	65	5	2	1	2	3	1	0	2
1074052	1	2	65	5	2	4	2	3	1	0	2
1095070	1	2	65	5	2	3	2	3	1	0	2
1097014	1	2	65	5	2	1	2	3	1	0	2
1102033	1	6	65	5	2	1	2	3	1	0	2
1105031	1	4	65	5	2	2	2	3	1	0	2
1107080	1	2	65	5	2	4	2	3	1	0	2
1108025	1	2	65	5	2	2	2	3	1	0	2
1115034	1	7	65	5	2	2	2	3	1	0	2
1119061	1	4	65	5	2	3	2	3	1	0	2
1123064	1	5	65	5	2	2	2	3	1	0	2
1124005	1	2	65	5	2	3	2	3	1	0	2
1124100	1	3	65	5	2	4	2	3	1	0	2
1128057	1	2	65	5	2	4	2	3	1	0	2
1006099	1	5	65	5	2	1	2	3	1	0
1006117	1	5	65	5	2	3	2	3	1	0
1007005	1	3	65	5	2	4	2	3	1	0
1010048	1	2	65	5	2	2	2	3	1	0
1013071	1	5	65	5	2	3	2	3	1	0
1013072	1	5	65	5	2	4	2	3	1	0
1014001	1	4	65	5	2	2	2	3	1	0
1015074	1	3	65	5	2	2	2	3	1	0
1017113	1	2	65	5	2	1	2	3	1	0
1019102	1	4	65	5	2	1	2	3	1	0
1022096	1	5	65	5	2	1	2	3	1	0
1024065	1	4	65	5	2	3	2	3	1	0
1024071	1	7	65	5	2	3	2	3	1	0
1024106	1	6	65	5	2	2	2	3	1	0
1025013	1	5	65	5	2	3	2	3	1	0
1027081	1	3	65	5	2	1	2	3	1	0
1031006	1	6	65	5	2	1	2	3	1	0
1032102	1	5	65	5	2	3	2	3	1	0
1035098	1	2	65	5	2	2	2	3	1	0
1036072	1	2	65	5	2	2	2	3	1	0
1037001	1	6	65	5	2	2	2	3	1	0
1038082	1	3	65	5	2	2	2	3	1	0
1046016	1	4	65	5	2	4	2	3	1	0
1047070	1	2	65	5	2	3	2	3	1	0
1048085	1	2	65	5	2	2	2	3	1	0
1049072	1	4	65	5	2	2	2	3	1	0
1050019	1	4	65	5	2	1	2	3	1	0
1050037	1	4	65	5	2	1	2	3	1	0
1052050	1	4	65	5	2	4	2	3	1	0
1057031	1	5	65	5	2	3	2	3	1	0
1057051	1	4	65	5	2	1	2	3	1	0
1058051	1	5	65	5	2	4	2	3	1	0
1059078	1	4	65	5	2	2	2	3	1	0
1059120	1	4	65	5	2	3	2	3	1	0
1061050	1	2	65	5	2	2	2	3	1	0
1062077	1	7	65	5	2	4	2	3	1	0
1064002	1	4	65	5	2	4	2	3	1	0
1064005	1	5	65	5	2	4	2	3	1	0
1067043	1	2	65	5	2	1	2	3	1	0
1070013	1	6	65	5	2	2	2	3	1	0
1070099	1	2	65	5	2	2	2	3	1	0
1071092	1	7	65	5	2	3	2	3	1	0
1072036	1	6	65	5	2	2	2	3	1	0
1076023	1	5	65	5	2	4	2	3	1	0
1090029	1	3	65	5	2	2	2	3	1	0
1091112	1	5	65	5	2	3	2	3	1	0
1102064	1	2	65	5	2	4	2	3	1	0
1105104	1	6	65	5	2	2	2	3	1	0
1109064	1	6	65	5	2	1	2	3	1	0
1115077	1	2	65	5	2	1	2	3	1	0
1027097	1	4	65	5	2	1	2	7	4	0	2
1036011	1	3	65	5	2	4	2	7	4	0
1047032	1	7	65	5	2	2	2	7	4	0
1045034	1	3	64	5	2	4	2	3	1	0	2
1073040	1	4	64	5	2	3	2	3	1	0	2
1073046	1	2	64	5	2	1	2	3	1	0	2
1111001	1	6	64	5	2	2	2	3	1	0	2
1114036	1	1	64	5	2	4	2	3	1	0	2
1120097	1	4	64	5	2	2	2	3	1	0	2
1130103	1	4	64	5	2	3	2	3	1	0	2
1067064	1	3	64	5	2	3	2	3	1	0
1067096	1	3	64	5	2	3	2	3	1	0
1067104	1	3	64	5	2	4	2	3	1	0
1072067	1	3	64	5	2	3	2	3	1	0
1097077	1	4	64	5	2	1	2	3	1	0
1041045	1	7	64	5	2	3	2	11	4	0	2
1050114	1	2	63	5	2	1	2	3	1	0	2
1060168	1	2	63	5	2	1	2	3	1	0	2
1060183	1	2	63	5	2	1	2	3	1	0	2
1061105	1	2	63	5	2	1	2	3	1	0	2
1085086	1	1	63	5	2	1	2	3	1	0	2
1085119	1	3	63	5	2	1	2	3	1	0	2
1089111	1	8	63	5	2	2	2	3	1	0	2
1044078	1	4	63	5	2	2	2	3	1	0
1044103	1	4	63	5	2	1	2	3	1	0
1055105	1	2	63	5	2	2	2	3	1	0
1073077	1	5	63	5	2	1	2	3	1	0
1096110	1	5	63	5	2	2	2	3	1	0
1115090	1	5	63	5	2	1	2	3	1	0
1007032	1	3	62	5	2	1	2	3	1	0	2
1012022	1	1	62	5	2	1	2	3	1	0	2
1023063	1	4	62	5	2	3	2	3	1	0	2
1041100	1	6	62	5	2	2	2	3	1	0	2
1027099	1	2	62	5	2	1	2	3	1	0
1067095	1	3	62	5	2	3	2	3	1	0
1091100	1	5	62	5	2	1	2	3	1	0
1097084	1	5	62	5	2	1	2	3	1	0
1108108	1	4	62	5	2	4	2	3	1	0
1109106	1	4	62	5	2	1	2	3	1	0
1111010	1	2	62	5	2	1	2	3	1	0
1002063	1	2	62	5	2	3	2	6	3	0	2
1012113	1	3	61	5	2	1	2	3	1	0	2
1055078	1	9	61	5	2	3	2	3	1	0	2
1060167	1	3	61	5	2	1	2	3	1	0	2
1060172	1	2	61	5	2	1	2	3	1	0	2
1060209	1	2	61	5	2	4	2	3	1	0	2
1079065	1	2	61	5	2	1	2	3	1	0	2
1111016	1	3	61	5	2	3	2	3	1	0	2
1122080	1	5	61	5	2	4	2	3	1	0	2
1012117	1	5	61	5	2	1	2	3	1	0
1044099	1	4	61	5	2	1	2	3	1	0
1044108	1	6	61	5	2	1	2	3	1	0
1059098	1	5	61	5	2	1	2	3	1	0
1059100	1	3	61	5	2	1	2	3	1	0
1067062	1	3	61	5	2	1	2	3	1	0
1067118	1	2	61	5	2	1	2	3	1	0
1073084	1	6	61	5	2	1	2	3	1	0
1085101	1	5	61	5	2	1	2	3	1	0
1085105	1	3	61	5	2	1	2	3	1	0
1097072	1	2	61	5	2	1	2	3	1	0
1097099	1	5	61	5	2	2	2	3	1	0
1097113	1	6	61	5	2	1	2	3	1	0
1097115	1	4	61	5	2	1	2	3	1	0
1116123	1	2	60	4	2	4	2	2	1	0	2
1017032	1	3	60	4	2	2	2	2	1	0
1002094	1	6	60	4	2	3	2	3	1	0	2
1004024	1	4	60	4	2	1	2	3	1	0	2
1007011	1	2	60	4	2	3	2	3	1	0	2
1007033	1	2	60	4	2	4	2	3	1	0	2
1007058	1	3	60	4	2	4	2	3	1	0	2
1016063	1	3	60	4	2	1	2	3	1	0	2
1022015	1	5	60	4	2	3	2	3	1	0	2
1022057	1	2	60	4	2	2	2	3	1	0	2
1023092	1	2	60	4	2	3	2	3	1	0	2
1026041	1	4	60	4	2	2	2	3	1	0	2
1028106	1	3	60	4	2	3	2	3	1	0	2
1029073	1	2	60	4	2	2	2	3	1	0	2
1032108	1	5	60	4	2	2	2	3	1	0	2
1033022	1	2	60	4	2	4	2	3	1	0	2
1033037	1	2	60	4	2	2	2	3	1	0	2
1039076	1	1	60	4	2	1	2	3	1	0	2
1048116	1	2	60	4	2	2	2	3	1	0	2
1049117	1	5	60	4	2	3	2	3	1	0	2
1053001	1	4	60	4	2	2	2	3	1	0	2
1058113	1	4	60	4	2	2	2	3	1	0	2
1060129	1	2	60	4	2	2	2	3	1	0	2
1060208	1	1	60	4	2	1	2	3	1	0	2
1066121	1	2	60	4	2	3	2	3	1	0	2
1068083	1	1	60	4	2	3	2	3	1	0	2
1071002	1	4	60	4	2	1	2	3	1	0	2
1074074	1	2	60	4	2	4	2	3	1	0	2
1075034	1	4	60	4	2	2	2	3	1	0	2
1076075	1	3	60	4	2	4	2	3	1	0	2
1078088	1	2	60	4	2	3	2	3	1	0	2
1081019	1	5	60	4	2	2	2	3	1	0	2
1083097	1	3	60	4	2	3	2	3	1	0	2
1086109	1	3	60	4	2	4	2	3	1	0	2
1102071	1	2	60	4	2	3	2	3	1	0	2
1103001	1	7	60	4	2	2	2	3	1	0	2
1105019	1	4	60	4	2	2	2	3	1	0	2
1113087	1	2	60	4	2	2	2	3	1	0	2
1113120	1	2	60	4	2	2	2	3	1	0	2
1114017	1	7	60	4	2	2	2	3	1	0	2
1115033	1	5	60	4	2	2	2	3	1	0	2
1115044	1	5	60	4	2	2	2	3	1	0	2
1119052	1	2	60	4	2	4	2	3	1	0	2
1120065	1	2	60	4	2	2	2	3	1	0	2
1123023	1	6	60	4	2	4	2	3	1	0	2
1128085	1	3	60	4	2	2	2	3	1	0	2
1130002	1	2	60	4	2	4	2	3	1	0	2
1130022	1	3	60	4	2	1	2	3	1	0	2
1002077	1	5	60	4	2	4	2	3	1	0
1014012	1	2	60	4	2	2	2	3	1	0
1016069	1	4	60	4	2	2	2	3	1	0
1017064	1	2	60	4	2	4	2	3	1	0
1020026	1	3	60	4	2	2	2	3	1	0
1022072	1	2	60	4	2	1	2	3	1	0
1022081	1	5	60	4	2	1	2	3	1	0
1022113	1	4	60	4	2	1	2	3	1	0
1023117	1	3	60	4	2	3	2	3	1	0
1025039	1	2	60	4	2	4	2	3	1	0
1027058	1	3	60	4	2	1	2	3	1	0
1028062	1	3	60	4	2	2	2	3	1	0
1028067	1	3	60	4	2	3	2	3	1	0
1028092	1	2	60	4	2	4	2	3	1	0
1029045	1	5	60	4	2	4	2	3	1	0
1030046	1	5	60	4	2	4	2	3	1	0
1031017	1	2	60	4	2	3	2	3	1	0
1032080	1	2	60	4	2	2	2	3	1	0
1032094	1	5	60	4	2	2	2	3	1	0
1033030	1	2	60	4	2	1	2	3	1	0
1036028	1	5	60	4	2	3	2	3	1	0
1037036	1	5	60	4	2	4	2	3	1	0
1042004	1	5	60	4	2	3	2	3	1	0
1042114	1	6	60	4	2	2	2	3	1	0
1044082	1	2	60	4	2	1	2	3	1	0
1044111	1	5	60	4	2	1	2	3	1	0
1049070	1	4	60	4	2	2	2	3	1	0
1049084	1	2	60	4	2	2	2	3	1	0
1055070	1	6	60	4	2	1	2	3	1	0
1055114	1	4	60	4	2	4	2	3	1	0
1059064	1	7	60	4	2	1	2	3	1	0
1063054	1	2	60	4	2	3	2	3	1	0
1065102	1	4	60	4	2	4	2	3	1	0
1068118	1	4	60	4	2	4	2	3	1	0
1070009	1	3	60	4	2	4	2	3	1	0
1072093	1	5	60	4	2	3	2	3	1	0
1074092	1	2	60	4	2	4	2	3	1	0
1075039	1	4	60	4	2	4	2	3	1	0
1079003	1	5	60	4	2	1	2	3	1	0
1079105	1	3	60	4	2	1	2	3	1	0
1082010	1	6	60	4	2	4	2	3	1	0
1084062	1	2	60	4	2	3	2	3	1	0
1084111	1	3	60	4	2	1	2	3	1	0
1089073	1	5	60	4	2	3	2	3	1	0
1092001	1	2	60	4	2	3	2	3	1	0
1094013	1	5	60	4	2	3	2	3	1	0
1094016	1	5	60	4	2	4	2	3	1	0
1094043	1	6	60	4	2	4	2	3	1	0
1095064	1	4	60	4	2	2	2	3	1	0
1097087	1	5	60	4	2	1	2	3	1	0
1098036	1	6	60	4	2	4	2	3	1	0
1103077	1	5	60	4	2	1	2	3	1	0
1103096	1	3	60	4	2	3	2	3	1	0
1105001	1	6	60	4	2	4	2	3	1	0
1105049	1	2	60	4	2	4	2	3	1	0
1109097	1	6	60	4	2	4	2	3	1	0
1113119	1	2	60	4	2	2	2	3	1	0
1114020	1	3	60	4	2	2	2	3	1	0
1115049	1	6	60	4	2	2	2	3	1	0
1116067	1	3	60	4	2	4	2	3	1	0
1119084	1	6	60	4	2	3	2	3	1	0
1121047	1	5	60	4	2	3	2	3	1	0
1123012	1	2	60	4	2	4	2	3	1	0
1124010	1	5	60	4	2	2	2	3	1	0
1124094	1	2	60	4	2	4	2	3	1	0
1130040	1	6	60	4	2	2	2	3	1	0
1084114	1	6	60	4	2	2	2	6	3	0
1042067	1	4	60	4	2	3	2	7	4	0	2
1052112	1	3	60	4	2	1	2	7	4	0	2
1017061	1	5	60	4	2	4	2	7	4	0
1112078	1	5	60	4	2	4	2	7	4	0
1026029	1	1	60	4	2	1	2	11	4	0	2
1026032	1	1	60	4	2	2	2	11	4	0	2
1119120	1	1	60	4	2	3	2	11	4	0	2
1055103	1	5	59	4	2	1	2	1	1	0
1014085	1	3	59	4	2	2	2	3	1	0	2
1033093	1	2	59	4	2	1	2	3	1	0	2
1120072	1	5	59	4	2	3	2	3	1	0	2
1122072	1	2	59	4	2	3	2	3	1	0	2
1039096	1	6	59	4	2	1	2	3	1	0
1061085	1	2	59	4	2	1	2	3	1	0
1082046	1	2	59	4	2	3	2	3	1	0
1085064	1	6	59	4	2	4	2	3	1	0
1085093	1	2	59	4	2	1	2	3	1	0
1085115	1	2	59	4	2	4	2	3	1	0
1122065	1	4	59	4	2	3	2	3	1	0
1017108	1	2	58	4	2	3	2	3	1	0	2
1025106	1	3	58	4	2	1	2	3	1	0	2
1030022	1	2	58	4	2	4	2	3	1	0	2
1031019	1	2	58	4	2	3	2	3	1	0	2
1045054	1	2	58	4	2	3	2	3	1	0	2
1049029	1	4	58	4	2	2	2	3	1	0	2
1056027	1	2	58	4	2	2	2	3	1	0	2
1057069	1	3	58	4	2	3	2	3	1	0	2
1063049	1	4	58	4	2	3	2	3	1	0	2
1108081	1	5	58	4	2	4	2	3	1	0	2
1006092	1	4	58	4	2	1	2	3	1	0
1021118	1	5	58	4	2	2	2	3	1	0
1024055	1	4	58	4	2	3	2	3	1	0
1030014	1	4	58	4	2	4	2	3	1	0
1030019	1	2	58	4	2	3	2	3	1	0
1033092	1	3	58	4	2	2	2	3	1	0
1033112	1	6	58	4	2	1	2	3	1	0
1037050	1	4	58	4	2	3	2	3	1	0
1047073	1	3	58	4	2	2	2	3	1	0
1061063	1	6	58	4	2	1	2	3	1	0
1079095	1	6	58	4	2	1	2	3	1	0
1082081	1	5	58	4	2	3	2	3	1	0
1087101	1	3	58	4	2	4	2	3	1	0
1096111	1	5	58	4	2	2	2	3	1	0
1097107	1	7	58	4	2	1	2	3	1	0
1104112	1	4	58	4	2	4	2	3	1	0
1109079	1	4	58	4	2	3	2	3	1	0
1113060	1	2	58	4	2	3	2	3	1	0
1117001	1	7	58	4	2	2	2	6	3	0
1026013	1	1	58	4	2	2	2	11	4	0	2
1053109	1	1	58	4	2	2	2	11	4	0	2
1057055	1	3	57	4	2	2	2	3	1	0	2
1078033	1	6	57	4	2	2	2	3	1	0	2
1092048	1	4	57	4	2	2	2	3	1	0	2
1097102	1	4	57	4	2	3	2	3	1	0	2
1128009	1	6	57	4	2	4	2	3	1	0	2
1044074	1	3	57	4	2	2	2	3	1	0
1048025	1	3	57	4	2	2	2	3	1	0
1055094	1	5	57	4	2	1	2	3	1	0
1067120	1	2	57	4	2	3	2	3	1	0
1071011	1	4	57	4	2	1	2	3	1	0
1108114	1	4	57	4	2	4	2	3	1	0
1109060	1	5	57	4	2	3	2	3	1	0
1109116	1	6	57	4	2	1	2	3	1	0
1025069	1	4	57	4	2	3	2	7	4	0	2
1013097	1	3	56	4	2	3	2	3	1	0	2
1013112	1	1	56	4	2	2	2	3	1	0	2
1013113	1	4	56	4	2	2	2	3	1	0	2
1017089	1	3	56	4	2	3	2	3	1	0	2
1023019	1	2	56	4	2	2	2	3	1	0	2
1035120	1	5	56	4	2	3	2	3	1	0	2
1050083	1	7	56	4	2	1	2	3	1	0	2
1050086	1	4	56	4	2	1	2	3	1	0	2
1057070	1	2	56	4	2	4	2	3	1	0	2
1078046	1	7	56	4	2	2	2	3	1	0	2
1085066	1	4	56	4	2	1	2	3	1	0	2
1108118	1	5	56	4	2	3	2	3	1	0	2
1120020	1	4	56	4	2	2	2	3	1	0	2
1018071	1	3	56	4	2	3	2	3	1	0
1023092	1	2	56	4	2	2	2	3	1	0
1025037	1	6	56	4	2	4	2	3	1	0
1028076	1	2	56	4	2	4	2	3	1	0
1034108	1	2	56	4	2	2	2	3	1	0
1038007	1	12	56	4	2	3	2	3	1	0
1039113	1	7	56	4	2	1	2	3	1	0
1044087	1	7	56	4	2	1	2	3	1	0
1044118	1	4	56	4	2	1	2	3	1	0
1050082	1	9	56	4	2	2	2	3	1	0
1050100	1	2	56	4	2	1	2	3	1	0
1059066	1	2	56	4	2	3	2	3	1	0
1059079	1	3	56	4	2	1	2	3	1	0
1065023	1	3	56	4	2	4	2	3	1	0
1067054	1	6	56	4	2	2	2	3	1	0
1067089	1	2	56	4	2	2	2	3	1	0
1073115	1	4	56	4	2	3	2	3	1	0
1085069	1	4	56	4	2	1	2	3	1	0
1085076	1	2	56	4	2	3	2	3	1	0
1091063	1	5	56	4	2	2	2	3	1	0
1098079	1	3	56	4	2	4	2	3	1	0
1128014	1	8	56	4	2	2	2	3	1	0
1094106	1	4	56	4	2	3	2	7	4	0	2
1007114	1	5	56	4	2	4	2	7	4	0
1001076	1	1	55	4	2	4	2	3	1	0	2
1013003	1	3	55	4	2	2	2	3	1	0	2
1013066	1	3	55	4	2	4	2	3	1	0	2
1015077	1	3	55	4	2	2	2	3	1	0	2
1017026	1	2	55	4	2	2	2	3	1	0	2
1017044	1	1	55	4	2	2	2	3	1	0	2
1017056	1	2	55	4	2	3	2	3	1	0	2
1023048	1	1	55	4	2	2	2	3	1	0	2
1026035	1	3	55	4	2	2	2	3	1	0	2
1026050	1	3	55	4	2	3	2	3	1	0	2
1026068	1	4	55	4	2	4	2	3	1	0	2
1027047	1	3	55	4	2	2	2	3	1	0	2
1027048	1	3	55	4	2	2	2	3	1	0	2
1027088	1	3	55	4	2	1	2	3	1	0	2
1028014	1	2	55	4	2	3	2	3	1	0	2
1028059	1	2	55	4	2	3	2	3	1	0	2
1028087	1	3	55	4	2	4	2	3	1	0	2
1029025	1	4	55	4	2	3	2	3	1	0	2
1029104	1	4	55	4	2	4	2	3	1	0	2
1030062	1	2	55	4	2	3	2	3	1	0	2
1031028	1	2	55	4	2	2	2	3	1	0	2
1031029	1	2	55	4	2	4	2	3	1	0	2
1033058	1	5	55	4	2	4	2	3	1	0	2
1033071	1	2	55	4	2	1	2	3	1	0	2
1033088	1	5	55	4	2	1	2	3	1	0	2
1033089	1	7	55	4	2	1	2	3	1	0	2
1034018	1	2	55	4	2	2	2	3	1	0	2
1035045	1	1	55	4	2	3	2	3	1	0	2
1035118	1	4	55	4	2	2	2	3	1	0	2
1037117	1	6	55	4	2	3	2	3	1	0	2
1039029	1	2	55	4	2	2	2	3	1	0	2
1039062	1	6	55	4	2	1	2	3	1	0	2
1041023	1	2	55	4	2	3	2	3	1	0	2
1041110	1	5	55	4	2	2	2	3	1	0	2
1043075	1	5	55	4	2	1	2	3	1	0	2
1046022	1	2	55	4	2	4	2	3	1	0	2
1046059	1	3	55	4	2	4	2	3	1	0	2
1046060	1	4	55	4	2	4	2	3	1	0	2
1046094	1	4	55	4	2	4	2	3	1	0	2
1046099	1	2	55	4	2	2	2	3	1	0	2
1049059	1	2	55	4	2	2	2	3	1	0	2
1052053	1	3	55	4	2	4	2	3	1	0	2
1052089	1	3	55	4	2	3	2	3	1	0	2
1053013	1	5	55	4	2	1	2	3	1	0	2
1055104	1	6	55	4	2	3	2	3	1	0	2
1057019	1	3	55	4	2	2	2	3	1	0	2
1057046	1	2	55	4	2	3	2	3	1	0	2
1057066	1	2	55	4	2	3	2	3	1	0	2
1058072	1	3	55	4	2	4	2	3	1	0	2
1059038	1	4	55	4	2	3	2	3	1	0	2
1062006	1	3	55	4	2	4	2	3	1	0	2
1062087	1	2	55	4	2	4	2	3	1	0	2
1065097	1	4	55	4	2	2	2	3	1	0	2
1066028	1	3	55	4	2	2	2	3	1	0	2
1067014	1	3	55	4	2	3	2	3	1	0	2
1068046	1	4	55	4	2	4	2	3	1	0	2
1070082	1	2	55	4	2	2	2	3	1	0	2
1070100	1	2	55	4	2	4	2	3	1	0	2
1075012	1	3	55	4	2	4	2	3	1	0	2
1083081	1	2	55	4	2	3	2	3	1	0	2
1083104	1	5	55	4	2	2	2	3	1	0	2
1084024	1	3	55	4	2	2	2	3	1	0	2
1087018	1	4	55	4	2	4	2	3	1	0	2
1089095	1	3	55	4	2	4	2	3	1	0	2
1095009	1	2	55	4	2	1	2	3	1	0	2
1103049	1	4	55	4	2	3	2	3	1	0	2
1109025	1	2	55	4	2	1	2	3	1	0	2
1109109	1	4	55	4	2	4	2	3	1	0	2
1110070	1	1	55	4	2	1	2	3	1	0	2
1115010	1	2	55	4	2	2	2	3	1	0	2
1116072	1	2	55	4	2	3	2	3	1	0	2
1119061	1	4	55	4	2	4	2	3	1	0	2
1124088	1	2	55	4	2	3	2	3	1	0	2
1124113	1	2	55	4	2	2	2	3	1	0	2
1130004	1	3	55	4	2	2	2	3	1	0	2
1130028	1	5	55	4	2	4	2	3	1	0	2
1009032	1	4	55	4	2	2	2	3	1	0
1009092	1	4	55	4	2	2	2	3	1	0
1011079	1	4	55	4	2	2	2	3	1	0
1012084	1	4	55	4	2	1	2	3	1	0
1013116	1	5	55	4	2	2	2	3	1	0
1015024	1	4	55	4	2	3	2	3	1	0
1015041	1	4	55	4	2	4	2	3	1	0
1015075	1	3	55	4	2	2	2	3	1	0
1017011	1	2	55	4	2	3	2	3	1	0
1017070	1	5	55	4	2	2	2	3	1	0
1017072	1	6	55	4	2	2	2	3	1	0
1019067	1	3	55	4	2	2	2	3	1	0
1019075	1	6	55	4	2	2	2	3	1	0
1019083	1	4	55	4	2	2	2	3	1	0
1019107	1	6	55	4	2	2	2	3	1	0
1020008	1	5	55	4	2	4	2	3	1	0
1020056	1	5	55	4	2	4	2	3	1	0
1020091	1	6	55	4	2	2	2	3	1	0
1021068	1	3	55	4	2	3	2	3	1	0
1023017	1	2	55	4	2	4	2	3	1	0
1023061	1	2	55	4	2	3	2	3	1	0
1024009	1	7	55	4	2	3	2	3	1	0
1024115	1	5	55	4	2	3	2	3	1	0
1025100	1	3	55	4	2	2	2	3	1	0
1026004	1	2	55	4	2	2	2	3	1	0
1026011	1	5	55	4	2	3	2	3	1	0
1026025	1	4	55	4	2	2	2	3	1	0
1030096	1	3	55	4	2	4	2	3	1	0
1030103	1	3	55	4	2	2	2	3	1	0
1033102	1	3	55	4	2	1	2	3	1	0
1035053	1	6	55	4	2	4	2	3	1	0
1036094	1	3	55	4	2	2	2	3	1	0
1037004	1	2	55	4	2	2	2	3	1	0
1037050	1	4	55	4	2	2	2	3	1	0
1037056	1	6	55	4	2	2	2	3	1	0
1037098	1	3	55	4	2	4	2	3	1	0
1041104	1	4	55	4	2	3	2	3	1	0
1041108	1	6	55	4	2	4	2	3	1	0
1045070	1	5	55	4	2	4	2	3	1	0
1048001	1	3	55	4	2	2	2	3	1	0
1048087	1	4	55	4	2	2	2	3	1	0
1050017	1	2	55	4	2	3	2	3	1	0
1054082	1	2	55	4	2	4	2	3	1	0
1055081	1	5	55	4	2	4	2	3	1	0
1055116	1	5	55	4	2	4	2	3	1	0
1058085	1	2	55	4	2	3	2	3	1	0
1060057	1	5	55	4	2	4	2	3	1	0
1060163	1	6	55	4	2	3	2	3	1	0
1061052	1	4	55	4	2	2	2	3	1	0
1064075	1	3	55	4	2	4	2	3	1	0
1065077	1	2	55	4	2	3	2	3	1	0
1066003	1	5	55	4	2	2	2	3	1	0
1066037	1	3	55	4	2	2	2	3	1	0
1067011	1	3	55	4	2	3	2	3	1	0
1067050	1	4	55	4	2	3	2	3	1	0
1069111	1	6	55	4	2	4	2	3	1	0
1069115	1	5	55	4	2	4	2	3	1	0
1072016	1	5	55	4	2	4	2	3	1	0
1072071	1	6	55	4	2	1	2	3	1	0
1072097	1	2	55	4	2	4	2	3	1	0
1072111	1	2	55	4	2	4	2	3	1	0
1074028	1	5	55	4	2	1	2	3	1	0
1077092	1	6	55	4	2	2	2	3	1	0
1078068	1	2	55	4	2	3	2	3	1	0
1079019	1	6	55	4	2	2	2	3	1	0
1079021	1	5	55	4	2	2	2	3	1	0
1083082	1	2	55	4	2	4	2	3	1	0
1084090	1	4	55	4	2	3	2	3	1	0
1085011	1	2	55	4	2	1	2	3	1	0
1085031	1	6	55	4	2	3	2	3	1	0
1086067	1	2	55	4	2	4	2	3	1	0
1091078	1	4	55	4	2	2	2	3	1	0
1094037	1	2	55	4	2	4	2	3	1	0
1097089	1	5	55	4	2	4	2	3	1	0
1103074	1	2	55	4	2	2	2	3	1	0
1103102	1	2	55	4	2	3	2	3	1	0
1104003	1	4	55	4	2	2	2	3	1	0
1105045	1	2	55	4	2	4	2	3	1	0
1108095	1	3	55	4	2	4	2	3	1	0
1108103	1	3	55	4	2	2	2	3	1	0
1109036	1	4	55	4	2	2	2	3	1	0
1109041	1	4	55	4	2	4	2	3	1	0
1109112	1	4	55	4	2	1	2	3	1	0
1113033	1	4	55	4	2	4	2	3	1	0
1114023	1	7	55	4	2	3	2	3	1	0
1116079	1	4	55	4	2	4	2	3	1	0
1117006	1	5	55	4	2	2	2	3	1	0
1117074	1	3	55	4	2	2	2	3	1	0
1117101	1	4	55	4	2	4	2	3	1	0
1117117	1	4	55	4	2	4	2	3	1	0
1118046	1	6	55	4	2	3	2	3	1	0
1119035	1	4	55	4	2	2	2	3	1	0
1119076	1	4	55	4	2	2	2	3	1	0
1120082	1	2	55	4	2	2	2	3	1	0
1122010	1	4	55	4	2	2	2	3	1	0
1124020	1	3	55	4	2	2	2	3	1	0
1125059	1	5	55	4	2	4	2	3	1	0
1130046	1	5	55	4	2	4	2	3	1	0
1008096	1	1	55	4	2	3	2	6	3	0	2
1015112	1	4	55	4	2	2	2	7	4	0
1112117	1	5	55	4	2	4	2	7	4	0
1002073	1	2	55	4	2	3	2	10	3	0
1009002	1	3	55	4	2	2	2	10	3	0	2
1009062	1	3	55	4	2	2	2	10	3	0	2
1060012	1	4	55	4	2	3	2	11	4	0	2
1037081	1	5	54	4	2	3	2	3	1	0	2
1050107	1	3	54	4	2	4	2	3	1	0	2
1120004	1	4	54	4	2	2	2	3	1	0	2
1125030	1	1	54	4	2	2	2	3	1	0	2
1067093	1	6	54	4	2	4	2	3	1	0
1070117	1	2	54	4	2	3	2	3	1	0
1108058	1	5	54	4	2	4	2	3	1	0
1109096	1	4	54	4	2	1	2	3	1	0
1033066	1	2	53	4	2	2	2	3	1	0	2
1038083	1	6	53	4	2	3	2	3	1	0	2
1058112	1	4	53	4	2	3	2	3	1	0	2
1061096	1	7	53	4	2	4	2	3	1	0	2
1078061	1	2	53	4	2	3	2	3	1	0	2
1078066	1	3	53	4	2	2	2	3	1	0	2
1117034	1	5	53	4	2	3	2	3	1	0	2
1119097	1	2	53	4	2	3	2	3	1	0	2
1055118	1	4	53	4	2	3	2	3	1	0
1070084	1	5	53	4	2	4	2	3	1	0
1097070	1	5	53	4	2	2	2	3	1	0
1103088	1	6	53	4	2	2	2	3	1	0
1120026	1	4	53	4	2	2	2	3	1	0
1012092	1	2	52	4	2	1	2	3	1	0	2
1012096	1	2	52	4	2	1	2	3	1	0	2
1014032	1	4	52	4	2	3	2	3	1	0	2
1014112	1	5	52	4	2	2	2	3	1	0	2
1016084	1	2	52	4	2	3	2	3	1	0	2
1018004	1	2	52	4	2	1	2	3	1	0	2
1020105	1	2	52	4	2	1	2	3	1	0	2
1024029	1	5	52	4	2	2	2	3	1	0	2
1026060	1	4	52	4	2	2	2	3	1	0	2
1028082	1	4	52	4	2	1	2	3	1	0	2
1029106	1	1	52	4	2	4	2	3	1	0	2
1037043	1	2	52	4	2	2	2	3	1	0	2
1073090	1	3	52	4	2	4	2	3	1	0	2
1083084	1	2	52	4	2	2	2	3	1	0	2
1088087	1	4	52	4	2	2	2	3	1	0	2
1097066	1	5	52	4	2	3	2	3	1	0	2
1022004	1	5	52	4	2	1	2	3	1	0
1025076	1	3	52	4	2	2	2	3	1	0
1039106	1	5	52	4	2	4	2	3	1	0
1048003	1	4	52	4	2	3	2	3	1	0
1053016	1	2	52	4	2	2	2	3	1	0
1056009	1	3	52	4	2	3	2	3	1	0
1056015	1	3	52	4	2	3	2	3	1	0
1062051	1	3	52	4	2	2	2	3	1	0
1067082	1	4	52	4	2	2	2	3	1	0
1070115	1	3	52	4	2	4	2	3	1	0
1073073	1	2	52	4	2	1	2	3	1	0
1076116	1	2	52	4	2	2	2	3	1	0
1077080	1	4	52	4	2	2	2	3	1	0
1102096	1	2	52	4	2	3	2	3	1	0
1103051	1	6	52	4	2	3	2	3	1	0
1105093	1	5	52	4	2	2	2	3	1	0
1120102	1	5	52	4	2	4	2	3	1	0
1121002	1	4	52	4	2	3	2	3	1	0
1125055	1	3	52	4	2	2	2	3	1	0
1126065	1	3	52	4	2	3	2	3	1	0
1115082	1	3	52	4	2	5	2	3	1	0
1033063	1	3	51	4	2	2	2	3	1	0	2
1059074	1	2	51	4	2	1	2	3	1	0	2
1096072	1	6	51	4	2	2	2	3	1	0	2
1109016	1	6	51	4	2	1	2	3	1	0	2
1012103	1	4	51	4	2	1	2	3	1	0
1012108	1	4	51	4	2	1	2	3	1	0
1012114	1	5	51	4	2	1	2	3	1	0
1027080	1	5	51	4	2	1	2	3	1	0
1033061	1	6	51	4	2	2	2	3	1	0
1046104	1	3	51	4	2	3	2	3	1	0
1050071	1	2	51	4	2	1	2	3	1	0
1050076	1	6	51	4	2	2	2	3	1	0
1055112	1	2	51	4	2	1	2	3	1	0
1059067	1	6	51	4	2	3	2	3	1	0
1067113	1	4	51	4	2	4	2	3	1	0
1073080	1	2	51	4	2	2	2	3	1	0
1073094	1	4	51	4	2	3	2	3	1	0
1079096	1	2	51	4	2	2	2	3	1	0
1085072	1	3	51	4	2	2	2	3	1	0
1085080	1	2	51	4	2	1	2	3	1	0
1091068	1	6	51	4	2	4	2	3	1	0
1091116	1	5	51	4	2	1	2	3	1	0
1097038	1	4	51	4	2	2	2	3	1	0
1097079	1	7	51	4	2	4	2	3	1	0
1097118	1	4	51	4	2	1	2	3	1	0
1103061	1	4	51	4	2	4	2	3	1	0
1103069	1	2	51	4	2	1	2	3	1	0
1103113	1	2	51	4	2	1	2	3	1	0
1103118	1	4	51	4	2	1	2	3	1	0
1109087	1	6	51	4	2	4	2	3	1	0
1007052	1	3	50	4	2	4	2	2	1	0	2
1074014	1	2	50	4	2	4	2	2	1	0	2
1007037	1	2	50	4	2	1	2	3	1	0	2
1007048	1	2	50	4	2	4	2	3	1	0	2
1010034	1	4	50	4	2	1	2	3	1	0	2
1011120	1	3	50	4	2	2	2	3	1	0	2
1012018	1	2	50	4	2	2	2	3	1	0	2
1012046	1	2	50	4	2	2	2	3	1	0	2
1014107	1	3	50	4	2	3	2	3	1	0	2
1017007	1	2	50	4	2	4	2	3	1	0	2
1017078	1	4	50	4	2	3	2	3	1	0	2
1017110	1	1	50	4	2	3	2	3	1	0	2
1018114	1	5	50	4	2	2	2	3	1	0	2
1020021	1	3	50	4	2	3	2	3	1	0	2
1020032	1	2	50	4	2	2	2	3	1	0	2
1020036	1	6	50	4	2	2	2	3	1	0	2
1023015	1	4	50	4	2	2	2	3	1	0	2
1023022	1	1	50	4	2	4	2	3	1	0	2
1023044	1	3	50	4	2	3	2	3	1	0	2
1023057	1	2	50	4	2	2	2	3	1	0	2
1023058	1	2	50	4	2	3	2	3	1	0	2
1026009	1	3	50	4	2	2	2	3	1	0	2
1026028	1	3	50	4	2	2	2	3	1	0	2
1026058	1	4	50	4	2	4	2	3	1	0	2
1026088	1	2	50	4	2	3	2	3	1	0	2
1026098	1	2	50	4	2	2	2	3	1	0	2
1027007	1	4	50	4	2	2	2	3	1	0	2
1027035	1	4	50	4	2	2	2	3	1	0	2
1028003	1	3	50	4	2	3	2	3	1	0	2
1028010	1	2	50	4	2	2	2	3	1	0	2
1028019	1	2	50	4	2	4	2	3	1	0	2
1028025	1	2	50	4	2	4	2	3	1	0	2
1028030	1	2	50	4	2	3	2	3	1	0	2
1028036	1	2	50	4	2	2	2	3	1	0	2
1028040	1	4	50	4	2	3	2	3	1	0	2
1028043	1	4	50	4	2	2	2	3	1	0	2
1028055	1	3	50	4	2	2	2	3	1	0	2
1028096	1	5	50	4	2	3	2	3	1	0	2
1029085	1	2	50	4	2	2	2	3	1	0	2
1030086	1	6	50	4	2	1	2	3	1	0	2
1030090	1	3	50	4	2	3	2	3	1	0	2
1032095	1	7	50	4	2	3	2	3	1	0	2
1034046	1	1	50	4	2	3	2	3	1	0	2
1034048	1	4	50	4	2	4	2	3	1	0	2
1034092	1	5	50	4	2	3	2	3	1	0	2
1035047	1	3	50	4	2	2	2	3	1	0	2
1037020	1	2	50	4	2	3	2	3	1	0	2
1037053	1	3	50	4	2	2	2	3	1	0	2
1039044	1	2	50	4	2	3	2	3	1	0	2
1040043	1	1	50	4	2	2	2	3	1	0	2
1043010	1	2	50	4	2	4	2	3	1	0	2
1043069	1	5	50	4	2	4	2	3	1	0	2
1043090	1	4	50	4	2	2	2	3	1	0	2
1045001	1	2	50	4	2	2	2	3	1	0	2
1045033	1	3	50	4	2	4	2	3	1	0	2
1045045	1	2	50	4	2	4	2	3	1	0	2
1045057	1	2	50	4	2	4	2	3	1	0	2
1048008	1	3	50	4	2	4	2	3	1	0	2
1051109	1	3	50	4	2	3	2	3	1	0	2
1052079	1	4	50	4	2	2	2	3	1	0	2
1053026	1	4	50	4	2	3	2	3	1	0	2
1055002	1	3	50	4	2	2	2	3	1	0	2
1055032	1	2	50	4	2	2	2	3	1	0	2
1056018	1	4	50	4	2	2	2	3	1	0	2
1057014	1	3	50	4	2	4	2	3	1	0	2
1058076	1	3	50	4	2	2	2	3	1	0	2
1059046	1	3	50	4	2	4	2	3	1	0	2
1060127	1	3	50	4	2	3	2	3	1	0	2
1061041	1	2	50	4	2	1	2	3	1	0	2
1062010	1	3	50	4	2	3	2	3	1	0	2
1062056	1	4	50	4	2	2	2	3	1	0	2
1062108	1	2	50	4	2	4	2	3	1	0	2
1063053	1	3	50	4	2	4	2	3	1	0	2
1064019	1	2	50	4	2	4	2	3	1	0	2
1065111	1	5	50	4	2	3	2	3	1	0	2
1066117	1	4	50	4	2	3	2	3	1	0	2
1067008	1	2	50	4	2	3	2	3	1	0	2
1067019	1	6	50	4	2	2	2	3	1	0	2
1067039	1	2	50	4	2	2	2	3	1	0	2
1068032	1	2	50	4	2	2	2	3	1	0	2
1068055	1	4	50	4	2	2	2	3	1	0	2
1068086	1	2	50	4	2	4	2	3	1	0	2
1071104	1	3	50	4	2	3	2	3	1	0	2
1072049	1	7	50	4	2	2	2	3	1	0	2
1072066	1	2	50	4	2	3	2	3	1	0	2
1072068	1	5	50	4	2	4	2	3	1	0	2
1072096	1	4	50	4	2	4	2	3	1	0	2
1072108	1	2	50	4	2	2	2	3	1	0	2
1073002	1	3	50	4	2	2	2	3	1	0	2
1074020	1	2	50	4	2	1	2	3	1	0	2
1075040	1	4	50	4	2	4	2	3	1	0	2
1076120	1	2	50	4	2	3	2	3	1	0	2
1077019	1	2	50	4	2	1	2	3	1	0	2
1077078	1	3	50	4	2	2	2	3	1	0	2
1078028	1	3	50	4	2	3	2	3	1	0	2
1078057	1	4	50	4	2	2	2	3	1	0	2
1080006	1	2	50	4	2	1	2	3	1	0	2
1080025	1	1	50	4	2	2	2	3	1	0	2
1080048	1	4	50	4	2	4	2	3	1	0	2
1082064	1	2	50	4	2	4	2	3	1	0	2
1084025	1	7	50	4	2	3	2	3	1	0	2
1084066	1	2	50	4	2	2	2	3	1	0	2
1086029	1	3	50	4	2	2	2	3	1	0	2
1086055	1	3	50	4	2	2	2	3	1	0	2
1089036	1	3	50	4	2	4	2	3	1	0	2
1092009	1	3	50	4	2	1	2	3	1	0	2
1093040	1	5	50	4	2	3	2	3	1	0	2
1095028	1	2	50	4	2	2	2	3	1	0	2
1095105	1	2	50	4	2	3	2	3	1	0	2
1096076	1	4	50	4	2	2	2	3	1	0	2
1097002	1	4	50	4	2	4	2	3	1	0	2
1097046	1	6	50	4	2	2	2	3	1	0	2
1098006	1	4	50	4	2	2	2	3	1	0	2
1098035	1	8	50	4	2	3	2	3	1	0	2
1098059	1	3	50	4	2	4	2	3	1	0	2
1102018	1	4	50	4	2	4	2	3	1	0	2
1102032	1	5	50	4	2	2	2	3	1	0	2
1103034	1	4	50	4	2	1	2	3	1	0	2
1103084	1	4	50	4	2	3	2	3	1	0	2
1104028	1	4	50	4	2	2	2	3	1	0	2
1104051	1	2	50	4	2	2	2	3	1	0	2
1104098	1	1	50	4	2	2	2	3	1	0	2
1108011	1	3	50	4	2	3	2	3	1	0	2
1108015	1	2	50	4	2	4	2	3	1	0	2
1108061	1	2	50	4	2	4	2	3	1	0	2
1108086	1	4	50	4	2	3	2	3	1	0	2
1110044	1	1	50	4	2	2	2	3	1	0	2
1110046	1	3	50	4	2	2	2	3	1	0	2
1110084	1	2	50	4	2	4	2	3	1	0	2
1111110	1	4	50	4	2	3	2	3	1	0	2
1114066	1	3	50	4	2	4	2	3	1	0	2
1114104	1	2	50	4	2	4	2	3	1	0	2
1115012	1	2	50	4	2	3	2	3	1	0	2
1115119	1	5	50	4	2	3	2	3	1	0	2
1116016	1	2	50	4	2	4	2	3	1	0	2
1116047	1	2	50	4	2	2	2	3	1	0	2
1117004	1	4	50	4	2	3	2	3	1	0	2
1117026	1	4	50	4	2	4	2	3	1	0	2
1117042	1	2	50	4	2	3	2	3	1	0	2
1119050	1	2	50	4	2	4	2	3	1	0	2
1120012	1	3	50	4	2	3	2	3	1	0	2
1120067	1	2	50	4	2	4	2	3	1	0	2
1121010	1	3	50	4	2	2	2	3	1	0	2
1121062	1	2	50	4	2	1	2	3	1	0	2
1121068	1	4	50	4	2	2	2	3	1	0	2
1121082	1	6	50	4	2	3	2	3	1	0	2
1122026	1	3	50	4	2	2	2	3	1	0	2
1124117	1	2	50	4	2	3	2	3	1	0	2
1125015	1	4	50	4	2	3	2	3	1	0	2
1125033	1	3	50	4	2	2	2	3	1	0	2
1126105	1	4	50	4	2	3	2	3	1	0	2
1001093	1	3	50	4	2	2	2	3	1	0
1002047	1	3	50	4	2	2	2	3	1	0
1007020	1	2	50	4	2	4	2	3	1	0
1008052	1	5	50	4	2	2	2	3	1	0
1008055	1	5	50	4	2	2	2	3	1	0
1017038	1	2	50	4	2	4	2	3	1	0
1017062	1	3	50	4	2	3	2	3	1	0
1017087	1	2	50	4	2	3	2	3	1	0
1017109	1	2	50	4	2	3	2	3	1	0
1018092	1	4	50	4	2	3	2	3	1	0
1020011	1	2	50	4	2	2	2	3	1	0
1020046	1	6	50	4	2	3	2	3	1	0
1022090	1	7	50	4	2	1	2	3	1	0
1022102	1	4	50	4	2	1	2	3	1	0
1022111	1	4	50	4	2	2	2	3	1	0
1023008	1	3	50	4	2	2	2	3	1	0
1024013	1	2	50	4	2	4	2	3	1	0
1024117	1	4	50	4	2	2	2	3	1	0
1026039	1	2	50	4	2	2	2	3	1	0
1026042	1	5	50	4	2	3	2	3	1	0
1028097	1	5	50	4	2	4	2	3	1	0
1029030	1	3	50	4	2	2	2	3	1	0
1030004	1	5	50	4	2	4	2	3	1	0
1030104	1	5	50	4	2	2	2	3	1	0
1030105	1	3	50	4	2	2	2	3	1	0
1031001	1	3	50	4	2	2	2	3	1	0
1031040	1	2	50	4	2	4	2	3	1	0
1031105	1	3	50	4	2	4	2	3	1	0
1032066	1	6	50	4	2	2	2	3	1	0
1033119	1	4	50	4	2	1	2	3	1	0
1034011	1	2	50	4	2	2	2	3	1	0
1034020	1	2	50	4	2	1	2	3	1	0
1034083	1	6	50	4	2	2	2	3	1	0
1035021	1	4	50	4	2	4	2	3	1	0
1035103	1	5	50	4	2	3	2	3	1	0
1037012	1	4	50	4	2	4	2	3	1	0
1037028	1	2	50	4	2	3	2	3	1	0
1037033	1	3	50	4	2	2	2	3	1	0
1039016	1	6	50	4	2	2	2	3	1	0
1043037	1	2	50	4	2	1	2	3	1	0
1044036	1	6	50	4	2	2	2	3	1	0
1047064	1	3	50	4	2	2	2	3	1	0
1047102	1	3	50	4	2	2	2	3	1	0
1047108	1	2	50	4	2	2	2	3	1	0
1048061	1	2	50	4	2	2	2	3	1	0
1049086	1	2	50	4	2	2	2	3	1	0
1049104	1	5	50	4	2	3	2	3	1	0
1051095	1	5	50	4	2	4	2	3	1	0
1052097	1	2	50	4	2	2	2	3	1	0
1053111	1	2	50	4	2	2	2	3	1	0
1055020	1	2	50	4	2	4	2	3	1	0
1055061	1	5	50	4	2	4	2	3	1	0
1056067	1	2	50	4	2	4	2	3	1	0
1059093	1	5	50	4	2	3	2	3	1	0
1060122	1	2	50	4	2	3	2	3	1	0
1060152	1	3	50	4	2	2	2	3	1	0
1061035	1	6	50	4	2	4	2	3	1	0
1063097	1	3	50	4	2	2	2	3	1	0
1065031	1	3	50	4	2	3	2	3	1	0
1066119	1	4	50	4	2	2	2	3	1	0
1066120	1	3	50	4	2	3	2	3	1	0
1067057	1	5	50	4	2	3	2	3	1	0
1068019	1	5	50	4	2	1	2	3	1	0
1071097	1	8	50	4	2	3	2	3	1	0
1072050	1	3	50	4	2	4	2	3	1	0
1076031	1	6	50	4	2	3	2	3	1	0
1077055	1	2	50	4	2	1	2	3	1	0
1078103	1	3	50	4	2	3	2	3	1	0
1079017	1	6	50	4	2	1	2	3	1	0
1079031	1	6	50	4	2	4	2	3	1	0
1079038	1	3	50	4	2	3	2	3	1	0
1081016	1	4	50	4	2	4	2	3	1	0
1082011	1	5	50	4	2	4	2	3	1	0
1085016	1	2	50	4	2	1	2	3	1	0
1086078	1	3	50	4	2	4	2	3	1	0
1087035	1	4	50	4	2	2	2	3	1	0
1092099	1	2	50	4	2	4	2	3	1	0
1094044	1	6	50	4	2	4	2	3	1	0
1098048	1	5	50	4	2	2	2	3	1	0
1098085	1	2	50	4	2	4	2	3	1	0
1098113	1	3	50	4	2	3	2	3	1	0
1103010	1	3	50	4	2	3	2	3	1	0
1103119	1	5	50	4	2	2	2	3	1	0
1104047	1	6	50	4	2	2	2	3	1	0
1104084	1	3	50	4	2	4	2	3	1	0
1104099	1	5	50	4	2	4	2	3	1	0
1107014	1	3	50	4	2	2	2	3	1	0
1107018	1	2	50	4	2	3	2	3	1	0
1107019	1	2	50	4	2	1	2	3	1	0
1110006	1	4	50	4	2	4	2	3	1	0
1112077	1	4	50	4	2	3	2	3	1	0
1113077	1	3	50	4	2	3	2	3	1	0
1115100	1	7	50	4	2	3	2	3	1	0
1116086	1	5	50	4	2	4	2	3	1	0
1116123	1	2	50	4	2	4	2	3	1	0
1117022	1	3	50	4	2	3	2	3	1	0
1118020	1	2	50	4	2	4	2	3	1	0
1119034	1	2	50	4	2	3	2	3	1	0
1120098	1	2	50	4	2	3	2	3	1	0
1122028	1	5	50	4	2	2	2	3	1	0
1124022	1	2	50	4	2	2	2	3	1	0
1102105	1	2	50	4	2	2	2	6	3	0	2
1070072	1	4	50	4	2	3	2	7	4	0	2
1086076	1	3	50	4	2	4	2	7	4	0
1009007	1	3	50	4	2	2	2	9	2	0	2
1002101	1	8	50	4	2	2	2	9	2	0
1058080	1	5	50	4	2	2	2	10	3	0	2
1010077	1	3	50	4	2	3	2	10	3	0
1006088	1	1	50	4	2	1	2	11	4	0	2
1026005	1	2	50	4	2	2	2	11	4	0	2
1038102	1	3	50	4	2	2	2	11	4	0
1013109	1	4	49	4	2	3	2	3	1	0	2
1039100	1	4	49	4	2	4	2	3	1	0	2
1076042	1	3	49	4	2	4	2	3	1	0	2
1090119	1	4	49	4	2	4	2	3	1	0	2
1091108	1	2	49	4	2	4	2	3	1	0	2
1097096	1	7	49	4	2	1	2	3	1	0	2
1108020	1	4	49	4	2	2	2	3	1	0	2
1110053	1	3	49	4	2	2	2	3	1	0	2
1039116	1	7	49	4	2	4	2	3	1	0
1055084	1	4	49	4	2	1	2	3	1	0
1055097	1	5	49	4	2	1	2	3	1	0
1091085	1	2	49	4	2	3	2	3	1	0
1091096	1	4	49	4	2	2	2	3	1	0
1091107	1	4	49	4	2	2	2	3	1	0
1102076	1	5	49	4	2	2	2	3	1	0
1103111	1	3	49	4	2	1	2	3	1	0
1104021	1	6	49	4	2	2	2	3	1	0
1104022	1	3	49	4	2	2	2	3	1	0
1104104	1	3	49	4	2	4	2	3	1	0
1104116	1	2	49	4	2	3	2	3	1	0
1110089	1	5	49	4	2	4	2	3	1	0
1111026	1	3	49	4	2	4	2	3	1	0
1102067	1	5	49	4	2	2	2	6	3	0
1006070	1	3	48	4	2	4	2	3	1	0	2
1022119	1	4	48	4	2	1	2	3	1	0	2
1024022	1	6	48	4	2	4	2	3	1	0	2
1026027	1	3	48	4	2	2	2	3	1	0	2
1028006	1	5	48	4	2	4	2	3	1	0	2
1031064	1	4	48	4	2	4	2	3	1	0	2
1033113	1	3	48	4	2	1	2	3	1	0	2
1037015	1	2	48	4	2	3	2	3	1	0	2
1040113	1	4	48	4	2	4	2	3	1	0	2
1043107	1	3	48	4	2	2	2	3	1	0	2
1045049	1	3	48	4	2	4	2	3	1	0	2
1048016	1	4	48	4	2	3	2	3	1	0	2
1056025	1	2	48	4	2	2	2	3	1	0	2
1056033	1	2	48	4	2	2	2	3	1	0	2
1056036	1	2	48	4	2	3	2	3	1	0	2
1056043	1	2	48	4	2	3	2	3	1	0	2
1056049	1	3	48	4	2	2	2	3	1	0	2
1063079	1	4	48	4	2	3	2	3	1	0	2
1064029	1	2	48	4	2	4	2	3	1	0	2
1068024	1	5	48	4	2	3	2	3	1	0	2
1071072	1	3	48	4	2	2	2	3	1	0	2
1071089	1	1	48	4	2	2	2	3	1	0	2
1076107	1	2	48	4	2	3	2	3	1	0	2
1077102	1	4	48	4	2	2	2	3	1	0	2
1079069	1	4	48	4	2	1	2	3	1	0	2
1084022	1	5	48	4	2	3	2	3	1	0	2
1084114	1	6	48	4	2	1	2	3	1	0	2
1084116	1	3	48	4	2	1	2	3	1	0	2
1090026	1	4	48	4	2	3	2	3	1	0	2
1092020	1	2	48	4	2	2	2	3	1	0	2
1094083	1	2	48	4	2	4	2	3	1	0	2
1097080	1	5	48	4	2	4	2	3	1	0	2
1098039	1	4	48	4	2	4	2	3	1	0	2
1103070	1	2	48	4	2	3	2	3	1	0	2
1105085	1	6	48	4	2	4	2	3	1	0	2
1119069	1	5	48	4	2	4	2	3	1	0	2
1010116	1	2	48	4	2	2	2	3	1	0
1012083	1	3	48	4	2	3	2	3	1	0
1023084	1	3	48	4	2	3	2	3	1	0
1031052	1	2	48	4	2	2	2	3	1	0
1033070	1	4	48	4	2	2	2	3	1	0
1036077	1	4	48	4	2	2	2	3	1	0
1038115	1	5	48	4	2	3	2	3	1	0
1044073	1	5	48	4	2	1	2	3	1	0
1050069	1	3	48	4	2	4	2	3	1	0
1060018	1	5	48	4	2	4	2	3	1	0
1060191	1	4	48	4	2	3	2	3	1	0
1066021	1	5	48	4	2	2	2	3	1	0
1067024	1	5	48	4	2	3	2	3	1	0
1071068	1	2	48	4	2	4	2	3	1	0
1073100	1	2	48	4	2	1	2	3	1	0
1076064	1	2	48	4	2	4	2	3	1	0
1078030	1	6	48	4	2	4	2	3	1	0
1079116	1	2	48	4	2	1	2	3	1	0
1085074	1	5	48	4	2	4	2	3	1	0
1086071	1	4	48	4	2	3	2	3	1	0
1089068	1	6	48	4	2	3	2	3	1	0
1094070	1	5	48	4	2	3	2	3	1	0
1096102	1	4	48	4	2	4	2	3	1	0
1097062	1	5	48	4	2	3	2	3	1	0
1097086	1	5	48	4	2	1	2	3	1	0
1109101	1	3	48	4	2	4	2	3	1	0
1112068	1	2	48	4	2	3	2	3	1	0
1117001	1	5	48	4	2	3	2	3	1	0
1121046	1	2	48	4	2	3	2	3	1	0
1124009	1	4	48	4	2	2	2	3	1	0
1126092	1	2	48	4	2	3	2	3	1	0
1130097	1	4	48	4	2	4	2	3	1	0
1012093	1	3	47	4	2	3	2	3	1	0	2
1032106	1	4	47	4	2	2	2	3	1	0	2
1061206	1	1	47	4	2	1	2	3	1	0	2
1074045	1	5	47	4	2	2	2	3	1	0	2
1076087	1	3	47	4	2	4	2	3	1	0	2
1080030	1	6	47	4	2	2	2	3	1	0	2
1081114	1	4	47	4	2	2	2	3	1	0	2
1088083	1	3	47	4	2	4	2	3	1	0	2
1089117	1	5	47	4	2	4	2	3	1	0	2
1095026	1	2	47	4	2	3	2	3	1	0	2
1097073	1	5	47	4	2	3	2	3	1	0	2
1098012	1	4	47	4	2	2	2	3	1	0	2
1110037	1	3	47	4	2	2	2	3	1	0	2
1116026	1	3	47	4	2	3	2	3	1	0	2
1116082	1	2	47	4	2	1	2	3	1	0	2
1117030	1	3	47	4	2	1	2	3	1	0	2
1120046	1	3	47	4	2	3	2	3	1	0	2
1002091	1	6	47	4	2	2	2	3	1	0
1029092	1	5	47	4	2	3	2	3	1	0
1034051	1	2	47	4	2	2	2	3	1	0
1044105	1	4	47	4	2	1	2	3	1	0
1055086	1	7	47	4	2	4	2	3	1	0
1069102	1	6	47	4	2	2	2	3	1	0
1071012	1	5	47	4	2	1	2	3	1	0
1078043	1	8	47	4	2	1	2	3	1	0
1088083	1	3	47	4	2	4	2	3	1	0
1103072	1	3	47	4	2	3	2	3	1	0
1103078	1	6	47	4	2	4	2	3	1	0
1114009	1	4	47	4	2	2	2	3	1	0
1115071	1	6	47	4	2	3	2	3	1	0
1119064	1	2	47	4	2	2	2	3	1	0
1120117	1	4	47	4	2	2	2	3	1	0
1005049	1	5	46	4	2	1	2	3	1	0	2
1016010	1	6	46	4	2	1	2	3	1	0	2
1016110	1	4	46	4	2	1	2	3	1	0	2
1017023	1	2	46	4	2	4	2	3	1	0	2
1024080	1	7	46	4	2	3	2	3	1	0	2
1053098	1	2	46	4	2	2	2	3	1	0	2
1054083	1	3	46	4	2	3	2	3	1	0	2
1062015	1	2	46	4	2	3	2	3	1	0	2
1062024	1	5	46	4	2	2	2	3	1	0	2
1062054	1	5	46	4	2	2	2	3	1	0	2
1068029	1	4	46	4	2	2	2	3	1	0	2
1074024	1	2	46	4	2	2	2	3	1	0	2
1074037	1	2	46	4	2	1	2	3	1	0	2
1074043	1	2	46	4	2	1	2	3	1	0	2
1075006	1	2	46	4	2	3	2	3	1	0	2
1080053	1	2	46	4	2	2	2	3	1	0	2
1086002	1	2	46	4	2	1	2	3	1	0	2
1086030	1	3	46	4	2	2	2	3	1	0	2
1086058	1	4	46	4	2	3	2	3	1	0	2
1093108	1	6	46	4	2	3	2	3	1	0	2
1094062	1	4	46	4	2	2	2	3	1	0	2
1096101	1	3	46	4	2	3	2	3	1	0	2
1104030	1	2	46	4	2	2	2	3	1	0	2
1110005	1	4	46	4	2	2	2	3	1	0	2
1116028	1	2	46	4	2	3	2	3	1	0	2
1116071	1	3	46	4	2	4	2	3	1	0	2
1120055	1	3	46	4	2	2	2	3	1	0	2
1007057	1	4	46	4	2	1	2	3	1	0
1012120	1	7	46	4	2	4	2	3	1	0
1015120	1	4	46	4	2	2	2	3	1	0
1025087	1	6	46	4	2	2	2	3	1	0
1028038	1	2	46	4	2	4	2	3	1	0
1057099	1	4	46	4	2	2	2	3	1	0
1072057	1	5	46	4	2	3	2	3	1	0
1076013	1	5	46	4	2	3	2	3	1	0
1078014	1	7	46	4	2	4	2	3	1	0
1080031	1	4	46	4	2	4	2	3	1	0
1080046	1	3	46	4	2	3	2	3	1	0
1082061	1	3	46	4	2	3	2	3	1	0
1084014	1	4	46	4	2	4	2	3	1	0
1084069	1	6	46	4	2	3	2	3	1	0
1087088	1	4	46	4	2	4	2	3	1	0
1095077	1	4	46	4	2	4	2	3	1	0
1097061	1	5	46	4	2	3	2	3	1	0
1104041	1	3	46	4	2	2	2	3	1	0
1113036	1	4	46	4	2	4	2	3	1	0
1122070	1	2	46	4	2	4	2	3	1	0
1128058	1	4	46	4	2	2	2	3	1	0
1001097	1	3	45	3	2	4	2	3	1	0	2
1002072	1	4	45	3	2	3	2	3	1	0	2
1003086	1	4	45	3	2	3	2	3	1	0	2
1009017	1	5	45	3	2	2	2	3	1	0	2
1009077	1	5	45	3	2	2	2	3	1	0	2
1010021	1	4	45	3	2	2	2	3	1	0	2
1012020	1	3	45	3	2	3	2	3	1	0	2
1012048	1	5	45	3	2	3	2	3	1	0	2
1013001	1	3	45	3	2	2	2	3	1	0	2
1013039	1	4	45	3	2	4	2	3	1	0	2
1013044	1	3	45	3	2	3	2	3	1	0	2
1017066	1	2	45	3	2	4	2	3	1	0	2
1017086	1	3	45	3	2	4	2	3	1	0	2
1018087	1	2	45	3	2	3	2	3	1	0	2
1020018	1	4	45	3	2	4	2	3	1	0	2
1021021	1	6	45	3	2	3	2	3	1	0	2
1021059	1	2	45	3	2	4	2	3	1	0	2
1021094	1	2	45	3	2	4	2	3	1	0	2
1022095	1	3	45	3	2	4	2	3	1	0	2
1022118	1	4	45	3	2	1	2	3	1	0	2
1023011	1	3	45	3	2	2	2	3	1	0	2
1023027	1	1	45	3	2	2	2	3	1	0	2
1023075	1	3	45	3	2	4	2	3	1	0	2
1024020	1	5	45	3	2	4	2	3	1	0	2
1026024	1	5	45	3	2	2	2	3	1	0	2
1026055	1	4	45	3	2	2	2	3	1	0	2
1026070	1	2	45	3	2	2	2	3	1	0	2
1027006	1	4	45	3	2	2	2	3	1	0	2
1027020	1	3	45	3	2	2	2	3	1	0	2
1028047	1	3	45	3	2	3	2	3	1	0	2
1028048	1	4	45	3	2	2	2	3	1	0	2
1028056	1	3	45	3	2	2	2	3	1	0	2
1028073	1	3	45	3	2	4	2	3	1	0	2
1029024	1	3	45	3	2	4	2	3	1	0	2
1031010	1	2	45	3	2	2	2	3	1	0	2
1032010	1	4	45	3	2	3	2	3	1	0	2
1032085	1	3	45	3	2	3	2	3	1	0	2
1034049	1	3	45	3	2	4	2	3	1	0	2
1034086	1	3	45	3	2	3	2	3	1	0	2
1035099	1	4	45	3	2	4	2	3	1	0	2
1036096	1	4	45	3	2	2	2	3	1	0	2
1037093	1	4	45	3	2	4	2	3	1	0	2
1039007	1	5	45	3	2	3	2	3	1	0	2
1042102	1	6	45	3	2	2	2	3	1	0	2
1043105	1	4	45	3	2	4	2	3	1	0	2
1045039	1	4	45	3	2	4	2	3	1	0	2
1046074	1	3	45	3	2	2	2	3	1	0	2
1047113	1	3	45	3	2	3	2	3	1	0	2
1048035	1	3	45	3	2	3	2	3	1	0	2
1048064	1	3	45	3	2	3	2	3	1	0	2
1049056	1	3	45	3	2	4	2	3	1	0	2
1050005	1	4	45	3	2	2	2	3	1	0	2
1050055	1	3	45	3	2	3	2	3	1	0	2
1050085	1	4	45	3	2	4	2	3	1	0	2
1053006	1	4	45	3	2	2	2	3	1	0	2
1053025	1	2	45	3	2	2	2	3	1	0	2
1053061	1	4	45	3	2	3	2	3	1	0	2
1054041	1	7	45	3	2	1	2	3	1	0	2
1054048	1	3	45	3	2	4	2	3	1	0	2
1054069	1	5	45	3	2	1	2	3	1	0	2
1054091	1	4	45	3	2	4	2	3	1	0	2
1054099	1	2	45	3	2	3	2	3	1	0	2
1056007	1	2	45	3	2	2	2	3	1	0	2
1056030	1	4	45	3	2	2	2	3	1	0	2
1056031	1	3	45	3	2	4	2	3	1	0	2
1056047	1	4	45	3	2	2	2	3	1	0	2
1056059	1	5	45	3	2	3	2	3	1	0	2
1056085	1	3	45	3	2	4	2	3	1	0	2
1058093	1	5	45	3	2	2	2	3	1	0	2
1060002	1	4	45	3	2	4	2	3	1	0	2
1062038	1	2	45	3	2	2	2	3	1	0	2
1062058	1	3	45	3	2	2	2	3	1	0	2
1063033	1	2	45	3	2	4	2	3	1	0	2
1063089	1	3	45	3	2	2	2	3	1	0	2
1065061	1	4	45	3	2	3	2	3	1	0	2
1067031	1	2	45	3	2	2	2	3	1	0	2
1068003	1	2	45	3	2	3	2	3	1	0	2
1068009	1	4	45	3	2	2	2	3	1	0	2
1068082	1	4	45	3	2	3	2	3	1	0	2
1069007	1	7	45	3	2	2	2	3	1	0	2
1069034	1	5	45	3	2	4	2	3	1	0	2
1070005	1	2	45	3	2	4	2	3	1	0	2
1070035	1	3	45	3	2	4	2	3	1	0	2
1070112	1	3	45	3	2	3	2	3	1	0	2
1071078	1	5	45	3	2	3	2	3	1	0	2
1072074	1	2	45	3	2	2	2	3	1	0	2
1072094	1	4	45	3	2	4	2	3	1	0	2
1073024	1	1	45	3	2	1	2	3	1	0	2
1075113	1	4	45	3	2	4	2	3	1	0	2
1075114	1	3	45	3	2	3	2	3	1	0	2
1076046	1	4	45	3	2	4	2	3	1	0	2
1077062	1	5	45	3	2	2	2	3	1	0	2
1077119	1	5	45	3	2	2	2	3	1	0	2
1078019	1	6	45	3	2	4	2	3	1	0	2
1078078	1	2	45	3	2	4	2	3	1	0	2
1079046	1	5	45	3	2	2	2	3	1	0	2
1080010	1	3	45	3	2	2	2	3	1	0	2
1080013	1	3	45	3	2	2	2	3	1	0	2
1080015	1	2	45	3	2	2	2	3	1	0	2
1080019	1	2	45	3	2	2	2	3	1	0	2
1080038	1	3	45	3	2	2	2	3	1	0	2
1080058	1	6	45	3	2	3	2	3	1	0	2
1081009	1	4	45	3	2	3	2	3	1	0	2
1081052	1	2	45	3	2	2	2	3	1	0	2
1081057	1	3	45	3	2	4	2	3	1	0	2
1081102	1	4	45	3	2	2	2	3	1	0	2
1084045	1	2	45	3	2	1	2	3	1	0	2
1084063	1	4	45	3	2	4	2	3	1	0	2
1085116	1	2	45	3	2	4	2	3	1	0	2
1086006	1	4	45	3	2	2	2	3	1	0	2
1086015	1	2	45	3	2	2	2	3	1	0	2
1086057	1	5	45	3	2	2	2	3	1	0	2
1087017	1	5	45	3	2	3	2	3	1	0	2
1088072	1	3	45	3	2	2	2	3	1	0	2
1088117	1	6	45	3	2	2	2	3	1	0	2
1089016	1	4	45	3	2	3	2	3	1	0	2
1092002	1	3	45	3	2	2	2	3	1	0	2
1092023	1	5	45	3	2	4	2	3	1	0	2
1092034	1	4	45	3	2	1	2	3	1	0	2
1092040	1	3	45	3	2	1	2	3	1	0	2
1092042	1	4	45	3	2	2	2	3	1	0	2
1092054	1	4	45	3	2	2	2	3	1	0	2
1093116	1	6	45	3	2	3	2	3	1	0	2
1094118	1	3	45	3	2	2	2	3	1	0	2
1097004	1	5	45	3	2	2	2	3	1	0	2
1098003	1	2	45	3	2	2	2	3	1	0	2
1098008	1	2	45	3	2	2	2	3	1	0	2
1098010	1	4	45	3	2	4	2	3	1	0	2
1098027	1	4	45	3	2	2	2	3	1	0	2
1098029	1	5	45	3	2	3	2	3	1	0	2
1098047	1	3	45	3	2	2	2	3	1	0	2
1098109	1	2	45	3	2	4	2	3	1	0	2
1103055	1	4	45	3	2	2	2	3	1	0	2
1104038	1	5	45	3	2	3	2	3	1	0	2
1104042	1	4	45	3	2	3	2	3	1	0	2
1104054	1	2	45	3	2	2	2	3	1	0	2
1104111	1	3	45	3	2	4	2	3	1	0	2
1108054	1	4	45	3	2	4	2	3	1	0	2
1109011	1	7	45	3	2	1	2	3	1	0	2
1110022	1	4	45	3	2	2	2	3	1	0	2
1110029	1	5	45	3	2	2	2	3	1	0	2
1110058	1	4	45	3	2	3	2	3	1	0	2
1110102	1	2	45	3	2	4	2	3	1	0	2
1111047	1	4	45	3	2	4	2	3	1	0	2
1114065	1	5	45	3	2	3	2	3	1	0	2
1115004	1	2	45	3	2	2	2	3	1	0	2
1115005	1	2	45	3	2	2	2	3	1	0	2
1115041	1	3	45	3	2	2	2	3	1	0	2
1116021	1	3	45	3	2	4	2	3	1	0	2
1116048	1	4	45	3	2	4	2	3	1	0	2
1116055	1	3	45	3	2	3	2	3	1	0	2
1117118	1	3	45	3	2	4	2	3	1	0	2
1119053	1	3	45	3	2	4	2	3	1	0	2
1120017	1	4	45	3	2	1	2	3	1	0	2
1120114	1	3	45	3	2	3	2	3	1	0	2
1121043	1	2	45	3	2	3	2	3	1	0	2
1122005	1	4	45	3	2	1	2	3	1	0	2
1122044	1	4	45	3	2	3	2	3	1	0	2
1123100	1	4	45	3	2	3	2	3	1	0	2
1124006	1	2	45	3	2	4	2	3	1	0	2
1124104	1	3	45	3	2	2	2	3	1	0	2
1125036	1	3	45	3	2	3	2	3	1	0	2
1125045	1	2	45	3	2	3	2	3	1	0	2
1130012	1	5	45	3	2	4	2	3	1	0	2
1130113	1	3	45	3	2	2	2	3	1	0	2
1007083	1	4	45	3	2	4	2	3	1	0
1010031	1	5	45	3	2	3	2	3	1	0
1014069	1	5	45	3	2	3	2	3	1	0
1015105	1	4	45	3	2	2	2	3	1	0
1015110	1	4	45	3	2	2	2	3	1	0
1015118	1	4	45	3	2	2	2	3	1	0
1017032	1	3	45	3	2	4	2	3	1	0
1017073	1	2	45	3	2	2	2	3	1	0
1017079	1	3	45	3	2	3	2	3	1	0
1017098	1	4	45	3	2	4	2	3	1	0
1019086	1	5	45	3	2	2	2	3	1	0
1019096	1	5	45	3	2	2	2	3	1	0
1019099	1	3	45	3	2	2	2	3	1	0
1020057	1	3	45	3	2	3	2	3	1	0
1022013	1	4	45	3	2	2	2	3	1	0
1022034	1	4	45	3	2	2	2	3	1	0
1023064	1	4	45	3	2	4	2	3	1	0
1024060	1	5	45	3	2	3	2	3	1	0
1024109	1	8	45	3	2	4	2	3	1	0
1024114	1	5	45	3	2	3	2	3	1	0
1025085	1	3	45	3	2	2	2	3	1	0
1026093	1	6	45	3	2	3	2	3	1	0
1028007	1	2	45	3	2	4	2	3	1	0
1028011	1	3	45	3	2	2	2	3	1	0
1029053	1	3	45	3	2	4	2	3	1	0
1030082	1	2	45	3	2	2	2	3	1	0
1031045	1	3	45	3	2	3	2	3	1	0
1031115	1	5	45	3	2	3	2	3	1	0
1032103	1	2	45	3	2	3	2	3	1	0
1033048	1	5	45	3	2	2	2	3	1	0
1035010	1	4	45	3	2	4	2	3	1	0
1037003	1	5	45	3	2	2	2	3	1	0
1037018	1	3	45	3	2	4	2	3	1	0
1037060	1	2	45	3	2	2	2	3	1	0
1040006	1	2	45	3	2	4	2	3	1	0
1040118	1	6	45	3	2	4	2	3	1	0
1043088	1	4	45	3	2	3	2	3	1	0
1044034	1	5	45	3	2	2	2	3	1	0
1044049	1	2	45	3	2	4	2	3	1	0
1044052	1	3	45	3	2	2	2	3	1	0
1044080	1	5	45	3	2	4	2	3	1	0
1044086	1	3	45	3	2	3	2	3	1	0
1046106	1	5	45	3	2	4	2	3	1	0
1047075	1	5	45	3	2	2	2	3	1	0
1047078	1	3	45	3	2	2	2	3	1	0
1047119	1	3	45	3	2	2	2	3	1	0
1048006	1	3	45	3	2	1	2	3	1	0
1048024	1	5	45	3	2	2	2	3	1	0
1050081	1	7	45	3	2	3	2	3	1	0
1052096	1	5	45	3	2	1	2	3	1	0
1057011	1	4	45	3	2	4	2	3	1	0
1057096	1	8	45	3	2	2	2	3	1	0
1059057	1	5	45	3	2	3	2	3	1	0
1060149	1	6	45	3	2	4	2	3	1	0
1060151	1	4	45	3	2	3	2	3	1	0
1062071	1	4	45	3	2	3	2	3	1	0
1067034	1	6	45	3	2	4	2	3	1	0
1067083	1	4	45	3	2	4	2	3	1	0
1069039	1	3	45	3	2	4	2	3	1	0
1070048	1	4	45	3	2	2	2	3	1	0
1071009	1	2	45	3	2	2	2	3	1	0
1072028	1	4	45	3	2	4	2	3	1	0
1073015	1	7	45	3	2	4	2	3	1	0
1074059	1	6	45	3	2	1	2	3	1	0
1075102	1	5	45	3	2	3	2	3	1	0
1077074	1	2	45	3	2	4	2	3	1	0
1078041	1	5	45	3	2	3	2	3	1	0
1078117	1	2	45	3	2	3	2	3	1	0
1078120	1	4	45	3	2	2	2	3	1	0
1079005	1	2	45	3	2	2	2	3	1	0
1079028	1	4	45	3	2	4	2	3	1	0
1079059	1	3	45	3	2	3	2	3	1	0
1080052	1	2	45	3	2	4	2	3	1	0
1082068	1	3	45	3	2	4	2	3	1	0
1082072	1	2	45	3	2	2	2	3	1	0
1083101	1	2	45	3	2	2	2	3	1	0
1084098	1	2	45	3	2	3	2	3	1	0
1085006	1	3	45	3	2	2	2	3	1	0
1089074	1	4	45	3	2	2	2	3	1	0
1092015	1	5	45	3	2	2	2	3	1	0
1092019	1	4	45	3	2	2	2	3	1	0
1093065	1	6	45	3	2	4	2	3	1	0
1095014	1	2	45	3	2	2	2	3	1	0
1096079	1	8	45	3	2	3	2	3	1	0
1097092	1	6	45	3	2	4	2	3	1	0
1098011	1	3	45	3	2	2	2	3	1	0
1103057	1	4	45	3	2	3	2	3	1	0
1104062	1	5	45	3	2	4	2	3	1	0
1104074	1	3	45	3	2	4	2	3	1	0
1104091	1	3	45	3	2	4	2	3	1	0
1107003	1	6	45	3	2	4	2	3	1	0
1109038	1	7	45	3	2	3	2	3	1	0
1109040	1	2	45	3	2	3	2	3	1	0
1110014	1	4	45	3	2	2	2	3	1	0
1110043	1	3	45	3	2	2	2	3	1	0
1110061	1	3	45	3	2	4	2	3	1	0
1111019	1	4	45	3	2	2	2	3	1	0
1112025	1	2	45	3	2	4	2	3	1	0
1114085	1	4	45	3	2	3	2	3	1	0
1115051	1	3	45	3	2	4	2	3	1	0
1117058	1	4	45	3	2	2	2	3	1	0
1119002	1	3	45	3	2	4	2	3	1	0
1120107	1	6	45	3	2	4	2	3	1	0
1121048	1	2	45	3	2	2	2	3	1	0
1121077	1	3	45	3	2	4	2	3	1	0
1124028	1	4	45	3	2	2	2	3	1	0
1124050	1	4	45	3	2	2	2	3	1	0
1125083	1	2	45	3	2	4	2	3	1	0
1128040	1	5	45	3	2	3	2	3	1	0
1129082	1	2	45	3	2	2	2	3	1	0
1006087	1	2	45	3	2	1	2	6	3	0	2
1026031	1	5	45	3	2	2	2	6	3	0
1006105	1	1	45	3	2	4	2	9	2	0	2
1083089	1	1	45	3	2	1	2	11	4	0	2
1015099	1	3	44	3	2	3	2	3	1	0	2
1021070	1	2	44	3	2	3	2	3	1	0	2
1026096	1	4	44	3	2	2	2	3	1	0	2
1063086	1	4	44	3	2	3	2	3	1	0	2
1063116	1	4	44	3	2	3	2	3	1	0	2
1071016	1	5	44	3	2	3	2	3	1	0	2
1072025	1	5	44	3	2	3	2	3	1	0	2
1080012	1	4	44	3	2	2	2	3	1	0	2
1080033	1	4	44	3	2	2	2	3	1	0	2
1091117	1	3	44	3	2	4	2	3	1	0	2
1095100	1	4	44	3	2	4	2	3	1	0	2
1043118	1	7	44	3	2	4	2	3	1	0
1044119	1	4	44	3	2	3	2	3	1	0
1069046	1	4	44	3	2	4	2	3	1	0
1074056	1	4	44	3	2	4	2	3	1	0
1085107	1	6	44	3	2	1	2	3	1	0
1090102	1	2	44	3	2	2	2	3	1	0
1097078	1	5	44	3	2	4	2	3	1	0
1115085	1	3	44	3	2	3	2	3	1	0
1088085	1	3	44	3	2	4	2	4	3	0	2
1022085	1	4	43	3	2	4	2	3	1	0	2
1033072	1	3	43	3	2	1	2	3	1	0	2
1040057	1	3	43	3	2	3	2	3	1	0	2
1062025	1	5	43	3	2	3	2	3	1	0	2
1074003	1	3	43	3	2	1	2	3	1	0	2
1074034	1	2	43	3	2	2	2	3	1	0	2
1080043	1	4	43	3	2	2	2	3	1	0	2
1091081	1	3	43	3	2	3	2	3	1	0	2
1094066	1	4	43	3	2	2	2	3	1	0	2
1108013	1	2	43	3	2	4	2	3	1	0	2
1115094	1	2	43	3	2	2	2	3	1	0	2
1016096	1	4	43	3	2	2	2	3	1	0
1022093	1	7	43	3	2	1	2	3	1	0
1044115	1	3	43	3	2	3	2	3	1	0
1057117	1	6	43	3	2	3	2	3	1	0
1079072	1	6	43	3	2	4	2	3	1	0
1103081	1	4	43	3	2	1	2	3	1	0
1117086	1	4	43	3	2	4	2	3	1	0
1120024	1	6	43	3	2	3	2	3	1	0
1116031	1	3	42	3	2	2	2	2	1	0	2
1002092	1	6	42	3	2	3	2	3	1	0	2
1020040	1	4	42	3	2	3	2	3	1	0	2
1025096	1	3	42	3	2	2	2	3	1	0	2
1027005	1	4	42	3	2	2	2	3	1	0	2
1032063	1	5	42	3	2	3	2	3	1	0	2
1036090	1	6	42	3	2	2	2	3	1	0	2
1036101	1	4	42	3	2	2	2	3	1	0	2
1037065	1	3	42	3	2	3	2	3	1	0	2
1038014	1	7	42	3	2	4	2	3	1	0	2
1040034	1	2	42	3	2	3	2	3	1	0	2
1041054	1	5	42	3	2	4	2	3	1	0	2
1045023	1	3	42	3	2	3	2	3	1	0	2
1047089	1	4	42	3	2	2	2	3	1	0	2
1053106	1	3	42	3	2	2	2	3	1	0	2
1056029	1	4	42	3	2	3	2	3	1	0	2
1057075	1	2	42	3	2	3	2	3	1	0	2
1062013	1	5	42	3	2	4	2	3	1	0	2
1065090	1	4	42	3	2	2	2	3	1	0	2
1074033	1	5	42	3	2	3	2	3	1	0	2
1077090	1	6	42	3	2	2	2	3	1	0	2
1080018	1	4	42	3	2	1	2	3	1	0	2
1081118	1	4	42	3	2	4	2	3	1	0	2
1085112	1	2	42	3	2	4	2	3	1	0	2
1089061	1	4	42	3	2	1	2	3	1	0	2
1091004	1	4	42	3	2	1	2	3	1	0	2
1092014	1	4	42	3	2	4	2	3	1	0	2
1092017	1	4	42	3	2	2	2	3	1	0	2
1096093	1	3	42	3	2	2	2	3	1	0	2
1102091	1	4	42	3	2	3	2	3	1	0	2
1104002	1	4	42	3	2	3	2	3	1	0	2
1104027	1	4	42	3	2	2	2	3	1	0	2
1105063	1	5	42	3	2	4	2	3	1	0	2
1105096	1	4	42	3	2	3	2	3	1	0	2
1109029	1	3	42	3	2	2	2	3	1	0	2
1111020	1	5	42	3	2	2	2	3	1	0	2
1117017	1	5	42	3	2	4	2	3	1	0	2
1121130	1	3	42	3	2	2	2	3	1	0	2
1014058	1	5	42	3	2	2	2	3	1	0
1015079	1	4	42	3	2	2	2	3	1	0
1015088	1	4	42	3	2	2	2	3	1	0
1020045	1	6	42	3	2	3	2	3	1	0
1022086	1	5	42	3	2	1	2	3	1	0
1025077	1	5	42	3	2	2	2	3	1	0
1037009	1	5	42	3	2	3	2	3	1	0
1037077	1	5	42	3	2	2	2	3	1	0
1038076	1	6	42	3	2	3	2	3	1	0
1042074	1	5	42	3	2	2	2	3	1	0
1048053	1	2	42	3	2	2	2	3	1	0
1075111	1	4	42	3	2	3	2	3	1	0
1111064	1	5	42	3	2	4	2	3	1	0
1119089	1	3	42	3	2	4	2	3	1	0
1121029	1	2	42	3	2	3	2	3	1	0
1128001	1	5	42	3	2	3	2	3	1	0
1130077	1	3	42	3	2	4	2	3	1	0
1020101	1	5	41	3	2	2	2	3	1	0	2
1031095	1	2	41	3	2	3	2	3	1	0	2
1050084	1	2	41	3	2	3	2	3	1	0	2
1055088	1	4	41	3	2	4	2	3	1	0	2
1059073	1	3	41	3	2	4	2	3	1	0	2
1068020	1	5	41	3	2	3	2	3	1	0	2
1068021	1	5	41	3	2	3	2	3	1	0	2
1085070	1	4	41	3	2	4	2	3	1	0	2
1109064	1	6	41	3	2	3	2	3	1	0	2
1112010	1	3	41	3	2	4	2	3	1	0	2
1117050	1	3	41	3	2	4	2	3	1	0	2
1122076	1	4	41	3	2	4	2	3	1	0	2
1122085	1	4	41	3	2	3	2	3	1	0	2
1012099	1	4	41	3	2	4	2	3	1	0
1020044	1	7	41	3	2	3	2	3	1	0
1033068	1	4	41	3	2	4	2	3	1	0
1039073	1	4	41	3	2	4	2	3	1	0
1091059	1	5	41	3	2	4	2	3	1	0
1091075	1	3	41	3	2	2	2	3	1	0
1091120	1	5	41	3	2	3	2	3	1	0
1097113	1	6	41	3	2	2	2	3	1	0
1097119	1	5	41	3	2	1	2	3	1	0
1103085	1	6	41	3	2	1	2	3	1	0
1103089	1	6	41	3	2	4	2	3	1	0
1115096	1	5	41	3	2	3	2	3	1	0
1115102	1	3	41	3	2	4	2	3	1	0
1115104	1	3	41	3	2	4	2	3	1	0
1001092	1	4	40	3	2	2	2	3	1	0	2
1001115	1	2	40	3	2	4	2	3	1	0	2
1002033	1	4	40	3	2	3	2	3	1	0	2
1002057	1	4	40	3	2	2	2	3	1	0	2
1003061	1	3	40	3	2	2	2	3	1	0	2
1005050	1	3	40	3	2	2	2	3	1	0	2
1007071	1	6	40	3	2	4	2	3	1	0	2
1007106	1	2	40	3	2	1	2	3	1	0	2
1008037	1	2	40	3	2	4	2	3	1	0	2
1008093	1	4	40	3	2	4	2	3	1	0	2
1010007	1	7	40	3	2	3	2	3	1	0	2
1010023	1	3	40	3	2	2	2	3	1	0	2
1010045	1	2	40	3	2	2	2	3	1	0	2
1011026	1	2	40	3	2	3	2	3	1	0	2
1012026	1	3	40	3	2	1	2	3	1	0	2
1013077	1	3	40	3	2	1	2	3	1	0	2
1013096	1	3	40	3	2	3	2	3	1	0	2
1014039	1	2	40	3	2	4	2	3	1	0	2
1014043	1	2	40	3	2	4	2	3	1	0	2
1014091	1	4	40	3	2	1	2	3	1	0	2
1014108	1	3	40	3	2	2	2	3	1	0	2
1017088	1	4	40	3	2	4	2	3	1	0	2
1018025	1	4	40	3	2	1	2	3	1	0	2
1019082	1	4	40	3	2	2	2	3	1	0	2
1020093	1	3	40	3	2	2	2	3	1	0	2
1022033	1	3	40	3	2	3	2	3	1	0	2
1023089	1	4	40	3	2	3	2	3	1	0	2
1023089	1	4	40	3	2	3	2	3	1	0	2
1023093	1	4	40	3	2	1	2	3	1	0	2
1024076	1	3	40	3	2	2	2	3	1	0	2
1026017	1	3	40	3	2	3	2	3	1	0	2
1026033	1	4	40	3	2	2	2	3	1	0	2
1027002	1	5	40	3	2	3	2	3	1	0	2
1027019	1	2	40	3	2	2	2	3	1	0	2
1027022	1	5	40	3	2	3	2	3	1	0	2
1027024	1	3	40	3	2	3	2	3	1	0	2
1031003	1	3	40	3	2	4	2	3	1	0	2
1031112	1	4	40	3	2	4	2	3	1	0	2
1032075	1	6	40	3	2	3	2	3	1	0	2
1032079	1	5	40	3	2	2	2	3	1	0	2
1032082	1	4	40	3	2	2	2	3	1	0	2
1033039	1	2	40	3	2	3	2	3	1	0	2
1034004	1	2	40	3	2	2	2	3	1	0	2
1034050	1	2	40	3	2	4	2	3	1	0	2
1035067	1	3	40	3	2	3	2	3	1	0	2
1035079	1	4	40	3	2	3	2	3	1	0	2
1036076	1	4	40	3	2	2	2	3	1	0	2
1036102	1	5	40	3	2	2	2	3	1	0	2
1038114	1	3	40	3	2	3	2	3	1	0	2
1039020	1	4	40	3	2	4	2	3	1	0	2
1041084	1	5	40	3	2	3	2	3	1	0	2
1042108	1	4	40	3	2	3	2	3	1	0	2
1042115	1	3	40	3	2	2	2	3	1	0	2
1042118	1	5	40	3	2	2	2	3	1	0	2
1043093	1	2	40	3	2	3	2	3	1	0	2
1043106	1	4	40	3	2	2	2	3	1	0	2
1044044	1	4	40	3	2	3	2	3	1	0	2
1045021	1	4	40	3	2	2	2	3	1	0	2
1045040	1	3	40	3	2	4	2	3	1	0	2
1046054	1	4	40	3	2	2	2	3	1	0	2
1046080	1	3	40	3	2	3	2	3	1	0	2
1046091	1	4	40	3	2	4	2	3	1	0	2
1048023	1	5	40	3	2	3	2	3	1	0	2
1048048	1	4	40	3	2	2	2	3	1	0	2
1048052	1	3	40	3	2	2	2	3	1	0	2
1048120	1	4	40	3	2	3	2	3	1	0	2
1049009	1	4	40	3	2	4	2	3	1	0	2
1049026	1	4	40	3	2	4	2	3	1	0	2
1049106	1	5	40	3	2	4	2	3	1	0	2
1050044	1	6	40	3	2	2	2	3	1	0	2
1050052	1	5	40	3	2	2	2	3	1	0	2
1051066	1	4	40	3	2	3	2	3	1	0	2
1052075	1	2	40	3	2	3	2	3	1	0	2
1053014	1	4	40	3	2	1	2	3	1	0	2
1053029	1	2	40	3	2	3	2	3	1	0	2
1054063	1	3	40	3	2	3	2	3	1	0	2
1055035	1	6	40	3	2	1	2	3	1	0	2
1056046	1	4	40	3	2	2	2	3	1	0	2
1056088	1	5	40	3	2	4	2	3	1	0	2
1057002	1	5	40	3	2	4	2	3	1	0	2
1059037	1	3	40	3	2	3	2	3	1	0	2
1060152	1	3	40	3	2	2	2	3	1	0	2
1061039	1	5	40	3	2	2	2	3	1	0	2
1062002	1	5	40	3	2	2	2	3	1	0	2
1063014	1	6	40	3	2	3	2	3	1	0	2
1063075	1	3	40	3	2	1	2	3	1	0	2
1064114	1	5	40	3	2	4	2	3	1	0	2
1065109	1	4	40	3	2	2	2	3	1	0	2
1066093	1	4	40	3	2	2	2	3	1	0	2
1068005	1	3	40	3	2	2	2	3	1	0	2
1068014	1	5	40	3	2	4	2	3	1	0	2
1068016	1	5	40	3	2	4	2	3	1	0	2
1068038	1	3	40	3	2	4	2	3	1	0	2
1071023	1	5	40	3	2	1	2	3	1	0	2
1071076	1	3	40	3	2	2	2	3	1	0	2
1072078	1	4	40	3	2	2	2	3	1	0	2
1074002	1	3	40	3	2	2	2	3	1	0	2
1075022	1	3	40	3	2	3	2	3	1	0	2
1075071	1	4	40	3	2	1	2	3	1	0	2
1076008	1	3	40	3	2	4	2	3	1	0	2
1076016	1	5	40	3	2	4	2	3	1	0	2
1077105	1	4	40	3	2	4	2	3	1	0	2
1078008	1	3	40	3	2	3	2	3	1	0	2
1078051	1	5	40	3	2	3	2	3	1	0	2
1078091	1	4	40	3	2	2	2	3	1	0	2
1079031	1	5	40	3	2	1	2	3	1	0	2
1080065	1	3	40	3	2	3	2	3	1	0	2
1081086	1	2	40	3	2	2	2	3	1	0	2
1084105	1	3	40	3	2	2	2	3	1	0	2
1085029	1	5	40	3	2	2	2	3	1	0	2
1085043	1	3	40	3	2	2	2	3	1	0	2
1086027	1	4	40	3	2	2	2	3	1	0	2
1086044	1	2	40	3	2	3	2	3	1	0	2
1086052	1	3	40	3	2	4	2	3	1	0	2
1086053	1	2	40	3	2	2	2	3	1	0	2
1086076	1	3	40	3	2	4	2	3	1	0	2
1087078	1	6	40	3	2	4	2	3	1	0	2
1088073	1	4	40	3	2	3	2	3	1	0	2
1089027	1	2	40	3	2	3	2	3	1	0	2
1091118	1	3	40	3	2	4	2	3	1	0	2
1092017	1	4	40	3	2	2	2	3	1	0	2
1092023	1	3	40	3	2	3	2	3	1	0	2
1092032	1	4	40	3	2	3	2	3	1	0	2
1092056	1	3	40	3	2	3	2	3	1	0	2
1094080	1	5	40	3	2	4	2	3	1	0	2
1094115	1	4	40	3	2	3	2	3	1	0	2
1095005	1	2	40	3	2	2	2	3	1	0	2
1095062	1	5	40	3	2	1	2	3	1	0	2
1097043	1	5	40	3	2	3	2	3	1	0	2
1098033	1	5	40	3	2	4	2	3	1	0	2
1098038	1	4	40	3	2	4	2	3	1	0	2
1098045	1	4	40	3	2	3	2	3	1	0	2
1098064	1	4	40	3	2	3	2	3	1	0	2
1102023	1	4	40	3	2	3	2	3	1	0	2
1103018	1	4	40	3	2	3	2	3	1	0	2
1103053	1	4	40	3	2	2	2	3	1	0	2
1103100	1	5	40	3	2	4	2	3	1	0	2
1104016	1	4	40	3	2	2	2	3	1	0	2
1104026	1	1	40	3	2	2	2	3	1	0	2
1104032	1	2	40	3	2	2	2	3	1	0	2
[truncated: 114,020 more rows]
