# Supplementary material for: Effectiveness of community engagement in snakebite prevention and proper first aid practices: A community trial in rural Bangladesh
Source: PLoS Negl Trop Dis. 2026 May 18;20(5):e0014180. doi: 10.1371/journal.pntd.0014180 (PMC13262932; doi:10.1371/journal.pntd.0014180)
Supplement: S2 — (XLSX) [file pntd.0014180.s006.xlsx]

## Sheet: Endline data final
unique_id	upz	household_member	age	edu	year_schooling	sex	occupation	Snackbite_family	anyone_died_sbite	died_number	victim_sex	incident_date	weather_in_bite_time	venomous_sanck	had_done_offending_snake	snake_carried_hosp	time_bite	bite_location	first_aid_receive_30m	first_treatment	outcome_1st_treatment	second_further_trea	Q87_time_1stsite_to_2ndsite	hopital_type	snac_immobilized	snakebite_site_tied	outcome2ndvist
22050064	2	2	45	3	3	2	3	2	2
11125090	1	3	25	2	1	1	2	2	2
11045075	1	3	40	3	3	2	3	2	2
22062104	2	11	5	5	8	1	11	2	2
11022089	1	2	78	1	7	1	1	2	2
11079081	1	6	18	3	3	1	2	2	2
11075066	1	3	17	2	2	2	3	2	2
22031070	2	16	8	2	1	1	5	2	2
22031070	2	16	12	3	3	2	5	2	2
22031070	2	16	27	2	2	2	3	2	2
22005098	2	14	26	2	1	1	6	2	2
22085106	2	14	22	1	7	1	6	2	2
22098065	2	14	1	5	8	1	11	2	2
22031070	2	16	37	2	1	1	1	2	2
22005098	2	14	18	4	5	2	5	2	2
22085106	2	14	15	3	3	1	5	2	2
22098065	2	14	2	5	8	1	11	2	2
22117054	2	13	16	3	3	2	3	2	2
11073114	1	5	13	3	3	2	5	2	2
22058082	2	13	70	1	7	2	7	2	2
22063060	2	3	55	1	7	2	11	2	2
22077003	2	13	5	5	8	2	11	2	2
22043071	2	13	3	1	7	2	11	2	2
22118115	2	13	3	5	8	1	11	2	2
22036001	2	13	2	5	8	2	11	2	2
22092033	2	13	2	5	8	2	11	2	2
22047034	2	13	1	5	8	2	11	2	2
22123018	2	13	1	5	8	2	11	2	2
22031070	2	16	25	4	5	2	5	2	2
22085106	2	14	25	1	7	1	1	2	2
22005098	2	14	22	2	1	2	3	2	2
22098065	2	14	4	5	6	1	5	2	2
22058082	2	13	50	1	7	2	3	2	2
22118115	2	13	28	4	5	2	3	2	2
22043071	2	13	25	3	3	2	3	2	2
22036001	2	13	19	3	3	2	3	2	2
22047034	2	13	11	2	1	1	5	2	2
22077003	2	13	7	2	1	2	5	2	2
22092033	2	13	7	5	6	1	5	2	2
22063060	2	3	65	1	7	1	6	2	2
22123018	2	13	2	5	8	2	11	2	2
22117054	2	13	1	5	8	2	11	2	2
22001010	2	12	63	1	7	2	3	2	2
22124030	2	12	55	1	7	2	3	2	2
11038017	1	12	20	4	5	1	5	2	2
22011028	2	12	18	4	5	2	5	2	2
22004075	2	12	17	3	4	1	5	2	2
22107048	2	3	14	3	3	1	5	2	2
22118119	2	12	13	3	3	2	5	2	2
22009057	2	4	12	3	3	1	5	2	2
11099100	1	12	11	2	1	2	5	2	2
11087100	1	12	6	2	1	2	5	2	2
22006069	2	12	5	2	1	1	5	2	2
22077080	2	12	36	4	5	1	9	2	2
22083069	2	12	58	1	7	2	11	2	2
11098054	1	12	5	5	8	1	11	2	2
22083093	2	12	5	5	8	2	11	2	2
22014086	2	11	5	5	8	1	11	2	2
11062031	1	12	3	5	8	1	11	2	2
22112106	2	12	3	5	8	1	11	2	2
22077051	2	12	2	5	8	2	11	2	2
22083030	2	12	2	5	8	1	11	2	2
11117015	1	12	1	5	8	1	11	2	2
22039042	2	12	1	5	8	2	11	2	2
22066088	2	12	1	5	8	2	11	2	2
22093013	2	12	1	5	8	2	11	2	2
22093032	2	12	1	5	8	2	11	2	2
22120031	2	12	1	5	8	1	11	2	2
22062104	2	11	0	5	8	1	11	2	2
22031070	2	16	50	1	7	2	3	2	2
22005098	2	14	8	2	1	2	5	2	2
22098065	2	14	5	5	6	2	5	2	2
22085106	2	14	0	5	8	2	11	2	2
22058082	2	13	45	1	7	2	3	2	2
22077003	2	13	14	3	3	2	5	2	2
22117054	2	13	9	5	6	1	5	2	2
22036001	2	13	22	2	1	1	6	2	2
22118115	2	13	31	4	5	1	9	2	2
22043071	2	13	28	2	1	1	10	2	2
22092033	2	13	22	2	1	2	11	2	2
22123018	2	13	2	5	8	2	11	2	2
22047034	2	13	1	5	8	2	11	2	2
22063060	2	3	1	5	8	1	11	2	2
22083069	2	12	66	2	1	1	1	2	2
22004075	2	12	60	1	7	2	3	2	2
22118119	2	12	35	2	1	2	3	2	2
11117015	1	12	22	4	5	2	3	2	2
22093032	2	12	20	3	4	2	3	2	2
11038017	1	12	22	4	5	2	5	2	2
11087100	1	12	15	3	3	1	5	2	2
22077080	2	12	13	2	2	2	5	2	2
22083093	2	12	12	5	6	2	5	2	2
22093013	2	12	8	2	1	2	5	2	2
11098054	1	12	7	2	1	2	5	2	2
11062031	1	12	6	2	1	1	5	2	2
11099100	1	12	23	2	1	1	6	2	2
22124030	2	12	65	2	1	1	7	2	2
22006069	2	12	5	5	8	2	11	2	2
22112106	2	12	5	5	8	1	11	2	2
22120031	2	12	5	5	8	2	11	2	2
22066088	2	12	4	5	8	2	11	2	2
22077051	2	12	4	5	8	1	11	2	2
22011028	2	12	3	5	8	2	11	2	2
22083030	2	12	3	5	8	1	11	2	2
22001010	2	12	1	5	8	2	11	2	2
22039042	2	12	1	5	8	1	11	2	2
22063062	2	11	60	1	7	2	3	2	2
22074033	2	11	44	2	1	2	3	2	2
11096030	1	11	36	1	7	2	3	2	2
22030034	2	11	35	2	1	2	3	2	2
11074120	1	11	20	4	5	2	3	2	2
11091102	1	11	20	2	2	2	3	2	2
22067080	2	11	18	3	4	2	3	2	2
11020092	1	5	35	2	2	1	4	2	2
22056069	2	11	20	3	3	1	5	2	2
22056111	2	11	19	3	4	2	5	2	2
22069071	2	11	17	3	3	2	5	2	2
22074028	2	11	11	5	6	1	5	2	2
22110098	2	11	10	2	1	2	5	2	2
11112033	1	11	9	2	1	2	5	2	2
22123031	2	11	9	2	1	1	5	2	2
22021035	2	11	5	2	1	2	5	2	2
22033126	2	11	70	1	7	2	7	2	2
22033108	2	11	37	2	1	1	10	2	2
22074013	2	11	18	2	1	1	10	2	2
22089048	2	11	18	3	4	1	10	2	2
22119064	2	11	26	3	3	2	11	2	2
11042070	1	11	18	2	2	1	11	2	2
22032032	2	11	5	5	8	2	11	2	2
22075069	2	11	5	5	8	1	11	2	2
22092064	2	11	5	5	8	2	11	2	2
11111016	1	11	4	5	8	2	11	2	2
22081089	2	11	4	5	8	1	11	2	2
11091102	1	11	3	5	8	2	11	2	2
22027018	2	11	2	5	8	2	11	2	2
22045106	2	11	1	5	8	2	11	2	2
22077042	2	11	1	5	8	1	11	2	2
22007006	2	11	0	5	8	1	11	2	2
22025040	2	11	0	5	8	1	11	2	2
22093025	2	11	0	5	8	1	11	2	2
22031070	2	16	70	1	7	1	1	2	2
22005098	2	14	12	2	2	1	5	2	2
22098065	2	14	10	5	6	2	5	2	2
22085106	2	14	5	2	1	2	5	2	2
22092033	2	13	20	3	3	2	3	1	2		2
22077003	2	13	16	3	3	2	5	2	2
22123018	2	13	6	2	1	2	5	2	2
22063060	2	3	6	2	1	2	5	2	2
22058082	2	13	55	2	1	1	10	2	2
22117054	2	13	5	5	8	2	11	2	2
22047034	2	13	4	5	8	1	11	2	2
22043071	2	13	3	5	8	1	11	2	2
22118115	2	13	3	5	8	1	11	2	2
22036001	2	13	1	5	8	1	11	2	2
22118119	2	12	40	2	1	1	1	2	2
22077080	2	12	40	3	3	2	3	2	2
22066088	2	12	22	3	3	2	3	2	2
11087100	1	12	17	3	3	1	5	2	2
11099100	1	12	15	3	3	2	5	2	2
22004075	2	12	14	3	3	2	5	2	2
22083093	2	12	14	3	3	2	5	2	2
11098054	1	12	12	5	6	1	5	2	2
22093013	2	12	11	2	1	1	5	2	2
22006069	2	12	10	2	1	1	5	2	2
22112106	2	12	10	2	1	2	5	2	2
22014086	2	11	9	2	1	1	5	2	2
22001010	2	12	8	2	1	1	5	2	2
22011028	2	12	7	2	1	2	5	2	2
11062031	1	12	6	2	1	2	5	2	2
22039042	2	12	6	2	1	2	5	2	2
22077051	2	12	6	2	1	2	5	2	2
22083030	2	12	5	2	1	1	5	2	2
11117015	1	12	28	4	5	1	9	2	2
11038017	1	12	26	2	1	1	10	2	2
22120031	2	12	5	5	8	1	11	2	2
22083069	2	12	3	5	8	1	11	2	2
22124030	2	12	3	5	8	1	11	2	2
22093032	2	12	30	4	5	1	12	2	2
22030034	2	11	25	3	4	2	3	2	2
22074013	2	11	20	3	3	2	3	2	2
22027018	2	11	18	3	3	2	3	2	2
22093025	2	11	17	3	3	2	3	2	2
22119064	2	11	18	3	4	2	5	2	2
22074028	2	11	16	5	6	2	5	2	2
22110098	2	11	14	3	3	1	5	2	2
22123031	2	11	14	3	3	2	5	2	2
11112033	1	11	11	2	2	1	5	2	2
11042070	1	11	10	2	1	2	5	2	2
22021035	2	11	10	3	3	1	5	2	2
22092064	2	11	10	2	1	2	5	2	2
22025040	2	11	9	2	1	2	5	2	2
22033108	2	11	8	2	1	1	5	2	2
22081089	2	11	7	5	6	1	5	2	2
22032032	2	11	6	2	1	2	5	2	2
11111016	1	11	4	5	8	2	5	2	2
22056069	2	11	23	3	4	1	6	2	2
22056111	2	11	20	2	2	1	6	2	2
22063062	2	11	70	1	7	1	7	2	2
11074120	1	11	25	4	5	2	9	2	2
22067080	2	11	27	4	5	1	10	2	2
22075069	2	11	22	3	3	1	11	2	2
22007006	2	11	4	5	8	1	11	2	2
22074033	2	11	4	5	8	2	11	2	2
22033126	2	11	3	5	8	2	11	2	2
22045106	2	11	3	5	8	1	11	2	2
22077042	2	11	2	5	8	1	11	2	2
11096030	1	11	1	5	8	1	11	2	2
22069071	2	11	1	5	8	1	11	2	2
22089048	2	11	1	5	8	1	11	2	2
22124053	2	10	30	1	7	1	1	2	2
22031109	2	10	25	3	3	1	1	2	2
22036064	2	10	23	3	3	2	3	2	2
22090070	2	10	22	3	3	2	3	2	2
22118027	2	10	15	3	3	2	3	2	2
22034030	2	10	29	4	5	2	5	2	2
22014115	2	10	27	4	5	1	5	2	2
22062036	2	10	22	4	5	1	5	2	2
22123111	2	10	20	3	4	1	5	2	2
22030076	2	10	14	3	3	2	5	2	2
22047046	2	10	13	5	8	2	5	2	2
22062079	2	10	12	3	3	2	5	2	2
22087057	2	10	12	2	2	1	5	2	2
22033032	2	10	10	2	1	2	5	2	2
22113108	2	4	10	2	1	2	5	2	2
11090111	1	10	9	2	1	2	5	2	2
22048090	2	10	9	2	1	2	5	2	2
11062055	1	10	8	2	1	2	5	2	2
11074039	1	10	8	2	1	1	5	2	2
11068117	1	10	7	5	6	1	5	2	2
11093011	1	10	7	2	1	1	5	2	2
22040077	2	10	7	2	1	2	5	2	2
22128069	2	10	6	2	1	1	5	2	2
22056021	2	9	3	5	8	2	5	2	2
22024012	2	10	85	5	8	2	7	2	2
22025044	2	10	65	1	7	2	7	2	2
22100076	2	10	85	1	7	2	11	2	2
22056018	2	10	22	3	3	2	11	2	2
22040105	2	10	5	5	8	2	11	2	2
22089088	2	10	5	5	8	1	11	2	2
22028072	2	10	4	5	8	2	11	2	2
22087059	2	10	4	5	8	1	11	2	2
22097084	2	10	4	5	8	2	11	2	2
11005014	1	10	3	5	8	2	11	2	2
11005055	1	10	3	5	8	1	11	2	2
22016023	2	10	3	5	8	1	11	2	2
22028086	2	10	3	5	8	1	11	2	2
22032065	2	10	3	5	8	2	11	2	2
22083010	2	10	3	5	8	1	11	2	2
22097042	2	10	3	5	8	1	11	2	2
11072020	1	10	2	5	8	2	11	2	2
11119068	1	10	2	5	8	2	11	2	2
22014113	2	10	2	5	8	2	11	2	2
22047047	2	10	2	5	8	2	11	2	2
22047056	2	10	2	5	8	2	11	2	2
22081087	2	10	2	5	8	2	11	2	2
22123072	2	10	2	5	8	2	11	2	2
11005042	1	10	1	5	8	1	11	2	2
11025041	1	10	1	5	8	2	11	2	2
11037042	1	10	1	5	8	1	11	2	2
22004008	2	10	1	5	8	2	11	2	2
22008097	2	10	1	5	8	2	11	2	2
22016079	2	10	1	5	8	1	11	2	2
22030062	2	10	1	5	8	1	11	2	2
22054007	2	10	1	5	8	1	11	2	2
22069024	2	10	1	5	8	1	11	2	2
22071071	2	10	1	5	8	1	11	2	2
22081001	2	10	1	5	8	2	11	2	2
22081091	2	10	1	5	8	1	11	2	2
22087055	2	10	1	5	8	1	11	2	2
22107081	2	10	1	5	8	1	11	2	2
22111116	2	10	1	5	8	1	11	2	2
22022003	2	10	0	5	8	1	11	2	2
22059110	2	10	0	5	8	2	11	2	2
22118060	2	10	0	5	8	2	11	2	2
22062104	2	11	20	3	3	2	3	2	2
22031070	2	16	2	5	8	1	11	2	2
22005098	2	14	24	2	2	2	3	2	2
22085106	2	14	12	2	1	2	5	2	2
22098065	2	14	12	3	3	2	5	2	2
22058082	2	13	18	3	3	2	3	2	2
22077003	2	13	25	4	5	2	5	2	2
22123018	2	13	21	4	5	1	5	2	2
22117054	2	13	12	2	1	1	5	2	2
22118115	2	13	10	2	1	2	5	2	2
22063060	2	3	9	2	1	2	5	2	2
22092033	2	13	33	4	5	1	9	2	2
22043071	2	13	5	1	7	2	11	2	2
22036001	2	13	4	5	8	2	11	2	2
22047034	2	13	3	5	8	2	11	2	2
22039042	2	12	35	2	1	2	3	2	2
22083093	2	12	35	2	1	2	3	2	2
22093013	2	12	30	2	2	2	3	2	2
22014086	2	11	28	4	5	2	3	2	2
11062031	1	12	26	3	3	2	3	2	2
22001010	2	12	22	3	3	2	3	2	2
22093032	2	12	17	3	3	2	3	2	2
11099100	1	12	18	4	5	2	5	2	2
22004075	2	12	16	3	3	1	5	2	2
22112106	2	12	14	3	3	2	5	2	2
22118119	2	12	14	3	3	1	5	2	2
11098054	1	12	12	3	3	2	5	2	2
22011028	2	12	12	3	3	2	5	2	2
22077051	2	12	9	2	1	1	5	2	2
22083030	2	12	8	5	6	2	5	2	2
22120031	2	12	7	2	1	1	5	2	2
22124030	2	12	7	2	1	2	5	2	2
22083069	2	12	6	2	1	2	5	2	2
22006069	2	12	17	3	3	1	6	2	2
22077080	2	12	38	3	4	1	10	2	2
22066088	2	12	26	2	2	1	10	2	2
11038017	1	12	50	5	6	2	11	2	2
11087100	1	12	5	5	8	1	11	2	2
11117015	1	12	3	5	8	2	11	2	2
22074028	2	11	30	2	1	2	3	2	2
22021035	2	11	26	3	3	2	3	2	2
22081089	2	11	25	4	5	2	3	2	2
11096030	1	11	20	3	3	2	3	2	2
22069071	2	11	18	3	3	2	3	2	2
11074120	1	11	17	3	4	2	5	2	2
22123031	2	11	16	3	3	2	5	2	2
11112033	1	11	14	3	3	1	5	2	2
22033108	2	11	14	3	3	2	5	2	2
22045106	2	11	14	3	3	1	5	2	2
22063062	2	11	14	3	3	1	5	2	2
22092064	2	11	14	3	3	1	5	2	2
22025040	2	11	13	2	2	1	5	2	2
22074033	2	11	11	2	1	1	5	2	2
11111016	1	11	10	2	1	2	5	2	2
22089048	2	11	10	5	6	1	5	2	2
11042070	1	11	9	2	1	1	5	2	2
22030034	2	11	8	2	1	1	5	2	2
22033126	2	11	7	2	1	2	5	2	2
22075069	2	11	24	3	3	1	6	2	2
11091102	1	11	22	2	2	1	6	2	2
22093025	2	11	22	3	3	1	6	2	2
22110098	2	11	17	3	3	1	6	2	2
22074013	2	11	25	2	1	1	10	2	2
22027018	2	11	22	4	5	1	10	2	2
22056111	2	11	5	5	8	1	11	2	2
22077042	2	11	5	5	8	1	11	2	2
22007006	2	11	4	5	8	2	11	2	2
22032032	2	11	3	5	8	2	11	2	2
22119064	2	11	3	5	8	2	11	2	2
22056069	2	11	1	5	8	1	11	2	2
22067080	2	11	1	5	8	2	11	2	2
22124053	2	10	25	1	7	1	1	2	2
22100076	2	10	50	1	7	2	3	2	2
22090070	2	10	30	3	3	2	3	2	2
22040105	2	10	26	3	4	2	3	2	2
22097042	2	10	19	3	3	2	3	2	2
22111116	2	10	19	3	4	2	3	2	2
11090111	1	10	18	3	3	2	3	2	2
22087057	2	10	18	3	3	2	3	2	2
22118027	2	10	23	4	5	1	5	2	2
11068117	1	10	16	3	3	1	5	2	2
22062079	2	10	15	3	3	1	5	2	2
11005014	1	10	14	3	3	1	5	2	2
22033032	2	10	14	3	3	1	5	2	2
22056018	2	10	14	3	3	2	5	2	2
22048090	2	10	13	3	3	1	5	2	2
22081001	2	10	11	2	1	1	5	2	2
22087059	2	10	11	2	2	1	5	2	2
22128069	2	10	11	2	2	1	5	2	2
11005042	1	10	10	2	1	1	5	2	2
22087055	2	10	10	2	1	2	5	2	2
22047056	2	10	9	2	1	2	5	2	2
22054007	2	10	9	2	1	1	5	2	2
11062055	1	10	8	2	1	1	5	2	2
22028072	2	10	8	2	1	2	5	2	2
22014115	2	10	7	2	1	1	5	2	2
22040077	2	10	7	2	1	2	5	2	2
22081091	2	10	7	2	1	1	5	2	2
22083010	2	10	7	5	6	2	5	2	2
11074039	1	10	6	2	1	1	5	2	2
22089088	2	10	6	2	1	1	5	2	2
11005055	1	10	5	2	1	1	5	2	2
22016079	2	10	5	5	6	1	5	2	2
22062036	2	10	24	3	3	1	11	2	2
22118060	2	10	6	5	8	1	11	2	2
11025041	1	10	5	5	8	2	11	2	2
11119068	1	10	5	5	8	2	11	2	2
22016023	2	10	5	5	8	2	11	2	2
22032065	2	10	5	5	8	1	11	2	2
22036064	2	10	5	5	8	2	11	2	2
22059110	2	10	5	5	8	2	11	2	2
22071071	2	10	5	5	8	2	11	2	2
22123072	2	10	5	5	8	2	11	2	2
22014113	2	10	4	5	8	1	11	2	2
22022003	2	10	4	5	8	1	11	2	2
22034030	2	10	4	5	8	2	11	2	2
22107081	2	10	4	5	8	2	11	2	2
22056021	2	9	4	5	8	1	11	2	2
11072020	1	10	3	5	8	2	11	2	2
11093011	1	10	3	5	8	1	11	2	2
22028086	2	10	3	5	8	1	11	2	2
22030062	2	10	3	5	8	2	11	2	2
22030076	2	10	3	5	8	1	11	2	2
22031109	2	10	3	5	8	1	11	2	2
22047046	2	10	3	5	8	2	11	2	2
22081087	2	10	3	5	8	2	11	2	2
22097084	2	10	3	5	8	2	11	2	2
22008097	2	10	2	5	8	2	11	2	2
22025044	2	10	2	5	8	2	11	2	2
22123111	2	10	2	5	8	1	11	2	2
11037042	1	10	1	5	8	2	11	2	2
22024012	2	10	1	5	8	1	11	2	2
22047047	2	10	1	5	8	2	11	2	2
22069024	2	10	1	5	8	1	11	2	2
22004008	2	10	2	5	8	1	12	2	2
22090073	2	9	22	1	7	1	1	2	2
22077092	2	9	60	1	7	2	3	2	2
22027044	2	9	55	1	7	2	3	2	2
22021111	2	9	50	1	7	2	3	2	2
11045063	1	5	48	3	3	2	3	2	2
11003017	1	9	45	2	2	2	3	2	2
22100105	2	9	32	3	3	2	3	2	2
22128074	2	9	30	4	5	2	3	2	2
22019015	2	9	21	4	5	2	3	2	2
22014007	2	9	20	3	4	2	3	2	2
22096057	2	9	18	3	3	2	3	2	2
22003003	2	9	27	4	5	1	5	2	2
22023066	2	9	24	4	5	2	5	2	2
22102092	2	9	21	4	5	1	5	2	2
22051097	2	9	20	4	5	1	5	2	2
22095081	2	9	20	4	5	2	5	2	2
22005054	2	9	19	3	4	2	5	2	2
22053064	2	9	18	5	6	1	5	2	2
22013073	2	9	17	3	4	1	5	2	2
11096039	1	9	14	3	3	2	5	2	2
22033077	2	9	14	3	3	2	5	2	2
22034014	2	9	14	3	3	2	5	2	2
22124080	2	9	14	3	3	2	5	2	2
22078067	2	9	13	2	2	2	5	2	2
22096009	2	9	13	3	3	1	5	2	2
22123055	2	9	13	3	3	1	5	2	2
22084068	2	10	11	2	1	2	5	2	2
11052050	1	9	11	5	6	1	5	2	2
22112016	2	9	10	2	1	2	5	2	2
22005031	2	9	9	2	1	1	5	2	2
11040110	1	9	8	5	6	1	5	2	2
11004103	1	9	7	2	1	1	5	2	2
22015083	2	9	7	2	1	2	5	2	2
22092091	2	9	7	5	6	2	5	2	2
11116003	1	9	6	2	1	2	5	2	2
22106080	2	9	6	2	1	3	5	2	2
22121110	2	9	5	5	6	2	5	2	2
22006107	2	9	55	2	1	1	6	2	2
22054055	2	9	55	2	1	1	6	2	2
22066095	2	9	27	2	1	1	6	2	2
22036045	2	9	26	2	1	1	6	2	2
11079079	1	9	95	1	7	2	7	2	2
22054080	2	9	90	1	7	2	7	2	2
22056068	2	9	90	1	7	2	7	2	2
22034082	2	9	82	1	7	2	7	2	2
22098104	2	9	80	2	1	2	7	2	2
22118087	2	9	80	1	7	2	7	2	2
11006013	1	9	70	1	7	2	7	2	2
11007044	1	9	25	2	2	1	9	2	2
11075060	1	9	68	2	1	1	10	2	2
22107065	2	9	28	4	5	1	10	2	2
22045021	2	9	25	4	5	1	10	2	2
22095064	2	9	25	5	6	1	10	2	2
22125002	2	9	75	1	7	1	11	2	2
22005054	2	9	65	2	1	1	11	2	2
22098028	2	9	60	5	8	2	11	2	2
22009009	2	9	19	3	4	1	11	2	2
22086045	2	9	18	3	3	1	11	2	2
11015024	1	9	5	5	8	1	11	2	2
22062103	2	9	5	5	8	2	11	2	2
22122037	2	9	5	5	8	1	11	2	2
11074110	1	9	4	5	8	2	11	2	2
11081054	1	9	4	5	8	1	11	2	2
11106069	1	9	4	5	8	1	11	2	2
22015019	2	9	4	5	8	1	11	2	2
22030083	2	9	4	5	8	1	11	2	2
22075001	2	9	4	5	8	2	11	2	2
22086108	2	9	4	5	8	2	11	2	2
22123078	2	9	4	5	8	1	11	2	2
11014001	1	9	3	5	8	2	11	2	2
11025108	1	9	3	5	8	1	11	2	2
11039100	1	9	3	5	8	1	11	2	2
22014014	2	9	3	5	8	2	11	2	2
22015119	2	9	3	5	8	2	11	2	2
22016094	2	9	3	5	8	1	11	2	2
22036013	2	9	3	5	8	1	11	2	2
22054085	2	9	3	5	8	2	11	2	2
22056030	2	9	3	5	8	1	11	2	2
11012120	1	9	2	5	8	1	11	2	2
11019047	1	9	2	5	8	1	11	2	2
11042039	1	9	2	5	8	1	11	2	2
11099096	1	9	2	5	8	2	11	2	2
22015058	2	9	2	5	8	2	11	2	2
22028061	2	9	2	5	8	1	11	2	2
22031005	2	9	2	5	8	1	11	2	2
22041082	2	9	2	5	8	1	11	2	2
22045118	2	9	2	5	8	2	11	2	2
22085074	2	9	2	5	8	2	11	2	2
22092054	2	9	2	5	8	1	11	2	2
11001074	1	9	1	5	8	2	11	2	2
11013063	1	9	1	5	8	2	11	2	2
11067078	1	9	1	5	8	1	11	2	2
22001044	2	9	1	5	8	1	11	2	2
22001047	2	9	1	5	8	1	11	2	2
22006030	2	9	1	5	8	1	11	2	2
22006065	2	9	1	5	8	1	11	2	2
22006071	2	9	1	5	8	1	11	2	2
22006114	2	9	1	5	8	2	11	2	2
22009045	2	9	1	5	8	1	11	2	2
22010023	2	9	1	5	8	2	11	2	2
22016045	2	9	1	5	8	2	11	2	2
22016074	2	9	1	5	8	2	11	2	2
22023042	2	9	1	5	8	1	11	2	2
22024077	2	9	1	5	8	1	11	2	2
22028071	2	9	1	5	8	2	11	2	2
22032003	2	9	1	5	8	1	11	2	2
22048066	2	9	1	5	8	1	11	2	2
22048098	2	9	1	5	8	1	11	2	2
22063112	2	9	1	5	8	1	11	2	2
22071116	2	9	1	5	8	2	11	2	2
22080093	2	9	1	5	8	1	11	2	2
22081081	2	9	1	5	8	1	11	2	2
22083109	2	9	1	5	8	2	11	2	2
22084115	2	9	1	5	8	1	11	2	2
22089004	2	9	1	5	8	1	11	2	2
22089054	2	9	1	5	8	1	11	2	2
22094044	2	9	1	5	8	1	11	2	2
22101075	2	9	1	5	8	1	11	2	2
22103029	2	9	1	5	8	1	11	2	2
22118020	2	9	1	5	8	1	11	2	2
22119090	2	9	1	5	8	2	11	2	2
22011029	2	9	0	5	8	2	11	2	2
22034010	2	9	0	5	8	1	11	2	2
22072016	2	9	0	5	8	2	11	2	2
11121101	1	8	95	2	1	2	3	2	2
11052078	1	7	20	4	5	2	3	2	2
22062104	2	11	3	5	8	1	11	2	2
22031070	2	16	5	2	1	2	5	2	2
22098065	2	14	27	4	5	2	3	2	2
22085106	2	14	17	3	4	2	5	2	2
22005098	2	14	2	5	8	1	11	2	2
22077003	2	13	30	3	3	2	3	2	2
22118115	2	13	27	3	4	2	3	2	2
22036001	2	13	25	3	3	2	3	2	2
22043071	2	13	25	3	3	2	3	2	2
22123018	2	13	20	3	4	2	3	2	2
22063060	2	3	32	3	3	1	4	2	2
22047034	2	13	18	3	3	2	5	2	2
22117054	2	13	15	3	3	1	5	2	2
22092033	2	13	13	5	6	2	5	2	2
22058082	2	13	20	2	1	1	6	2	2
22039042	2	12	38	2	1	1	1	2	2
22001010	2	12	33	2	1	1	1	2	2
22083030	2	12	35	3	3	2	3	2	2
11087100	1	12	30	4	5	2	3	2	2
22011028	2	12	28	3	3	2	3	2	2
22006069	2	12	23	3	4	2	3	2	2
22083069	2	12	22	3	3	2	3	2	2
22077051	2	12	18	3	3	2	3	2	2
11062031	1	12	26	2	2	1	4	2	2
22112106	2	12	18	3	4	1	5	2	2
22118119	2	12	16	3	3	1	5	2	2
11098054	1	12	15	5	6	1	5	2	2
22124030	2	12	13	3	3	2	5	2	2
22077080	2	12	11	2	1	1	5	2	2
22120031	2	12	9	2	1	2	5	2	2
11117015	1	12	8	2	1	1	5	2	2
22083093	2	12	45	2	1	1	6	2	2
22093013	2	12	40	1	7	1	6	2	2
22093032	2	12	18	3	4	1	6	2	2
22014086	2	11	32	4	5	1	9	2	2
11038017	1	12	31	4	5	1	10	2	2
11099100	1	12	20	2	2	2	11	2	2
22066088	2	12	3	5	8	2	11	2	2
22004075	2	12	1	5	8	1	11	2	2
22074028	2	11	37	1	7	1	1	2	2
22092064	2	11	35	3	3	2	3	2	2
22033126	2	11	34	3	4	2	3	2	2
22025040	2	11	29	3	3	2	3	2	2
22089048	2	11	27	3	3	2	3	2	2
22075069	2	11	25	4	5	2	3	2	2
11112033	1	11	22	2	2	2	3	2	2
22056069	2	11	22	3	3	2	3	2	2
22077042	2	11	20	3	3	2	3	2	2
22056111	2	11	19	3	3	2	3	2	2
22067080	2	11	18	3	3	2	3	2	2
11111016	1	11	20	4	5	2	5	2	2
22030034	2	11	17	5	6	1	5	2	2
22063062	2	11	16	3	3	1	5	2	2
22074033	2	11	15	3	3	1	5	2	2
22021035	2	11	11	3	3	1	5	2	2
22032032	2	11	11	2	2	1	5	2	2
11074120	1	11	10	2	2	1	5	2	2
22007006	2	11	10	2	1	2	5	2	2
22119064	2	11	10	2	1	2	5	2	2
22033108	2	11	8	5	6	2	5	2	2
11096030	1	11	28	3	3	1	6	2	2
22123031	2	11	20	2	2	1	6	2	2
22110098	2	11	100	1	7	1	7	2	2
22045106	2	11	90	1	7	2	7	2	2
22081089	2	11	30	4	5	1	9	2	2
22069071	2	11	23	4	5	1	10	2	2
11091102	1	11	4	5	8	2	11	2	2
22093025	2	11	4	5	8	2	11	2	2
11042070	1	11	2	5	8	1	11	2	2
22027018	2	11	2	5	8	1	11	2	2
22074013	2	11	1	5	8	1	11	2	2
22090070	2	10	50	1	7	2	3	2	2
22062079	2	10	40	1	7	2	3	2	2
22033032	2	10	35	3	3	2	3	2	2
22087055	2	10	32	3	3	2	3	2	2
22128069	2	10	30	4	5	2	3	2	2
22048090	2	10	28	3	3	2	3	2	2
22087059	2	10	28	3	3	2	3	2	2
11005014	1	10	25	3	4	2	3	2	2
22031109	2	10	25	3	3	2	3	2	2
22047056	2	10	25	3	3	2	3	2	2
22083010	2	10	25	3	3	2	3	2	2
22034030	2	10	24	3	4	2	3	2	2
22054007	2	10	23	3	3	2	3	2	2
22124053	2	10	22	1	7	2	3	2	2
11005055	1	10	21	4	5	2	3	2	2
22004008	2	10	21	4	5	2	3	2	2
22028086	2	10	21	4	5	2	3	2	2
22123072	2	10	21	3	3	2	3	2	2
11090111	1	10	20	3	3	2	3	2	2
11119068	1	10	20	2	2	2	3	2	2
22016079	2	10	20	3	3	2	3	2	2
22022003	2	10	20	3	3	2	3	2	2
22028072	2	10	20	3	3	2	3	2	2
22056021	2	9	19	3	3	2	3	2	2
22030076	2	10	18	3	3	2	3	2	2
22030062	2	10	17	3	4	2	3	2	2
11068117	1	10	24	3	3	1	4	2	2
22008097	2	10	20	2	1	2	5	2	2
22032065	2	10	20	3	4	1	5	2	2
22014113	2	10	19	4	5	2	5	2	2
22097084	2	10	18	3	3	1	5	2	2
11005042	1	10	15	3	3	2	5	2	2
22081087	2	10	14	3	3	2	5	2	2
22089088	2	10	14	3	3	2	5	2	2
22040077	2	10	13	3	3	2	5	2	2
11062055	1	10	12	3	3	2	5	2	2
22014115	2	10	11	3	3	1	5	2	2
22036064	2	10	11	2	1	2	5	2	2
22069024	2	10	11	2	1	2	5	2	2
22118060	2	10	11	5	6	2	5	2	2
11074039	1	10	10	2	2	2	5	2	2
22071071	2	10	10	2	1	1	5	2	2
22059110	2	10	9	2	1	2	5	2	2
11072020	1	10	7	2	1	1	5	2	2
22016023	2	10	7	2	1	1	5	2	2
11025041	1	10	6	2	1	1	5	2	2
22047046	2	10	6	2	1	2	5	2	2
22047047	2	10	6	2	1	2	5	2	2
22123111	2	10	6	2	1	1	5	2	2
22111116	2	10	24	3	3	1	6	2	2
22056018	2	10	16	2	1	1	6	2	2
22100076	2	10	60	1	7	1	10	2	2
22081001	2	10	33	3	3	1	10	2	2
22040105	2	10	29	3	3	1	10	2	2
22087057	2	10	21	4	5	1	11	2	2
22025044	2	10	6	5	8	2	11	2	2
22024012	2	10	4	5	8	2	11	2	2
22107081	2	10	4	5	8	1	11	2	2
22118027	2	10	4	5	8	2	11	2	2
11037042	1	10	3	5	8	2	11	2	2
22097042	2	10	2	5	8	2	11	2	2
11093011	1	10	1	5	8	2	11	2	2
22062036	2	10	1	5	8	1	11	2	2
22081091	2	10	1	5	8	1	11	2	2
22077092	2	9	70	1	7	1	1	2	2
22027044	2	9	60	1	7	2	3	2	2
22054080	2	9	60	1	7	2	3	2	2
22001047	2	9	55	1	7	2	3	2	2
22054055	2	9	46	2	1	2	3	2	2
22034014	2	9	40	1	7	2	3	2	2
22030083	2	9	35	4	5	2	3	2	2
11074110	1	9	30	3	3	2	3	2	2
11106069	1	9	29	4	5	2	3	2	2
22112016	2	9	26	3	4	2	3	2	2
22084068	2	10	24	3	3	2	3	2	2
11039100	1	9	24	2	2	2	3	2	2
22006030	2	9	23	4	5	2	3	2	2
22075001	2	9	23	4	5	2	3	2	2
22103029	2	9	22	3	3	2	3	2	2
22015083	2	9	20	3	4	2	3	2	2
22122037	2	9	20	3	3	2	3	2	2
11075060	1	9	18	3	3	2	3	2	2
22016094	2	9	18	3	3	2	3	2	2
22085074	2	9	18	3	3	2	3	2	2
22089004	2	9	18	3	3	2	3	2	2
22089054	2	9	18	4	5	2	3	2	2
22086045	2	9	16	3	3	2	3	2	2
22100105	2	9	16	2	2	2	3	2	2
22010023	2	9	14	2	2	2	3	2	2
22083109	2	9	14	3	3	2	3	2	2
22006065	2	9	2	5	8	2	3	2	2
22014007	2	9	35	2	2	1	4	2	2
11014001	1	9	25	4	5	2	5	2	2
22036013	2	9	20	4	5	2	5	2	2
22013073	2	9	18	3	4	1	5	2	2
22056030	2	9	18	4	5	2	5	2	2
11006013	1	9	17	3	3	2	5	2	2
22056068	2	9	17	3	3	1	5	2	2
22124080	2	9	17	3	3	2	5	2	2
11012120	1	9	16	3	4	1	5	2	2
11003017	1	9	14	3	3	2	5	2	2
11079079	1	9	14	3	3	2	5	2	2
22014014	2	9	14	5	6	2	5	2	2
22118087	2	9	14	3	3	1	5	2	2
22006107	2	9	13	3	3	1	5	2	2
22031005	2	9	13	2	2	1	5	2	2
22092091	2	9	13	5	6	1	5	2	2
22005031	2	9	12	2	1	1	5	2	2
11004103	1	9	11	2	2	1	5	2	2
22062103	2	9	11	2	2	2	5	2	2
22095081	2	9	11	5	6	1	5	2	2
22015119	2	9	10	2	1	1	5	2	2
11040110	1	9	9	5	6	1	5	2	2
11116003	1	9	9	2	1	1	5	2	2
22015019	2	9	9	5	6	1	5	2	2
22048066	2	9	9	2	1	1	5	2	2
22092054	2	9	9	5	6	2	5	2	2
22123078	2	9	9	2	1	1	5	2	2
11025108	1	9	8	2	1	2	5	2	2
11081054	1	9	8	2	1	1	5	2	2
22023066	2	9	8	2	1	1	5	2	2
22033077	2	9	8	2	1	1	5	2	2
22106080	2	9	8	2	1	2	5	2	2
11013063	1	9	7	2	1	2	5	2	2
11015024	1	9	7	2	1	2	5	2	2
22001044	2	9	7	2	1	1	5	2	2
22032003	2	9	7	2	1	2	5	2	2
22098104	2	9	7	2	1	1	5	2	2
22101075	2	9	7	2	1	2	5	2	2
22048098	2	9	6	2	1	2	5	2	2
22119090	2	9	6	2	1	1	5	2	2
22123055	2	9	6	2	1	1	5	2	2
22006114	2	9	5	2	1	2	5	2	2
22045118	2	9	5	2	1	1	5	2	2
22084068	2	10	26	2	1	1	6	2	2
22016094	2	9	23	3	3	1	6	2	2
11042039	1	9	14	5	6	1	6	2	2
22078067	2	9	90	1	7	2	7	2	2
22034082	2	9	87	1	7	1	7	2	2
22021111	2	9	85	1	7	2	7	2	2
22107065	2	9	75	4	5	1	7	2	2
22066095	2	9	70	2	1	2	7	2	2
11007044	1	9	28	2	2	1	9	2	2
22045021	2	9	70	2	1	1	10	2	2
22003003	2	9	29	4	5	1	10	2	2
22019015	2	9	28	4	5	1	10	2	2
22098028	2	9	26	2	2	1	10	2	2
22005054	2	9	24	3	4	1	10	2	2
22096057	2	9	22	3	4	1	10	2	2
22051097	2	9	33	1	7	2	11	2	2
22128074	2	9	26	4	5	1	11	2	2
22011029	2	9	8	5	8	1	11	2	2
11019047	1	9	6	5	8	1	11	2	2
22015058	2	9	5	5	8	2	11	2	2
22063112	2	9	5	5	8	2	11	2	2
11052050	1	9	4	5	8	2	11	2	2
22023042	2	9	4	5	8	2	11	2	2
22084115	2	9	4	5	8	1	11	2	2
22118020	2	9	4	5	8	1	11	2	2
11001074	1	9	3	5	8	2	11	2	2
11096039	1	9	3	5	8	1	11	2	2
11099096	1	9	3	5	8	2	11	2	2
22006071	2	9	3	5	8	1	11	2	2
22028061	2	9	3	5	8	1	11	2	2
22034010	2	9	3	5	8	2	11	2	2
22041082	2	9	3	5	8	1	11	2	2
22053064	2	9	3	5	8	1	11	2	2
22054085	2	9	3	5	8	2	11	2	2
22080093	2	9	3	5	8	2	11	2	2
22090073	2	9	3	5	8	2	11	2	2
22121110	2	9	3	5	8	1	11	2	2
11067078	1	9	2	5	8	2	11	2	2
22024077	2	9	2	5	8	2	11	2	2
22036045	2	9	2	5	8	1	11	2	2
22072016	2	9	2	5	8	2	11	2	2
22081081	2	9	2	5	8	1	11	2	2
22095064	2	9	2	5	8	1	11	2	2
22125002	2	9	2	5	8	2	11	2	2
22009045	2	9	1	5	8	2	11	2	2
22016045	2	9	1	5	8	2	11	2	2
22016074	2	9	1	5	8	1	11	2	2
22028071	2	9	1	5	8	2	11	2	2
22071116	2	9	1	5	8	2	11	2	2
22086108	2	9	1	5	8	2	11	2	2
22094044	2	9	1	5	8	1	11	2	2
22096009	2	9	1	5	8	2	11	2	2
22102092	2	9	1	5	8	1	11	2	2
22009009	2	9	0	5	8	2	11	2	2
22043018	2	8	4	5	8	2	11	1	2		2
22026099	2	8	60	3	3	1	1	2	2
11073074	1	8	17	2	1	1	2	2	2
11127080	1	8	16	2	1	1	2	2	2
11087077	1	8	76	1	7	2	3	2	2
22061070	2	8	75	2	1	2	3	2	2
22095108	2	8	75	1	7	2	3	2	2
11013061	1	8	72	1	7	2	3	2	2
22100065	2	8	70	1	7	2	3	2	2
11060110	1	8	69	2	2	2	3	2	2
22053074	2	8	66	1	7	2	3	2	2
11046067	1	8	65	1	7	2	3	2	2
22032018	2	8	65	1	7	2	3	2	2
22056086	2	8	60	1	7	2	3	2	2
22093009	2	8	60	1	7	2	3	2	2
22124012	2	8	60	1	7	2	3	2	2
22043062	2	8	58	1	7	2	3	2	2
22112043	2	8	56	2	1	2	3	2	2
22028027	2	8	45	2	1	2	3	2	2
11032089	1	8	35	2	2	2	3	2	2
11096091	1	8	30	3	4	2	3	2	2
22014070	2	8	30	4	5	2	3	2	2
22004009	2	8	25	3	3	2	3	2	2
11109056	1	8	22	3	4	2	3	2	2
22045086	2	8	21	3	3	2	3	2	2
11065038	1	8	20	3	3	2	3	2	2
11075054	1	8	20	2	2	2	3	2	2
22045107	2	8	20	3	3	2	3	2	2
22075115	2	8	20	3	3	2	3	2	2
22118111	2	8	20	3	4	2	3	2	2
11069038	1	8	19	3	3	2	3	2	2
22027027	2	8	19	3	3	2	3	2	2
22121029	2	8	19	4	5	2	3	2	2
22037056	2	8	18	3	3	2	3	2	2
22083018	2	8	18	3	3	2	3	2	2
22104002	2	8	18	3	3	2	3	2	2
22084017	2	8	17	3	4	2	3	2	2
11053009	1	8	16	2	1	2	3	2	2
22093014	2	8	16	3	3	2	3	2	2
22030075	2	8	15	3	3	2	3	2	2
22057025	2	8	15	3	3	2	3	2	2
22094112	2	8	15	3	3	2	3	2	2
11099070	1	8	18	2	1	1	4	2	2
22003020	2	8	25	5	6	1	5	2	2
22065029	2	8	25	4	5	1	5	2	2
22087002	2	8	25	4	5	2	5	2	2
22118081	2	8	25	4	5	1	5	2	2
11031086	1	8	24	4	5	1	5	2	2
22092037	2	7	23	3	3	1	5	2	2
22003059	2	8	20	4	5	2	5	2	2
22014042	2	8	20	4	5	2	5	2	2
22028010	2	8	20	4	5	2	5	2	2
22022058	2	8	19	3	4	2	5	2	2
11031100	1	8	18	5	6	2	5	2	2
11033100	1	8	18	5	6	2	5	2	2
11054011	1	8	18	4	5	1	5	2	2
22001018	2	8	18	3	3	2	5	2	2
22043116	2	8	18	4	5	1	5	2	2
22111028	2	8	18	3	4	1	5	2	2
11014040	1	8	17	3	4	2	5	2	2
11104042	1	8	17	3	4	2	5	2	2
11114090	1	8	17	3	3	1	5	2	2
22048083	2	8	17	4	5	2	5	2	2
22056036	2	8	16	3	3	1	5	2	2
11043111	1	8	15	3	3	2	5	2	2
11087061	1	8	15	3	3	1	5	2	2
22093042	2	8	15	3	3	1	5	2	2
22121028	2	8	15	3	3	1	5	2	2
11055056	1	8	14	2	1	1	5	2	2
22056109	2	8	14	3	3	1	5	2	2
22071044	2	8	14	3	3	2	5	2	2
11088028	1	8	13	3	3	2	5	2	2
11051049	1	8	12	3	3	2	5	2	2
11076001	1	8	12	5	6	1	5	2	2
11078077	1	8	12	2	2	1	5	2	2
22034036	2	8	12	3	3	2	5	2	2
22039070	2	8	12	3	3	1	5	2	2
11039023	1	8	11	2	2	1	5	2	2
22070043	2	8	11	2	1	2	5	2	2
22120095	2	8	11	2	1	2	5	2	2
11010035	1	8	10	2	1	1	5	2	2
11019053	1	8	10	2	1	2	5	2	2
22070014	2	8	10	2	1	1	5	2	2
11100113	1	8	9	2	1	1	5	2	2
22075098	2	8	9	2	1	1	5	2	2
11001119	1	8	8	2	1	2	5	2	2
11014037	1	8	8	2	1	1	5	2	2
11025060	1	8	8	5	6	2	5	2	2
11039031	1	8	8	2	1	1	5	2	2
22007013	2	8	8	2	1	1	5	2	2
22090024	2	8	8	5	6	1	5	2	2
22078040	2	5	8	5	6	1	5	2	2
11003038	1	8	7	2	2	2	5	2	2
11096090	1	8	7	2	1	1	5	2	2
22057085	2	8	7	2	1	2	5	2	2
22078057	2	8	7	2	1	2	5	2	2
22081038	2	8	7	2	1	2	5	2	2
22089092	2	8	7	2	1	3	5	2	2
22090030	2	8	7	2	1	1	5	2	2
22121103	2	8	7	3	3	2	5	2	2
11019120	1	8	6	2	1	2	5	2	2
11037036	1	8	6	2	1	2	5	2	2
11058044	1	8	6	2	1	2	5	2	2
11129041	1	8	6	2	1	2	5	2	2
22021039	2	8	6	2	1	2	5	2	2
22023020	2	8	6	2	1	2	5	2	2
22042035	2	8	6	2	1	1	5	2	2
22074048	2	8	6	2	1	2	5	2	2
22074119	2	8	6	2	1	1	5	2	2
22080040	2	8	6	2	1	1	5	2	2
22106116	2	8	6	2	1	1	5	2	2
22114023	2	8	6	2	1	2	5	2	2
11008064	1	8	5	2	1	1	5	2	2
22103102	2	8	5	2	1	2	5	2	2
22065098	2	8	25	3	3	1	6	2	2
22098004	2	8	25	2	2	1	6	2	2
22053038	2	8	22	2	2	1	6	2	2
22006083	2	8	16	2	1	1	6	2	2
11121110	1	8	15	2	1	1	6	2	2
22056056	2	8	97	1	7	2	7	2	2
22104116	2	8	85	1	7	2	7	2	2
22081090	2	8	83	1	7	1	7	2	2
11054044	1	8	80	1	7	2	7	2	2
22053066	2	8	80	1	7	2	7	2	2
11056108	1	8	70	1	7	2	7	2	2
11102115	1	8	67	1	7	2	7	2	2
22030084	2	8	65	1	7	2	7	2	2
22120075	2	8	65	1	7	2	7	2	2
11009008	1	5	64	3	3	1	7	2	2
11071114	1	8	20	3	3	1	7	2	2
11081011	1	8	26	3	4	1	9	2	2
22031017	2	8	26	3	4	1	10	2	2
22083096	2	8	95	1	7	2	11	2	2
22125010	2	8	94	1	7	2	11	2	2
11003046	1	4	90	1	7	1	11	2	2
22036041	2	8	80	1	7	2	11	2	2
22036019	2	8	76	1	7	2	11	2	2
22001004	2	8	70	5	8	1	11	2	2
11073070	1	8	65	2	1	2	11	2	2
22035008	2	8	60	1	7	2	11	2	2
11061084	1	8	58	1	7	2	11	2	2
22078071	2	8	46	1	7	1	11	2	2
22075039	2	8	32	5	8	2	11	2	2
22117011	2	8	27	3	3	2	11	2	2
22056028	2	8	25	2	2	1	11	2	2
11088094	1	8	22	3	4	2	11	2	2
22057030	2	8	18	3	3	1	11	2	2
22111121	2	8	18	5	8	1	11	2	2
22074110	2	8	12	2	1	1	11	2	2
11006093	1	8	5	5	8	2	11	2	2
11080063	1	8	5	5	8	2	11	2	2
11116108	1	8	5	5	8	1	11	2	2
22023017	2	8	5	5	8	2	11	2	2
22033062	2	8	5	5	8	1	11	2	2
22050017	2	8	5	5	8	2	11	2	2
22060067	2	8	5	5	8	1	11	2	2
22069055	2	8	5	5	8	1	11	2	2
22069055	2	8	5	5	8	1	11	2	2
22071117	2	8	5	5	8	2	11	2	2
22093103	2	8	5	5	8	1	11	2	2
22096042	2	8	5	5	8	2	11	2	2
22119091	2	8	5	5	8	2	11	2	2
22120013	2	8	5	5	8	1	11	2	2
11067030	1	8	4	5	8	2	11	2	2
11075120	1	8	4	5	8	1	11	2	2
11083079	1	8	4	5	8	1	11	2	2
22001070	2	8	4	5	8	2	11	2	2
22009044	2	8	4	5	8	1	11	2	2
22015106	2	8	4	5	8	1	11	2	2
22059097	2	8	4	5	8	2	11	2	2
22075089	2	8	4	5	8	1	11	2	2
22078036	2	8	4	5	8	2	11	2	2
22107061	2	8	4	5	8	1	11	2	2
22107117	2	8	4	5	8	2	11	2	2
22023018	2	9	3	5	8	2	11	2	2
11013028	1	8	3	5	8	1	11	2	2
11019118	1	8	3	5	8	1	11	2	2
11031019	1	8	3	5	8	2	11	2	2
11032130	1	8	3	5	8	2	11	2	2
11041101	1	8	3	5	8	1	11	2	2
11054048	1	8	3	5	8	1	11	2	2
11058051	1	8	3	5	8	1	11	2	2
11076079	1	8	3	5	8	1	11	2	2
11107060	1	8	3	5	8	2	11	2	2
22036018	2	8	3	5	8	2	11	2	2
22049100	2	8	3	5	8	1	11	2	2
22050112	2	8	3	5	8	2	11	2	2
22053095	2	8	3	5	8	1	11	2	2
22062118	2	8	3	5	8	2	11	2	2
22068094	2	8	3	5	8	1	11	2	2
22076010	2	8	3	5	8	2	11	2	2
22085030	2	8	3	5	8	1	11	2	2
22088037	2	8	3	5	8	1	11	2	2
22093091	2	8	3	5	8	1	11	2	2
22118108	2	8	3	5	8	2	11	2	2
22122041	2	8	3	5	8	1	11	2	2
22124056	2	8	3	5	8	1	11	2	2
22124102	2	8	3	5	8	1	11	2	2
22100081	2	9	2	5	8	1	11	2	2
11012115	1	8	2	5	8	1	11	2	2
11015099	1	8	2	5	8	1	11	2	2
11018051	1	8	2	5	8	1	11	2	2
11019121	1	8	2	5	8	2	11	2	2
11022002	1	8	2	5	8	1	11	2	2
11024094	1	8	2	5	8	2	11	2	2
11065101	1	8	2	5	8	1	11	2	2
11067096	1	8	2	5	8	1	11	2	2
11073100	1	8	2	5	8	2	11	2	2
11089119	1	8	2	5	8	1	11	2	2
11092012	1	8	2	5	8	1	11	2	2
11093042	1	8	2	5	8	1	11	2	2
11095050	1	8	2	5	8	2	11	2	2
11129040	1	8	2	5	8	2	11	2	2
22016007	2	8	2	5	8	1	11	2	2
22039004	2	8	2	5	8	2	11	2	2
22057095	2	8	2	5	8	2	11	2	2
22065031	2	8	2	5	8	2	11	2	2
22066103	2	8	2	5	8	1	11	2	2
22069035	2	8	2	5	8	1	11	2	2
22069035	2	8	2	5	8	1	11	2	2
22076037	2	8	2	5	8	1	11	2	2
22086045	2	8	2	5	8	2	11	2	2
22100019	2	8	2	5	8	1	11	2	2
22100035	2	8	2	5	8	1	11	2	2
22101074	2	8	2	5	8	1	11	2	2
22107029	2	8	2	5	8	1	11	2	2
22123082	2	8	2	5	8	1	11	2	2
22124109	2	8	2	5	8	1	11	2	2
11002011	1	8	1	5	8	1	11	2	2
11003061	1	8	1	5	8	1	11	2	2
11026047	1	8	1	5	8	2	11	2	2
11026077	1	8	1	5	8	1	11	2	2
11034064	1	8	1	5	8	2	11	2	2
11040115	1	8	1	5	8	1	11	2	2
11043117	1	8	1	5	8	2	11	2	2
11051006	1	8	1	5	8	1	11	2	2
11057085	1	8	1	5	8	1	11	2	2
11073030	1	8	1	5	8	1	11	2	2
11091060	1	8	1	5	8	1	11	2	2
11094087	1	8	1	5	8	1	11	2	2
11099095	1	8	1	5	8	2	11	2	2
11103058	1	8	1	5	8	1	11	2	2
11125098	1	8	1	5	8	1	11	2	2
22002100	2	8	1	5	8	1	11	2	2
22007065	2	8	1	5	8	1	11	2	2
22008046	2	8	1	5	8	2	11	2	2
22009011	2	8	1	5	8	1	11	2	2
22016018	2	8	1	5	8	1	11	2	2
22031068	2	8	1	5	8	2	11	2	2
22031110	2	8	1	5	8	2	11	2	2
22033075	2	8	1	5	8	1	11	2	2
22037110	2	8	1	5	8	1	11	2	2
22043099	2	8	1	5	8	2	11	2	2
22060108	2	8	1	5	8	1	11	2	2
22074059	2	8	1	5	8	2	11	2	2
22075063	2	8	1	5	8	2	11	2	2
22083085	2	8	1	5	8	1	11	2	2
22084062	2	8	1	5	8	2	11	2	2
22089087	2	8	1	5	8	1	11	2	2
22089104	2	8	1	5	8	1	11	2	2
22090104	2	8	1	5	8	1	11	2	2
22092065	2	8	1	5	8	1	11	2	2
22094053	2	8	1	5	8	2	11	2	2
22117005	2	8	1	5	8	2	11	2	2
22118098	2	8	1	5	8	1	11	2	2
22119113	2	8	1	5	8	2	11	2	2
22119116	2	8	1	5	8	1	11	2	2
22123046	2	8	1	5	8	2	11	2	2
22124005	2	8	1	5	8	1	11	2	2
22119112	2	5	1	5	8	1	11	2	2
22006059	2	8	0	5	8	1	11	2	2
22014026	2	8	0	5	8	2	11	2	2
22053004	2	8	0	5	8	1	11	2	2
22087038	2	8	0	5	8	2	11	2	2
22098024	2	8	0	5	8	1	11	2	2
11096009	1	7	17	3	4	1	5	1	2		1
11064015	1	7	3	5	8	1	11	2	2
11121101	1	8	1	5	8	1	11	2	2
11118066	1	6	18	3	3	2	3	2	2
11052078	1	7	24	4	5	1	5	2	2
11015092	1	7	14	2	2	1	5	2	2
11125006	1	7	4	5	8	2	11	2	2
11001098	1	7	2	5	8	2	11	2	2
11021094	1	7	2	5	8	1	11	2	2
11069109	1	7	1	5	8	1	11	2	2
22062104	2	11	21	3	3	2	3	2	2
22031070	2	16	12	3	3	2	5	2	2
22085106	2	14	30	2	1	2	3	2	2
22098065	2	14	28	2	1	1	6	2	2
22005098	2	14	6	5	8	2	11	2	2
22047034	2	13	26	4	5	1	1	2	2
22077003	2	13	35	3	4	2	3	2	2
22063060	2	3	26	3	3	2	3	2	2
22117054	2	13	25	4	5	2	3	2	2
22036001	2	13	37	4	5	1	9	2	2
22118115	2	13	40	4	5	1	10	2	2
22123018	2	13	31	3	4	1	10	2	2
22043071	2	13	30	2	2	1	10	2	2
22058082	2	13	6	5	8	2	11	2	2
22092033	2	13	1	5	8	1	11	2	2
22093013	2	12	58	1	7	2	3	2	2
22077080	2	12	37	3	3	2	3	2	2
22124030	2	12	32	3	3	2	3	2	2
11117015	1	12	24	3	3	2	3	2	2
11038017	1	12	20	3	4	2	3	2	2
22004075	2	12	20	3	3	2	3	2	2
22112106	2	12	18	3	3	2	3	2	2
22006069	2	12	26	3	3	1	4	2	2
11098054	1	12	23	4	5	2	5	2	2
22093032	2	12	12	2	2	1	5	2	2
22066088	2	12	10	2	1	1	5	2	2
22120031	2	12	10	2	1	1	5	2	2
22014086	2	11	7	2	1	1	5	2	2
22083093	2	12	6	5	6	1	5	2	2
11062031	1	12	5	2	1	2	5	2	2
22083069	2	12	32	2	2	1	6	2	2
22077051	2	12	21	2	1	1	6	2	2
22011028	2	12	35	3	3	1	9	2	2
22083030	2	12	50	3	3	1	10	2	2
11087100	1	12	40	4	5	1	10	2	2
11099100	1	12	23	2	1	2	11	2	2
22039042	2	12	4	5	8	1	11	2	2
22001010	2	12	1	5	8	1	11	2	2
22118119	2	12	1	5	8	2	11	2	2
22074033	2	11	42	2	1	1	1	2	2
11111016	1	11	60	1	7	2	3	2	2
11112033	1	11	30	3	3	2	3	2	2
22077042	2	11	30	2	2	2	3	2	2
22110098	2	11	30	3	3	2	3	2	2
22119064	2	11	27	3	3	2	3	2	2
11042070	1	11	21	2	2	2	3	2	2
22027018	2	11	21	3	4	2	3	2	2
22045106	2	11	17	3	3	2	3	2	2
22063062	2	11	23	4	5	1	5	2	2
22030034	2	11	20	4	5	1	5	2	2
11074120	1	11	18	4	5	1	5	2	2
22032032	2	11	16	3	3	1	5	2	2
22033108	2	11	13	5	6	1	5	2	2
11091102	1	11	8	2	1	1	5	2	2
22074013	2	11	6	2	1	2	5	2	2
22056111	2	11	30	2	2	1	6	2	2
22067080	2	11	30	2	1	1	6	2	2
22033126	2	11	40	3	4	1	10	2	2
22092064	2	11	37	4	5	1	10	2	2
22025040	2	11	35	3	3	1	10	2	2
22089048	2	11	30	3	3	1	10	2	2
22007006	2	11	29	3	3	1	10	2	2
22056069	2	11	28	1	7	1	10	2	2
22075069	2	11	27	2	1	1	10	2	2
22123031	2	11	22	3	3	1	10	2	2
22081089	2	11	6	5	8	1	11	2	2
22093025	2	11	6	5	8	2	11	2	2
22021035	2	11	4	5	8	2	11	2	2
11096030	1	11	3	5	8	1	11	2	2
22074028	2	11	2	5	8	2	11	2	2
22069071	2	11	1	5	8	1	11	2	2
22033032	2	10	45	2	1	1	1	2	2
22022003	2	10	33	3	3	1	1	2	2
22036064	2	10	31	2	1	1	1	2	2
22047056	2	10	28	2	1	1	1	2	2
22030076	2	10	23	2	2	1	1	2	2
22124053	2	10	20	3	3	1	1	2	2
22062079	2	10	54	1	7	2	3	2	2
11090111	1	10	45	1	7	2	3	2	2
22087057	2	10	35	3	3	2	3	2	2
22059110	2	10	30	3	4	2	3	2	2
22014113	2	10	28	3	3	2	3	2	2
22081001	2	10	28	3	3	2	3	2	2
11062055	1	10	27	3	3	2	3	2	2
11005014	1	10	26	3	4	2	3	2	2
22014115	2	10	26	3	3	2	3	2	2
22025044	2	10	26	3	3	2	3	2	2
22054007	2	10	26	3	3	2	3	2	2
22028086	2	10	24	4	5	2	3	2	2
22123111	2	10	24	3	3	2	3	2	2
22107081	2	10	23	3	4	2	3	2	2
11005055	1	10	22	4	5	2	3	2	2
11005042	1	10	20	2	2	2	3	2	2
22118027	2	10	20	3	3	2	3	2	2
11093011	1	10	19	3	4	2	3	2	2
22081087	2	10	19	3	3	2	3	2	2
22008097	2	10	18	2	1	2	3	2	2
22004008	2	10	17	3	3	2	3	2	2
22069024	2	10	17	3	3	2	3	2	2
22097042	2	10	17	3	3	2	3	2	2
22034030	2	10	35	3	3	1	4	2	2
22031109	2	10	30	3	3	1	4	2	2
22016079	2	10	24	4	5	1	4	2	2
22071071	2	10	20	2	1	1	4	2	2
22097084	2	10	26	4	5	1	5	2	2
22123072	2	10	22	3	4	1	5	2	2
11037042	1	10	21	4	5	1	5	2	2
22040077	2	10	17	3	3	2	5	2	2
22089088	2	10	16	3	3	1	5	2	2
22118060	2	10	16	3	3	2	5	2	2
11072020	1	10	15	3	4	1	5	2	2
11074039	1	10	14	3	3	2	5	2	2
22016023	2	10	12	2	2	2	5	2	2
22024012	2	10	11	2	1	1	5	2	2
22047047	2	10	11	2	1	2	5	2	2
22128069	2	10	11	2	2	2	5	2	2
11025041	1	10	10	3	3	2	5	2	2
22040105	2	10	10	3	3	1	5	2	2
22047046	2	10	10	2	1	1	5	2	2
22062036	2	10	9	2	1	1	5	2	2
22081091	2	10	7	2	1	2	5	2	2
22056021	2	9	26	3	3	1	6	2	2
22048090	2	10	35	2	1	1	10	2	2
22087055	2	10	34	3	3	1	10	2	2
22087059	2	10	30	1	7	1	10	2	2
22028072	2	10	29	3	3	1	10	2	2
22083010	2	10	28	3	3	1	10	2	2
11119068	1	10	24	2	2	1	10	2	2
22030062	2	10	20	3	4	1	10	2	2
22032065	2	10	4	5	8	1	11	2	2
11068117	1	10	3	5	8	2	11	2	2
22056018	2	10	3	5	8	1	11	2	2
22090070	2	10	2	5	8	1	11	2	2
22100076	2	10	2	5	8	1	11	2	2
22111116	2	10	1	5	8	2	11	2	2
22005054	2	9	4	5	8	1	11	1	2		1
22001047	2	9	61	1	7	1	1	2	2
22054080	2	9	32	4	5	1	1	2	2
11039100	1	9	30	2	2	1	2	2	2
11042039	1	9	22	3	3	1	2	2	2
22045021	2	9	55	1	7	2	3	2	2
22019015	2	9	45	2	1	2	3	2	2
11012120	1	9	40	3	4	2	3	2	2
11004103	1	9	32	4	5	2	3	2	2
22123078	2	9	30	3	4	2	3	2	2
11006013	1	9	29	3	4	2	3	2	2
22011029	2	9	28	3	3	2	3	2	2
22009009	2	9	27	4	5	2	3	2	2
11040110	1	9	25	3	3	2	3	2	2
22033077	2	9	25	3	4	2	3	2	2
22101075	2	9	25	3	4	2	3	2	2
22118020	2	9	25	3	3	2	3	2	2
22014014	2	9	24	3	3	2	3	2	2
22024077	2	9	24	4	5	2	3	2	2
22053064	2	9	24	3	3	2	3	2	2
22086108	2	9	22	3	4	2	3	2	2
22090073	2	9	22	2	2	2	3	2	2
22096009	2	9	21	3	4	2	3	2	2
22125002	2	9	21	3	4	2	3	2	2
11015024	1	9	20	3	4	2	3	2	2
22034010	2	9	20	3	3	2	3	2	2
22056030	2	9	20	3	3	2	3	2	2
22119090	2	9	19	4	5	2	3	2	2
22071116	2	9	17	3	3	2	3	2	2
22072016	2	9	17	3	3	2	3	2	2
22016045	2	9	16	3	3	2	3	2	2
22063112	2	9	16	3	3	2	3	2	2
22086045	2	9	20	3	3	1	4	2	2
22009045	2	9	24	4	5	2	5	2	2
22006114	2	9	23	4	5	1	5	2	2
22034082	2	9	21	4	5	1	5	2	2
22124080	2	9	21	4	5	1	5	2	2
22015119	2	9	18	3	3	2	5	2	2
22118087	2	9	18	4	5	1	5	2	2
22005031	2	9	16	3	4	2	5	2	2
22062103	2	9	16	3	3	1	5	2	2
11003017	1	9	15	3	4	1	5	2	2
11025108	1	9	15	3	3	2	5	2	2
22006107	2	9	15	3	3	2	5	2	2
11019047	1	9	14	3	3	2	5	2	2
11067078	1	9	13	3	3	2	5	2	2
22048066	2	9	13	3	3	2	5	2	2
11079079	1	9	12	3	3	1	5	2	2
22001044	2	9	12	2	1	1	5	2	2
22015019	2	9	12	3	3	1	5	2	2
22023066	2	9	12	3	3	2	5	2	2
22032003	2	9	12	3	3	1	5	2	2
22084068	2	10	10	2	1	1	5	2	2
11052050	1	9	10	2	1	2	5	2	2
22098104	2	9	10	2	1	1	5	2	2
11099096	1	9	9	5	6	1	5	2	2
22023042	2	9	9	2	1	2	5	2	2
22045118	2	9	9	2	1	1	5	2	2
22081081	2	9	9	2	1	1	5	2	2
11013063	1	9	8	2	1	2	5	2	2
22028071	2	9	8	2	1	2	5	2	2
22095064	2	9	8	2	1	1	5	2	2
22121110	2	9	8	2	1	2	5	2	2
11001074	1	9	7	2	1	2	5	2	2
22015058	2	9	7	5	6	2	5	2	2
22016074	2	9	7	2	1	1	5	2	2
22084115	2	9	7	2	1	2	5	2	2
22006065	2	9	6	2	1	1	5	2	2
22036045	2	9	6	2	1	1	5	2	2
22051097	2	9	6	2	1	1	5	2	2
22054085	2	9	6	2	1	2	5	2	2
22128074	2	9	6	2	1	2	5	2	2
22028061	2	9	5	2	1	1	5	2	2
22041082	2	9	5	2	1	2	5	2	2
22016094	2	9	26	3	4	1	6	2	2
22015083	2	9	25	4	5	1	6	2	2
22100105	2	9	25	2	1	1	6	2	2
22103029	2	9	25	2	2	1	6	2	2
22089004	2	9	23	3	3	1	6	2	2
22031005	2	9	16	2	1	1	6	2	2
22030083	2	9	40	4	5	1	8	2	2
11014001	1	9	30	4	5	1	9	2	2
22085074	2	9	25	4	5	1	9	2	2
22010023	2	9	24	3	3	1	9	2	2
11081054	1	9	23	2	2	1	9	2	2
22036013	2	9	23	4	5	1	9	2	2
11116003	1	9	18	3	3	1	9	2	2
11074110	1	9	32	3	4	1	10	2	2
22098028	2	9	32	2	1	1	10	2	2
22112016	2	9	30	3	3	1	10	2	2
22006030	2	9	28	4	5	1	10	2	2
22075001	2	9	28	3	3	1	10	2	2
11075060	1	9	26	2	1	1	10	2	2
22056068	2	9	25	4	5	1	10	2	2
22106080	2	9	25	3	3	1	10	2	2
22003003	2	9	65	2	1	2	11	2	2
22034014	2	9	50	1	7	2	11	2	2
22066095	2	9	14	2	1	1	11	2	2
11096039	1	9	5	5	8	2	11	2	2
11106069	1	9	5	5	8	1	11	2	2
22006071	2	9	5	5	8	1	11	2	2
22048098	2	9	5	5	8	1	11	2	2
22080093	2	9	5	5	8	1	11	2	2
22092054	2	9	5	5	8	1	11	2	2
22122037	2	9	5	5	8	1	11	2	2
22077092	2	9	4	5	8	1	11	2	2
11007044	1	9	3	1	7	2	11	2	2
22078067	2	9	3	5	8	1	11	2	2
22083109	2	9	3	5	8	2	11	2	2
22094044	2	9	3	5	8	1	11	2	2
22102092	2	9	3	5	8	1	11	2	2
22123055	2	9	3	5	8	2	11	2	2
22021111	2	9	2	5	8	1	11	2	2
22054055	2	9	2	5	8	1	11	2	2
22089054	2	9	2	5	8	2	11	2	2
22096057	2	9	2	5	8	1	11	2	2
22107065	2	9	2	5	8	1	11	2	2
22013073	2	9	1	5	8	2	11	2	2
22014007	2	9	1	5	8	1	11	2	2
22027044	2	9	1	5	8	2	11	2	2
22092091	2	9	1	5	8	1	11	2	2
22095081	2	9	1	5	8	2	11	2	2
11102115	1	8	70	1	7	1	1	2	2
22053074	2	8	68	1	7	1	1	2	2
22093009	2	8	65	1	7	1	1	2	2
22043062	2	8	60	1	7	1	1	2	2
22022058	2	8	27	4	5	2	1	2	2
11075054	1	8	26	2	2	1	2	2	2
11087077	1	8	17	2	1	1	2	2	2
22016007	2	8	72	1	7	2	3	2	2
22078071	2	8	71	1	7	2	3	2	2
11031100	1	8	65	1	7	2	3	2	2
11033100	1	8	65	1	7	2	3	2	2
11104042	1	8	65	1	7	2	3	2	2
11121110	1	8	60	2	2	2	3	2	2
22032018	2	8	57	3	4	2	3	2	2
22053038	2	8	55	1	7	2	3	2	2
11099070	1	8	47	1	7	2	3	2	2
22031017	2	8	45	1	7	2	3	2	2
22087002	2	8	38	3	3	2	3	2	2
22003059	2	8	30	2	1	2	3	2	2
22060067	2	8	30	3	4	2	3	2	2
22071044	2	8	30	3	3	2	3	2	2
22119112	2	5	30	4	5	2	3	2	2
22069035	2	8	28	3	4	2	3	2	2
22069035	2	8	28	3	4	2	3	2	2
22057085	2	8	27	4	5	2	3	2	2
11019118	1	8	26	3	3	2	3	2	2
22070014	2	8	26	3	4	2	3	2	2
22090024	2	8	26	3	3	2	3	2	2
22053004	2	8	25	3	3	2	3	2	2
11022002	1	8	24	4	5	2	3	2	2
11058051	1	8	24	4	5	2	3	2	2
22043018	2	8	24	3	3	2	3	2	2
22078036	2	8	24	3	4	2	3	2	2
22100081	2	9	23	4	5	2	3	2	2
11076001	1	8	23	3	4	2	3	2	2
11096090	1	8	22	2	2	2	3	2	2
11114090	1	8	22	3	3	2	3	2	2
22080040	2	8	22	3	3	2	3	2	2
22103102	2	8	22	3	4	2	3	2	2
22122041	2	8	22	4	5	2	3	2	2
22123046	2	8	22	4	5	2	3	2	2
11080063	1	8	21	2	2	2	3	2	2
22036018	2	8	21	4	5	1	3	2	2
22043099	2	8	21	3	3	2	3	2	2
22059097	2	8	21	3	3	2	3	2	2
11054048	1	8	20	3	4	2	3	2	2
11065101	1	8	20	2	2	2	3	2	2
22043116	2	8	20	3	4	2	3	2	2
22074119	2	8	20	3	3	2	3	2	2
22084062	2	8	20	3	3	2	3	2	2
22124109	2	8	20	3	4	2	3	2	2
11093042	1	8	19	5	6	2	3	2	2
22001018	2	8	19	3	3	2	3	2	2
22060108	2	8	19	3	3	2	3	2	2
22074110	2	8	19	4	5	2	3	2	2
22078057	2	8	19	3	3	2	3	2	2
11032130	1	8	18	2	2	2	3	2	2
11054011	1	8	18	3	4	2	3	2	2
11078077	1	8	18	3	3	2	3	2	2
22048083	2	8	18	2	1	2	3	2	2
22083085	2	8	18	3	4	2	3	2	2
22098024	2	8	18	3	3	2	3	2	2
22118108	2	8	18	3	3	2	3	2	2
11024094	1	8	17	3	3	2	3	2	2
22049100	2	8	17	3	3	2	3	2	2
22087038	2	8	17	2	2	2	3	2	2
22093042	2	8	17	3	3	2	3	2	2
22123082	2	8	17	3	3	2	3	2	2
22030075	2	8	16	3	3	2	3	2	2
22039070	2	8	16	3	4	2	3	2	2
22120075	2	8	16	3	3	2	3	2	2
22053095	2	8	15	3	3	2	3	2	2
22084017	2	8	18	2	1	1	4	2	2
11014040	1	8	28	4	5	1	5	2	2
22119091	2	8	28	3	4	2	5	2	2
22015106	2	8	27	4	5	1	5	2	2
22117005	2	8	26	4	5	2	5	2	2
22057030	2	8	25	4	5	1	5	2	2
22045107	2	8	24	3	4	1	5	2	2
22121028	2	8	24	4	5	1	5	2	2
22028010	2	8	23	4	5	1	5	2	2
22111121	2	8	23	4	5	1	5	2	2
22014026	2	8	22	4	5	2	5	2	2
22056109	2	8	19	4	5	2	5	2	2
22065098	2	8	19	4	5	2	5	2	2
11055056	1	8	18	3	3	1	5	2	2
11088094	1	8	18	4	5	2	5	2	2
11109056	1	8	18	3	4	2	5	2	2
22089092	2	8	18	3	4	1	5	2	2
22104116	2	8	18	5	6	1	5	2	2
22120095	2	8	18	3	4	1	5	2	2
22074059	2	8	17	5	6	2	5	2	2
22075098	2	8	17	5	6	1	5	2	2
22119116	2	8	17	3	4	2	5	2	2
11010035	1	8	16	3	4	1	5	2	2
11039023	1	8	16	3	3	1	5	2	2
22075089	2	8	16	5	6	2	5	2	2
11001119	1	8	15	3	3	2	5	2	2
11100113	1	8	15	2	2	2	5	2	2
22111028	2	8	15	3	3	1	5	2	2
11019120	1	8	14	3	3	2	5	2	2
22023017	2	8	14	3	3	1	5	2	2
22034036	2	8	14	2	2	2	5	2	2
22090030	2	8	14	3	3	2	5	2	2
22106116	2	8	14	3	3	1	5	2	2
11003061	1	8	13	3	3	2	5	2	2
11019053	1	8	13	3	3	2	5	2	2
11073100	1	8	13	3	3	1	5	2	2
22002100	2	8	13	3	3	1	5	2	2
22036041	2	8	13	3	3	1	5	2	2
22050112	2	8	13	2	2	2	5	2	2
22096042	2	8	13	2	1	2	5	2	2
11006093	1	8	12	5	6	1	5	2	2
11008064	1	8	12	3	3	1	5	2	2
11025060	1	8	12	5	6	2	5	2	2
11095050	1	8	12	2	1	2	5	2	2
22033062	2	8	12	3	3	1	5	2	2
22081038	2	8	12	5	6	2	5	2	2
22124005	2	8	12	2	1	2	5	2	2
11058044	1	8	11	3	3	1	5	2	2
11099095	1	8	11	2	1	1	5	2	2
11129041	1	8	11	3	3	2	5	2	2
22021039	2	8	11	2	1	2	5	2	2
22033075	2	8	11	2	1	1	5	2	2
22071117	2	8	10	2	1	2	5	2	2
11107060	1	8	9	2	1	2	5	2	2
11116108	1	8	9	2	1	2	5	2	2
22004009	2	8	9	2	1	1	5	2	2
22007013	2	8	9	2	1	1	5	2	2
22023020	2	8	9	2	1	2	5	2	2
22057095	2	8	9	2	1	2	5	2	2
22076010	2	8	9	2	1	1	5	2	2
22093091	2	8	9	2	1	1	5	2	2
22107029	2	8	9	2	1	2	5	2	2
11015099	1	8	8	2	2	1	5	2	2
11037036	1	8	8	2	1	1	5	2	2
11056108	1	8	8	2	1	1	5	2	2
11083079	1	8	8	2	1	2	5	2	2
11089119	1	8	8	2	1	1	5	2	2
11092012	1	8	8	2	1	1	5	2	2
22016018	2	8	8	2	1	1	5	2	2
22031068	2	8	8	2	1	1	5	2	2
22042035	2	8	8	2	1	2	5	2	2
22050017	2	8	8	2	1	1	5	2	2
22093103	2	8	8	2	1	1	5	2	2
22117011	2	8	8	2	1	2	5	2	2
22121103	2	8	8	2	1	2	5	2	2
11003038	1	8	7	2	1	2	5	2	2
11031086	1	8	7	2	1	1	5	2	2
11041101	1	8	7	2	1	2	5	2	2
11057085	1	8	7	2	1	2	5	2	2
22037110	2	8	7	2	1	2	5	2	2
22068094	2	8	7	2	1	1	5	2	2
22069055	2	8	7	2	1	2	5	2	2
22069055	2	8	7	2	1	2	5	2	2
22089087	2	8	7	2	1	1	5	2	2
22100035	2	8	7	2	1	1	5	2	2
22101074	2	8	7	2	1	1	5	2	2
22107061	2	8	7	2	1	2	5	2	2
22119113	2	8	7	2	1	2	5	2	2
22120013	2	8	7	2	1	2	5	2	2
22124056	2	8	7	2	1	2	5	2	2
11012115	1	8	6	2	1	1	5	2	2
11014037	1	8	6	2	1	1	5	2	2
11051006	1	8	6	2	1	2	5	2	2
11067030	1	8	6	2	1	1	5	2	2
11067096	1	8	6	2	1	1	5	2	2
11076079	1	8	6	2	1	2	5	2	2
22001070	2	8	6	2	1	1	5	2	2
22006059	2	8	6	2	1	1	5	2	2
22006083	2	8	6	2	1	2	5	2	2
22007065	2	8	6	2	1	2	5	2	2
22076037	2	8	6	2	1	2	5	2	2
22088037	2	8	6	2	1	2	5	2	2
22100019	2	8	6	2	1	1	5	2	2
11031019	1	8	5	5	6	1	5	2	2
11081011	1	8	5	2	1	1	5	2	2
11127080	1	8	5	5	6	2	5	2	2
22107117	2	8	5	2	1	2	5	2	2
22124102	2	8	5	2	1	1	5	2	2
11071114	1	8	30	2	1	1	6	2	2
22057025	2	8	27	2	2	1	6	2	2
22075115	2	8	26	2	1	1	6	2	2
22037056	2	8	25	3	3	1	6	2	2
22056086	2	8	25	2	1	1	6	2	2
22104002	2	8	25	3	3	1	6	2	2
11125098	1	8	23	2	1	1	6	2	2
22093014	2	8	23	3	3	1	6	2	2
11003046	1	4	22	2	2	1	6	2	2
22094112	2	8	21	3	4	1	6	2	2
11087061	1	8	19	2	1	1	6	2	2
22062118	2	8	90	3	3	2	7	2	2
22061070	2	8	80	5	8	1	7	2	2
22030084	2	8	72	2	1	1	7	2	2
22075039	2	8	70	1	7	2	7	2	2
22028027	2	8	50	4	5	1	8	2	2
22114023	2	8	32	4	5	2	8	2	2
22118111	2	8	35	4	5	1	9	2	2
11096091	1	8	32	4	5	1	9	2	2
22014070	2	8	32	4	5	1	9	2	2
11060110	1	8	80	4	5	1	10	2	2
22112043	2	8	60	1	7	1	10	2	2
22074048	2	8	40	2	1	2	10	2	2
22009044	2	8	38	4	5	1	10	2	2
22125010	2	8	106	1	7	1	11	2	2
22036019	2	8	85	5	8	1	11	2	2
22070043	2	8	76	1	7	2	11	2	2
11061084	1	8	75	1	7	1	11	2	2
11073070	1	8	75	1	7	1	11	2	2
22121029	2	8	75	1	7	2	11	2	2
11046067	1	8	70	1	7	1	11	2	2
22035008	2	8	66	1	7	1	11	2	2
22003020	2	8	65	5	8	2	11	2	2
11075120	1	8	55	1	7	2	11	2	2
22087002	2	8	50	1	7	1	11	2	2
22083018	2	8	48	1	7	1	11	2	2
22098004	2	8	26	3	3	2	11	2	2
22065029	2	8	6	5	8	2	11	2	2
22094053	2	8	6	5	8	1	11	2	2
22023018	2	9	5	5	8	2	11	2	2
11013028	1	8	5	5	8	1	11	2	2
11019121	1	8	5	5	8	2	11	2	2
11026047	1	8	5	5	8	2	11	2	2
11040115	1	8	5	5	8	2	11	2	2
11088028	1	8	5	5	8	1	11	2	2
11094087	1	8	5	5	8	2	11	2	2
22009011	2	8	5	5	8	2	11	2	2
22031110	2	8	5	5	8	2	11	2	2
22039004	2	8	5	5	8	2	11	2	2
22075063	2	8	5	5	8	2	11	2	2
22083096	2	8	5	5	8	1	11	2	2
22092065	2	8	5	5	8	1	11	2	2
11018051	1	8	4	5	8	2	11	2	2
11026077	1	8	4	5	8	1	11	2	2
11043117	1	8	4	5	8	1	11	2	2
11053009	1	8	4	5	8	2	11	2	2
11103058	1	8	4	5	8	2	11	2	2
22008046	2	8	4	5	8	2	11	2	2
22065031	2	8	4	5	8	2	11	2	2
22066103	2	8	4	5	8	1	11	2	2
22118098	2	8	4	5	8	2	11	2	2
22124012	2	8	4	5	8	1	11	2	2
11013061	1	8	3	5	8	1	11	2	2
11034064	1	8	3	5	8	1	11	2	2
11073030	1	8	3	5	8	2	11	2	2
11091060	1	8	3	5	8	1	11	2	2
22001004	2	8	3	5	8	2	11	2	2
22014042	2	8	3	5	8	1	11	2	2
22026099	2	8	3	5	8	1	11	2	2
22081090	2	8	3	5	8	1	11	2	2
22085030	2	8	3	5	8	2	11	2	2
11002011	1	8	2	5	8	1	11	2	2
11032089	1	8	2	5	8	2	11	2	2
11039031	1	8	2	5	8	2	11	2	2
11051049	1	8	2	5	8	2	11	2	2
11065038	1	8	2	5	8	1	11	2	2
22045086	2	8	2	5	8	2	11	2	2
22056028	2	8	2	5	8	1	11	2	2
22086045	2	8	2	5	8	2	11	2	2
22089104	2	8	2	5	8	1	11	2	2
22090104	2	8	2	5	8	1	11	2	2
22095108	2	8	2	5	8	1	11	2	2
22092037	2	7	2	5	8	2	11	2	2
11043111	1	8	1	5	8	2	11	2	2
11054044	1	8	1	5	8	1	11	2	2
11073074	1	8	1	5	8	2	11	2	2
22056036	2	8	1	5	8	2	11	2	2
22056056	2	8	1	5	8	2	11	2	2
22100065	2	8	1	5	8	2	11	2	2
22118081	2	8	1	5	8	1	11	2	2
22027027	2	8	0	5	8	2	11	2	2
22087118	2	7	24	3	3	1	1	2	2
22036069	2	6	23	3	3	1	1	2	2
11083115	1	7	18	3	3	1	2	2	2
11042099	1	7	17	2	2	1	2	2	2
11042116	1	7	14	2	1	1	2	2	2
11031119	1	7	90	1	7	2	3	2	2
11057013	1	7	85	2	1	2	3	2	2
11065044	1	7	85	2	1	2	3	2	2
22051107	2	7	70	1	7	2	3	2	2
11052070	1	7	67	2	2	2	3	2	2
22037097	2	7	67	1	7	2	3	2	2
22089056	2	8	65	1	7	2	3	2	2
11049091	1	7	65	1	7	2	3	2	2
11060079	1	7	65	1	7	2	3	2	2
11061042	1	7	65	2	2	2	3	2	2
11080114	1	7	65	2	1	2	3	2	2
11108056	1	7	65	1	7	2	3	2	2
11121083	1	7	65	2	1	2	3	2	2
22048011	2	7	64	1	7	2	3	2	2
22084057	2	7	63	1	7	2	3	2	2
22112075	2	7	62	2	1	2	3	2	2
11072119	1	7	61	1	7	2	3	2	2
11046071	1	7	60	1	7	2	3	2	2
11052081	1	7	60	2	2	2	3	2	2
11056099	1	7	60	1	7	2	3	2	2
11071077	1	7	60	2	1	2	3	2	2
11082030	1	7	60	2	1	2	3	2	2
11083080	1	7	60	1	7	2	3	2	2
11108102	1	7	60	1	7	2	3	2	2
22006087	2	7	60	2	1	2	3	2	2
22027002	2	7	60	1	7	2	3	2	2
22031042	2	7	60	1	7	2	3	2	2
22035118	2	7	60	2	1	2	3	2	2
22051115	2	7	60	1	7	2	3	2	2
22056117	2	7	60	1	7	2	3	2	2
22059083	2	7	60	1	7	2	3	2	2
22069072	2	7	60	1	7	2	3	2	2
22078099	2	7	60	1	7	2	3	2	2
22090048	2	7	60	1	7	2	3	2	2
22105117	2	7	60	2	1	2	3	2	2
22112003	2	7	60	3	3	2	3	2	2
22107076	2	7	59	3	3	2	3	2	2
22014052	2	7	58	2	1	2	3	2	2
22061072	2	7	58	2	1	2	3	2	2
22033008	2	7	57	2	1	2	3	2	2
22079011	2	7	56	1	7	2	3	2	2
11053046	1	7	55	2	2	2	3	2	2
22013080	2	7	55	1	7	2	3	2	2
22057022	2	7	55	1	7	2	3	2	2
22059087	2	7	55	1	7	2	3	2	2
22063093	2	7	55	1	7	2	3	2	2
22072012	2	7	55	1	7	2	3	2	2
22087063	2	7	55	1	7	2	3	2	2
22104008	2	7	55	1	7	2	3	2	2
22107009	2	7	55	2	1	2	3	2	2
22092102	2	7	52	1	7	2	3	2	2
22039069	2	7	50	1	7	2	3	2	2
22056089	2	7	50	2	2	2	3	2	2
22070107	2	7	50	2	1	2	3	2	2
11052101	1	7	45	1	7	2	3	2	2
11089040	1	7	45	2	1	2	3	2	2
22121106	2	7	45	2	1	2	3	2	2
22021120	2	7	38	2	1	2	3	2	2
11028021	1	7	35	3	3	2	3	2	2
11071094	1	6	35	2	1	2	3	2	2
22037058	2	7	32	3	3	2	3	2	2
22047106	2	7	32	3	3	2	3	2	2
11011011	1	7	27	3	4	2	3	2	2
22063059	2	7	27	3	3	2	3	2	2
22087034	2	7	25	2	2	2	3	2	2
22117041	2	7	25	3	4	2	3	2	2
22101026	2	7	24	4	5	2	3	2	2
11034008	1	7	23	4	5	2	3	2	2
11047008	1	7	23	3	3	2	3	2	2
11096083	1	7	22	3	4	2	3	2	2
11100120	1	7	22	4	5	2	3	2	2
22031023	2	7	22	4	5	2	3	2	2
22104091	2	7	22	3	4	2	3	2	2
22090118	2	8	21	3	3	2	3	2	2
11003040	1	7	21	2	1	2	3	2	2
11065050	1	7	21	3	3	2	3	2	2
22045050	2	7	20	4	5	2	3	2	2
22053087	2	7	20	4	5	2	3	2	2
22120126	2	7	20	3	3	2	3	2	2
22125026	2	7	20	4	5	2	3	2	2
22124110	2	5	20	3	4	2	3	2	2
11070089	1	7	19	2	1	2	3	2	2
11087092	1	7	19	2	2	2	3	2	2
22118013	2	7	19	3	3	2	3	2	2
11037025	1	7	18	3	3	2	3	2	2
11037095	1	7	18	2	2	2	3	2	2
11037095	1	7	18	2	2	2	3	2	2
11062027	1	7	18	3	3	2	3	2	2
11067094	1	7	18	3	3	2	3	2	2
11088039	1	7	18	3	4	2	3	2	2
11091017	1	7	18	3	4	2	3	2	2
11095047	1	7	18	3	4	2	3	2	2
11100041	1	7	18	3	4	2	3	2	2
11107102	1	7	18	2	2	2	3	2	2
11129083	1	7	18	4	5	2	3	2	2
22035065	2	7	18	3	3	2	3	2	2
22047052	2	7	18	3	3	2	3	2	2
22067096	2	7	18	3	4	2	3	2	2
22070092	2	7	18	3	4	2	3	2	2
22078003	2	7	18	3	4	2	3	2	2
22096003	2	7	18	3	4	2	3	2	2
22122001	2	7	18	3	3	2	3	2	2
22128032	2	7	18	4	5	2	3	2	2
11108068	1	7	17	5	6	2	3	2	2
22003042	2	7	17	2	2	2	3	2	2
22014004	2	7	17	3	4	2	3	2	2
22019058	2	7	17	3	3	2	3	2	2
22040109	2	7	17	3	3	2	3	2	2
22083120	2	7	17	3	3	2	3	2	2
22001020	2	7	16	3	3	2	3	2	2
22021100	2	7	16	3	3	2	3	2	2
22128034	2	7	16	3	3	2	3	2	2
22039053	2	7	15	3	3	2	3	2	2
22092038	2	7	15	5	6	2	3	2	2
22120009	2	7	15	2	1	2	3	2	2
22125029	2	7	15	3	3	2	3	2	2
22008018	2	7	14	3	3	2	3	2	2
22069113	2	7	24	2	2	1	4	2	2
11100043	1	7	22	3	3	1	4	2	2
22117091	2	7	18	3	3	1	4	2	2
22063071	2	7	35	2	1	2	5	2	2
22128050	2	7	26	4	5	1	5	2	2
22014103	2	7	25	4	5	2	5	2	2
22043059	2	7	25	4	5	1	5	2	2
22124083	2	8	23	4	5	1	5	2	2
22084025	2	7	23	4	5	1	5	2	2
22104100	2	8	22	4	5	1	5	2	2
11100050	1	7	22	2	1	2	5	2	2
22021072	2	7	22	4	5	1	5	2	2
22025006	2	7	22	3	4	1	5	2	2
11014065	1	7	21	4	5	2	5	2	2
11083099	1	7	21	4	5	1	5	2	2
22017064	2	7	21	4	5	2	5	2	2
11129028	1	7	20	4	5	1	5	2	2
22047073	2	7	20	4	5	1	5	2	2
22095111	2	7	20	4	5	2	5	2	2
22033049	2	7	19	3	4	2	5	2	2
22074080	2	7	19	3	3	1	5	2	2
22128073	2	7	19	4	5	2	5	2	2
11004011	1	7	18	3	3	1	5	2	2
11006031	1	7	18	4	5	1	5	2	2
11027041	1	7	18	4	5	2	5	2	2
11045003	1	7	18	3	4	1	5	2	2
22002041	2	7	18	4	5	2	5	2	2
22036074	2	7	18	3	4	1	5	2	2
22056113	2	7	18	3	3	1	5	2	2
22074046	2	7	18	4	5	1	5	2	2
22118079	2	7	18	3	4	2	5	2	2
22123062	2	7	18	3	3	1	5	2	2
11020028	1	7	17	4	5	1	5	2	2
22006073	2	7	17	2	1	2	5	2	2
22013082	2	7	17	3	3	2	5	2	2
22014060	2	7	17	3	4	1	5	2	2
22085119	2	7	17	3	3	2	5	2	2
22119065	2	7	17	3	4	2	5	2	2
11099041	1	8	16	3	4	2	5	2	2
11080061	1	7	16	3	3	2	5	2	2
22006046	2	7	16	4	5	2	5	2	2
22028019	2	7	16	3	3	1	5	2	2
22061053	2	7	16	3	3	2	5	2	2
11069064	1	7	15	2	2	1	5	2	2
22045088	2	7	15	3	3	2	5	2	2
22081028	2	7	15	3	3	2	5	2	2
22110067	2	7	15	3	3	1	5	2	2
22115110	2	7	15	3	4	1	5	2	2
11099041	1	8	14	3	3	2	5	2	2
11007037	1	7	14	3	3	2	5	2	2
11031099	1	7	14	5	6	1	5	2	2
11033099	1	7	14	5	6	1	5	2	2
11039098	1	7	14	3	3	2	5	2	2
11049082	1	7	14	5	6	1	5	2	2
11085021	1	7	14	3	3	2	5	2	2
11092008	1	7	14	3	3	2	5	2	2
22038061	2	7	14	3	3	2	5	2	2
22039120	2	7	14	3	3	2	5	2	2
22049098	2	7	14	3	3	1	5	2	2
22050120	2	7	14	3	3	2	5	2	2
22062120	2	7	14	3	3	2	5	2	2
22075090	2	7	14	5	6	2	5	2	2
22076030	2	7	14	3	3	2	5	2	2
22092086	2	7	14	3	3	2	5	2	2
22128091	2	7	14	3	3	1	5	2	2
11006001	1	7	13	3	3	1	5	2	2
11071105	1	7	13	5	6	1	5	2	2
11076110	1	7	13	5	6	1	5	2	2
11078098	1	7	13	3	3	2	5	2	2
11079082	1	7	13	3	3	2	5	2	2
11080115	1	7	13	3	3	1	5	2	2
11093003	1	7	13	3	3	1	5	2	2
22003012	2	7	13	3	3	1	5	2	2
22021085	2	7	13	3	3	1	5	2	2
22051074	2	7	13	3	3	2	5	2	2
22056040	2	7	13	3	3	2	5	2	2
22062122	2	7	13	5	6	1	5	2	2
11011002	1	11	12	2	2	2	5	2	2
11020101	1	7	12	3	3	1	5	2	2
11026014	1	7	12	2	1	1	5	2	2
11056078	1	7	12	5	6	1	5	2	2
11061019	1	7	12	2	2	1	5	2	2
11087065	1	7	12	2	1	1	5	2	2
22013119	2	7	12	5	6	1	5	2	2
22080027	2	7	12	2	2	1	5	2	2
22081069	2	7	12	2	2	1	5	2	2
22085071	2	7	12	5	6	1	5	2	2
22087004	2	7	12	2	2	1	5	2	2
22102091	2	7	12	2	2	1	5	2	2
22117006	2	7	12	3	3	2	5	2	2
11046022	1	8	11	3	3	2	5	2	2
11081050	1	7	11	2	2	2	5	2	2
11121069	1	7	11	2	1	1	5	2	2
22021108	2	7	11	2	1	1	5	2	2
22037037	2	7	11	2	1	1	5	2	2
22051103	2	7	11	2	2	2	5	2	2
22084090	2	7	11	2	1	2	5	2	2
22092085	2	7	11	2	2	2	5	2	2
22093070	2	7	11	2	1	2	5	2	2
22095034	2	7	11	2	1	2	5	2	2
11026041	1	7	10	2	1	1	5	2	2
11046040	1	7	10	5	6	1	5	2	2
11047113	1	7	10	2	2	2	5	2	2
11062034	1	7	10	2	2	2	5	2	2
22003050	2	7	10	2	1	2	5	2	2
22019017	2	7	10	2	1	2	5	2	2
22050118	2	7	10	2	1	2	5	2	2
11006104	1	7	9	2	1	1	5	2	2
11031092	1	7	9	2	1	2	5	2	2
11033092	1	7	9	2	1	2	5	2	2
11046106	1	7	9	2	1	2	5	2	2
11056058	1	7	9	5	6	2	5	2	2
11070031	1	7	9	2	1	1	5	2	2
11072103	1	7	9	2	1	2	5	2	2
11073064	1	7	9	2	1	2	5	2	2
11081088	1	7	9	2	1	2	5	2	2
11094089	1	7	9	5	6	1	5	2	2
11098043	1	7	9	5	6	1	5	2	2
11104032	1	7	9	2	1	1	5	2	2
11108004	1	7	9	2	1	2	5	2	2
11119106	1	7	9	2	1	2	5	2	2
22007019	2	7	9	2	1	2	5	2	2
22039080	2	7	9	2	1	2	5	2	2
22071039	2	7	9	2	1	2	5	2	2
11004066	1	7	8	2	1	2	5	2	2
11015018	1	7	8	2	1	1	5	2	2
11025044	1	7	8	2	1	2	5	2	2
11053060	1	7	8	5	6	1	5	2	2
11095045	1	7	8	2	1	2	5	2	2
11104003	1	7	8	2	1	2	5	2	2
11125116	1	7	8	2	1	1	5	2	2
22006035	2	7	8	2	1	1	5	2	2
22056032	2	7	8	5	6	2	5	2	2
22080120	2	7	8	2	1	2	5	2	2
22081088	2	7	8	2	1	1	5	2	2
22093078	2	7	8	2	1	2	5	2	2
22098089	2	7	8	2	1	1	5	2	2
22103057	2	7	8	2	1	2	5	2	2
22114022	2	7	8	2	1	2	5	2	2
22128004	2	7	8	2	1	1	5	2	2
11004022	1	7	7	5	6	2	5	2	2
11025039	1	7	7	2	1	1	5	2	2
11051054	1	7	7	2	1	2	5	2	2
11057066	1	7	7	2	1	2	5	2	2
11058049	1	7	7	2	1	1	5	2	2
11061055	1	7	7	2	1	2	5	2	2
11068082	1	7	7	2	1	1	5	2	2
11088020	1	7	7	2	1	1	5	2	2
11098103	1	7	7	2	1	1	5	2	2
11106049	1	7	7	2	1	1	5	2	2
11108070	1	7	7	2	1	1	5	2	2
22005046	2	7	7	2	1	2	5	2	2
22013036	2	7	7	2	1	1	5	2	2
22016004	2	7	7	2	1	1	5	2	2
22024109	2	7	7	2	1	1	5	2	2
22050050	2	7	7	2	1	1	5	2	2
22059076	2	7	7	2	1	2	5	2	2
22076090	2	7	7	2	1	1	5	2	2
22085085	2	7	7	2	1	2	5	2	2
22087056	2	7	7	5	6	2	5	2	2
22100013	2	7	7	2	1	1	5	2	2
22102121	2	7	7	2	1	2	5	2	2
22124079	2	7	7	2	1	1	5	2	2
11001089	1	7	6	2	1	1	5	2	2
11005012	1	7	6	2	1	2	5	2	2
11010023	1	7	6	2	1	2	5	2	2
11014068	1	7	6	2	1	1	5	2	2
11015001	1	7	6	2	1	1	5	2	2
11020009	1	7	6	2	1	1	5	2	2
11065016	1	7	6	2	1	2	5	2	2
11088049	1	7	6	2	1	2	5	2	2
11089018	1	7	6	2	1	1	5	2	2
11096048	1	7	6	2	1	1	5	2	2
11104007	1	7	6	2	1	2	5	2	2
11108032	1	7	6	2	1	1	5	2	2
11127074	1	7	6	5	6	1	5	2	2
22005018	2	7	6	2	1	2	5	2	2
22037015	2	7	6	2	1	1	5	2	2
22042104	2	7	6	2	1	1	5	2	2
22045019	2	7	6	2	1	2	5	2	2
22065057	2	7	6	2	1	1	5	2	2
22092020	2	7	6	5	6	2	5	2	2
11019091	1	7	5	2	1	2	5	2	2
11063038	1	7	5	5	6	1	5	2	2
11080003	1	7	5	2	1	2	5	2	2
11092038	1	7	5	2	1	1	5	2	2
22027004	2	7	5	2	1	1	5	2	2
22028064	2	7	5	2	1	1	5	2	2
22037074	2	7	5	2	1	1	5	2	2
22067063	2	7	5	2	1	2	5	2	2
22098058	2	7	5	2	1	2	5	2	2
22102096	2	7	5	5	6	2	5	2	2
22117041	2	7	5	5	6	1	5	2	2
22121009	2	7	72	1	7	1	6	2	2
11070095	1	7	35	2	1	1	6	2	2
22118044	2	7	27	4	5	1	6	2	2
22028057	2	7	25	2	1	1	6	2	2
22105090	2	7	25	2	1	1	6	2	2
22015057	2	7	22	1	7	1	6	2	2
11098068	1	7	21	2	1	1	6	2	2
22101022	2	7	19	2	1	1	6	2	2
11065078	1	7	18	2	2	1	6	2	2
22051100	2	7	18	3	3	1	6	2	2
22058092	2	7	18	2	2	1	6	2	2
22040111	2	7	16	2	1	1	6	2	2
11076095	1	7	15	3	3	1	6	2	2
22095071	2	7	15	5	6	1	6	2	2
22064072	2	7	14	2	1	1	6	2	2
11108022	1	8	12	2	1	1	6	2	2
11057064	1	7	12	3	3	1	6	2	2
11038059	1	7	100	1	7	2	7	2	2
22102108	2	7	100	1	7	1	7	2	2
11114079	1	7	93	1	7	2	7	2	2
22021030	2	7	90	1	7	2	7	2	2
22021067	2	7	90	1	7	2	7	2	2
11042097	1	7	85	1	7	2	7	2	2
11118071	1	7	82	5	8	2	7	2	2
11002095	1	7	80	2	2	1	7	2	2
11052100	1	7	80	1	7	2	7	2	2
22043031	2	6	80	1	7	2	7	2	2
11114093	1	7	76	1	7	2	7	2	2
11119078	1	7	76	1	7	2	7	2	2
11037126	1	7	75	1	7	2	7	2	2
11072067	1	7	75	1	7	2	7	2	2
22030061	2	7	75	1	7	2	7	2	2
22021027	2	7	74	1	7	2	7	2	2
11048061	1	7	70	2	1	2	7	2	2
11059018	1	7	70	1	7	2	7	2	2
11067047	1	7	70	3	3	2	7	2	2
11072064	1	7	70	1	7	2	7	2	2
11097035	1	7	70	1	7	2	7	2	2
22005114	2	7	70	1	7	2	7	2	2
22059107	2	7	70	1	7	1	7	2	2
22120083	2	7	70	1	7	2	7	2	2
22124002	2	7	70	1	7	2	7	2	2
22053089	2	7	69	1	7	2	7	2	2
11102114	1	7	68	1	7	2	7	2	2
22112034	2	7	68	1	7	2	7	2	2
22124083	2	8	65	1	7	2	7	2	2
11125043	1	7	65	2	2	2	7	2	2
22042071	2	7	65	1	7	2	7	2	2
11060092	1	7	63	1	7	2	7	2	2
11051040	1	7	60	1	7	1	7	2	2
22059116	2	7	60	1	7	2	7	2	2
11125052	1	7	58	2	2	1	7	2	2
22128064	2	7	55	1	7	1	9	2	2
11036027	1	7	19	2	1	1	9	2	2
22090001	2	7	55	1	7	1	10	2	2
22010007	2	3	37	3	3	1	10	2	2
11006116	1	7	34	3	3	1	10	2	2
11039082	1	7	29	2	2	1	10	2	2
22060064	2	7	26	2	2	1	10	2	2
11103076	1	7	100	1	7	2	11	2	2
11062071	1	7	95	1	7	2	11	2	2
22080012	2	7	90	1	7	2	11	2	2
22080035	2	7	90	1	7	1	11	2	2
22100093	2	7	90	1	7	2	11	2	2
22066094	2	7	85	5	8	2	11	2	2
11069105	1	7	80	1	7	2	11	2	2
22054054	2	7	80	5	8	2	11	2	2
22089050	2	7	80	1	7	2	11	2	2
22037038	2	7	78	5	8	2	11	2	2
22090039	2	7	78	5	8	1	11	2	2
22107017	2	7	78	1	7	2	11	2	2
22080049	2	7	75	4	5	1	11	2	2
11084081	1	7	70	1	7	2	11	2	2
22056040	2	7	70	2	1	2	11	2	2
22107038	2	7	70	1	7	2	11	2	2
11099076	1	7	65	1	7	2	11	2	2
11115073	1	7	65	1	7	2	11	2	2
[truncated: 116,937 more rows]
