# Supplementary material for: Effectiveness of community engagement in snakebite prevention and proper first aid practices: A community trial in rural Bangladesh
Source: PLoS Negl Trop Dis. 2026 May 18;20(5):e0014180. doi: 10.1371/journal.pntd.0014180 (PMC13262932; doi:10.1371/journal.pntd.0014180)
Supplement: S3 — (XLSX) [file pntd.0014180.s007.xlsx]

## Sheet: BaseLineKAP
	date_dc	sart_time	upz	psu_kalapara	psu_shibganj	unique_id	res_num	family_member	dc_name	supervisor_name	module_1_sec_1a_complete	alive_fm_member	unique_id2	PID	age_1	sex_1	occupation	year_schooling	monthly_fa_incom	unique_id7	sbite_preventable	sb_prev_your	preventive_measures___1	preventive_measures___2	preventive_measures___3	preventive_measures___4	preventive_measures___5	preventive_measures___6	preventive_measures___7	preventive_measures___8	preventive_measures___9	preventive_measures___10	preventive_measures___11	Pre_meas_score	other5	recognize_snake	snake_name	correct_venomous	Kalinjira	chondrobora_russelviper	guhama_khoijat	jati_kewta_ghokhra_blckcobra	King_cobra	doyouknow_sb_imm	fa_sb_imm_y___1	fa_sb_imm_y___2	fa_sb_imm_y___3	fa_sb_imm_y___4	fa_sb_imm_y___5
	2022-11-14	07:29:00	1	10		1010021	21	4	9	1	2	4	1010021	1	45	2	3	2	12000	1010021	1	1	1	1	1	1	1	1	1	1	1	1	0	10		1	Jati,gokra	1	0	0	0	1	0	1	0	1	0	1	0
	2022-11-16	07:23:00	1	121		1121001	1	2	9	1	2	2	1121001	1	27	1	9	16	20000	1121001	1	1	1	1	1	1	1	1	1	1	1	1	0	10		2		0	0	0	0	0	0	1	1	1	0	1	0
	2022-11-17	12:17:00	1	121		1121041	41	5	9	1	2	5	1121041	1	57	1	1	7	12000	1121041	1	1	1	1	1	1	1	1	1	1	1	1	0	10		1	Jolpora,jati	1	0	0	0	1	0	1	0	1	0	1	0
	2022-11-13	15:06:00	1	1		1001071	71	3	7	1	2	3	1001071	1	38	1	1	4	10000	1001071	1	1	1	1	1	1	1	1	1	1	1	1	0	10		2		0	0	0	0	0	0	1	1	1	1	1	1
	2022-11-17	10:06:00	1	121		1121051	51	2	9	1	2	2	1121051	1	48	2	3	10	8000	1121051	1	1	1	1	1	1	1	1	1	1	1	1	0	10		1	Jati,gokra,jolpora	1	0	0	0	1	0	1	0	1	0	1	0
	2022-11-23	13:30:00	1	28		1028061	61	3	7	1	2	3	1028061	1	22	2	3	3	30000	1028061	1	1	1	1	1	1	1	1	1	1	1	1	0	10		2		0	0	0	0	0	0	1	1	1	1	1	1
	2022-11-16	05:36:00	1	121		1121011	11	3	9	1	2	3	1121011	1	55	2	3	21	10000	1121011	1	1	1	1	1	1	1	1	1	1	1	1	0	10		2		0	0	0	0	0	0	2	0	0	0	0	0
	2022-11-15	08:21:00	1	10		1010051	51	2	9	1	2	2	1010051	1	20	1	10	7	10000	1010051	1	1	1	1	1	1	1	1	1	1	1	1	0	10		1	Keota,jati,gokra,	1	0	0	0	1	0	1	0	1	0	1	0
	2022-11-17	14:43:00	1	121		1121031	31	4	9	1	2	4	1121031	1	25	2	3	5	12000	1121031	1	1	1	1	1	1	1	1	1	1	1	1	0	10		1	Jati,gokra	1	0	0	0	1	0	1	0	1	0	1	0
	2022-12-23	13:35:00	1	86		1086001	1	4	20	1	2	4	1086001	1	50	1	10	4	17000	1086001	1	1	1	1	1	1	1	1	1	1	1	1	0	10		2		0	0	0	0	0	0	1	0	1	0	0	0
	2022-11-15	12:28:00	1	7		1007101	101	2	7	1	2	2	1007101	1	27	2	3	8	40000	1007101	1	1	1	1	1	1	1	1	1	1	1	1	0	10		2		0	0	0	0	0	0	1	1	1	1	0	1
	2022-11-21	14:10:00	1	23		1023071	71	4	7	1	2	4	1023071	1	35	1	1	2	10000	1023071	1	1	1	1	1	1	1	1	1	1	1	1	0	10		2		0	0	0	0	0	0	1	1	1	1	1	1
	2022-11-28	12:45:00	2		49	2049011	11	3	14	3	2	3	2049011	1	45	1	10	10	7000	2049011	1	1	1	1	1	1	1	1	1	1	1	1	0	10		1	guhama.	1	0	0	1	0	0	1	0	1	0	1	0
	2022-12-04	13:53:00	2		129	2129031	31	4	14	3	2	4	2129031	1	32	2	3	4	8000	2129031	1	1	1	1	1	1	1	1	1	1	1	1	0	10		2		0	0	0	0	0	0	1	0	1	0	1	0
	2022-11-30	13:20:00	2		55	2055001	1	3	14	3	2	3	2055001	1	26	2	3	16	10000	2055001	1	1	1	1	1	1	1	1	1	1	1	1	0	10		2		0	0	0	0	0	0	1	0	1	0	1	0
	2022-12-17	14:07:00	2		91	2091001	1	4	14	3	2	4	2091001	1	37	1	10	3	6000	2091001	1	1	1	1	1	1	1	1	1	1	1	1	0	10		2		0	0	0	0	0	0	1	0	1	0	1	0
	2022-11-27	10:33:00	2		44	2044051	51	3	14	3	2	3	2044051	1	32	1	6	3	6000	2044051	1	1	1	1	1	1	1	1	1	1	1	1	0	10		2		0	0	0	0	0	0	2	0	0	0	0	0
	2022-12-03	12:25:00	2		129	2129012	12	4	14	3	2	4	2129012	1	37	2	3	8	8000	2129012	1	1	1	1	1	1	1	1	1	1	1	1	0	10		2		0	0	0	0	0	0	1	0	1	0	1	0
	2022-11-24	13:36:00	2		38	2038031	31	2	14	3	2	2	2038031	1	30	1	6	6	6000	2038031	1	1	1	1	1	1	1	1	1	1	1	1	0	10		2		0	0	0	0	0	0	1	0	1	0	1	0
	2022-12-14	11:14:00	2		85	2085021	21	4	14	3	2	4	2085021	1	40	1	10	5	9000	2085021	1	1	1	1	1	1	1	1	1	1	1	1	0	10		2		0	0	0	0	0	0	1	0	1	0	1	0
	2022-12-10	11:17:00	2		73	2073021	21	4	14	3	2	4	2073021	1	55	2	3	21	12000	2073021	2	1	1	1	1	1	1	1	1	1	1	1	0	10		1	Masaila	0	0	0	0	0	0	1	0	1	0	1	0
	2022-11-26	09:48:00	2		44	2044021	21	3	14	3	2	3	2044021	1	50	2	3	21	6000	2044021	1	1	1	1	1	1	1	1	1	1	1	1	0	10		2		0	0	0	0	0	0	1	0	1	0	1	0
	2022-11-21	12:17:00	2		28	2028011	11	5	14	3	2	5	2028011	1	60	1	10	21	12000	2028011	1	1	1	1	1	1	1	1	1	1	1	1	0	10		2		0	0	0	0	0	0	1	0	1	0	1	0
	2022-12-10	12:42:00	2		73	2073011	11	6	14	3	2	6	2073011	1	36	1	10	5	8000	2073011	1	1	1	1	1	1	1	1	1	1	1	1	0	10		1	guhama	1	0	0	1	0	0	1	0	1	0	1	0
	2022-12-07	14:38:00	2		67	2067001	1	7	14	3	2	7	2067001	1	63	1	7	21	25000	2067001	1	1	1	1	1	1	1	1	1	1	1	1	0	10		1	Guhama.10La.	1	0	0	0	0	0	1	0	1	0	1	0
	2022-12-15	12:13:00	2		85	2085041	41	4	14	3	2	4	2085041	1	37	1	1	7	7000	2085041	1	1	1	1	1	1	1	1	1	1	1	1	0	10		2		0	0	0	0	0	0	1	0	1	0	1	0
	2022-12-12	12:12:00	2		79	2079011	11	3	14	3	2	3	2079011	1	40	2	3	2	7000	2079011	1	1	1	1	1	1	1	1	1	1	1	1	0	10		1	guhama.	1	0	0	1	0	0	1	0	1	0	1	0
	2022-12-18	11:00:00	2		91	2091051	51	5	14	3	2	5	2091051	1	26	2	3	6	17000	2091051	1	1	1	1	1	1	1	1	1	1	1	1	0	10		2		0	0	0	0	0	0	1	0	1	0	1	0
	2022-11-26	11:30:00	2		44	2044011	11	7	14	3	2	7	2044011	1	40	1	1	6	8000	2044011	1	1	1	1	1	1	1	1	1	1	1	1	0	10		1	Guhama	1	0	0	1	0	0	1	1	1	1	1	1
	2022-12-15	14:35:00	2		85	2085031	31	3	14	3	2	3	2085031	1	40	2	3	4	25000	2085031	1	1	1	1	1	1	1	1	1	1	1	1	0	10		2		0	0	0	0	0	0	2	0	0	0	0	0
	2022-12-06	12:24:00	2		61	2061041	41	4	14	3	2	4	2061041	1	35	2	3	5	15000	2061041	1	1	1	1	1	1	1	1	1	1	1	1	0	10		2		0	0	0	0	0	0	1	0	1	0	1	0
	2022-12-06	10:56:00	2		61	2061051	51	3	14	3	2	3	2061051	1	40	1	4	21	8000	2061051	1	1	1	1	1	1	1	1	1	1	1	1	0	10		2		0	0	0	0	0	0	1	0	1	0	1	0
	2022-12-20	12:29:00	2		97	2097041	41	4	14	3	2	4	2097041	1	40	2	3	3	8000	2097041	1	1	1	1	1	1	1	1	1	1	1	1	0	10		2		0	0	0	0	0	0	1	0	1	0	1	0
	2022-12-10	14:22:00	2		73	2073001	1	5	14	3	2	5	2073001	1	35	2	3	9	15000	2073001	1	1	1	1	1	1	1	1	1	1	1	1	0	10		2		0	0	0	0	0	0	1	0	1	0	1	0
	2022-11-29	14:18:00	2		49	2049031	31	5	14	3	2	5	2049031	1	45	1	1	21	7000	2049031	1	1	1	1	1	1	1	1	1	1	1	1	0	10		2		0	0	0	0	0	0	1	0	1	0	1	0
	2022-11-16	11:33:00	2		122	2122011	11	5	14	3	2	5	2122011	1	30	2	3	9	10000	2122011	1	1	1	1	1	1	1	1	1	1	1	1	0	10		2		0	0	0	0	0	0	1	0	1	0	1	0
	2022-12-18	12:24:00	2		91	2091041	41	3	14	3	2	3	2091041	1	27	1	6	5	7000	2091041	1	1	1	1	1	1	1	1	1	1	1	1	0	10		1	Guhama.10La,maisala	1	0	0	0	0	0	1	0	1	0	1	0
	2022-11-27	12:06:00	2		44	2044041	41	3	14	3	2	3	2044041	1	63	2	3	3	10000	2044041	1	1	1	1	1	1	1	1	1	1	1	1	0	10		1	guhama,darkish.	1	0	0	1	0	0	1	0	1	0	1	0
	2022-12-05	11:12:00	2		61	2061021	21	4	14	3	2	4	2061021	1	38	1	10	21	6000	2061021	1	1	1	1	1	1	1	1	1	1	1	1	0	10		2		0	0	0	0	0	0	1	0	1	0	1	0
	2022-12-01	14:16:00	2		55	2055031	31	4	14	3	2	4	2055031	1	35	1	6	21	7000	2055031	1	1	1	1	1	1	1	1	1	1	1	1	0	10		2		0	0	0	0	0	0	1	0	1	0	1	0
	2022-12-10	12:22:00	2		72	2072081	81	4	15	3	2	4	2072081	1	28	1	10	5	18000	2072081	1	1	1	1	1	1	1	1	1	1	1	1	0	10		1	Gohama, Doasla	1	0	0	1	0	0	1	1	1	1	1	1
	2022-12-07	13:13:00	2		67	2067011	11	4	14	3	2	4	2067011	1	40	2	3	21	7000	2067011	1	1	1	1	1	1	1	1	1	1	1	1	0	10		2		0	0	0	0	0	0	1	0	1	0	1	0
	2022-11-21	14:05:00	2		28	2028001	1	6	14	3	2	6	2028001	1	39	2	6	6	7000	2028001	1	1	1	1	1	1	1	1	1	1	1	1	0	10		2		0	0	0	0	0	0	1	0	1	0	1	0
	2022-12-19	11:03:00	2		97	2097021	21	4	14	3	2	4	2097021	1	48	2	3	21	15000	2097021	1	1	1	1	1	1	1	1	1	1	1	1	0	10		1	Guhama.10La	1	0	0	0	0	0	1	1	1	1	1	1
	2022-12-08	14:38:00	2		67	2067031	31	6	14	3	2	6	2067031	1	40	2	3	21	20000	2067031	1	1	1	1	1	1	1	1	1	1	1	1	0	10		2		0	0	0	0	0	0	1	0	1	0	1	0
	2022-12-20	13:44:00	2		97	2097031	31	3	14	3	2	3	2097031	1	18	1	5	9	25000	2097031	1	1	1	1	1	1	1	1	1	1	1	1	0	10		2		0	0	0	0	0	0	1	0	1	0	1	0
	2022-11-23	09:36:00	2		38	2038011	11	4	14	3	2	4	2038011	1	60	1	1	5	20000	2038011	1	1	1	1	1	1	1	1	1	1	1	1	0	10		1	Guhama	1	0	0	1	0	0	1	0	1	0	1	0
	2022-12-03	14:05:00	2		129	2129001	1	4	14	3	2	4	2129001	1	45	2	3	12	7000	2129001	2	1	1	1	1	1	1	1	1	1	1	1	0	10		1	guhama.	1	0	0	1	0	0	1	0	1	0	1	0
	2022-11-30	11:50:00	2		55	2055011	11	5	14	3	2	5	2055011	1	18	1	5	10	12000	2055011	1	1	1	1	1	1	1	1	1	1	1	1	0	10		2		0	0	0	0	0	0	1	0	1	0	1	0
	2022-11-23	11:28:00	2		38	2038001	1	6	14	3	2	6	2038001	1	28	2	3	9	12000	2038001	1	1	1	1	1	1	1	1	1	1	1	1	0	10		2		0	0	0	0	0	0	1	0	1	0	1	0
	2022-11-27	13:39:00	2		44	2044031	31	5	14	3	2	5	2044031	1	46	1	1	3	7000	2044031	1	1	1	1	1	1	1	1	1	1	1	1	0	10		1	guhama	1	0	0	1	0	0	1	0	1	0	1	0
	2022-12-13	13:58:00	2		79	2079031	31	4	14	3	2	4	2079031	1	40	2	3	10	7000	2079031	1	1	1	1	1	1	1	1	1	1	1	1	0	10		2		0	0	0	0	0	0	1	0	1	0	1	0
	2022-12-11	11:12:00	2		73	2073051	51	6	14	3	2	6	2073051	1	42	1	1	2	20000	2073051	1	1	1	1	1	1	1	1	1	1	1	1	0	10		2		0	0	0	0	0	0	1	0	1	0	1	0
	2022-11-19	13:41:00	2		22	2022001	1	4	14	3	2	4	2022001	1	50	1	1	21	20000	2022001	1	1	1	1	1	1	1	1	1	1	1	1	0	10		2		0	0	0	0	0	0	1	0	1	0	1	0
	2022-11-28	14:16:00	2		49	2049001	1	6	14	3	2	6	2049001	1	41	2	3	12	10000	2049001	1	1	1	1	1	1	1	1	1	1	1	1	0	10		2		0	0	0	0	0	0	1	0	1	0	1	0
	2022-12-04	10:57:00	2		129	2129051	51	5	14	3	2	5	2129051	1	45	1	6	5	8000	2129051	1	1	1	1	1	1	1	1	1	1	1	1	0	10		2		0	0	0	0	0	0	1	0	1	0	1	0
	2022-12-13	11:08:00	2		79	2079051	51	2	14	3	2	2	2079051	1	60	2	3	21	8000	2079051	1	1	1	1	1	1	1	1	1	1	1	1	0	10		2		0	0	0	0	0	0	1	0	1	0	1	0
	2022-12-11	14:11:00	2		73	2073031	31	3	14	3	2	3	2073031	1	35	1	10	5	8000	2073031	1	1	1	1	1	1	1	1	1	1	1	1	0	10		2		0	0	0	0	0	0	1	0	1	0	1	0
	2022-12-05	14:26:00	2		61	2061001	1	4	14	3	2	4	2061001	1	40	2	3	5	7000	2061001	1	1	1	1	1	1	1	1	1	1	1	1	0	10		1	guhama.	1	0	0	1	0	0	1	0	1	0	1	0
	2022-11-15	14:40:00	2		121	2121031	31	5	14	3	2	5	2121031	1	26	1	9	14	20000	2121031	1	1	1	1	1	1	1	1	1	1	1	1	0	10		2		0	0	0	0	0	0	1	0	1	0	1	0
	2022-11-29	11:22:00	2		49	2049051	51	7	14	3	2	7	2049051	1	40	1	1	10	6000	2049051	1	1	1	1	1	1	1	1	1	1	1	1	0	10		1	guhama.darais	1	0	0	1	0	0	1	0	1	0	1	0
	2022-12-17	10:26:00	2		91	2091021	21	4	14	3	2	4	2091021	1	43	1	10	21	8000	2091021	1	1	1	1	1	1	1	1	1	1	1	1	0	10		1	Guhama	1	0	0	1	0	0	1	0	1	0	1	0
	2022-11-24	10:09:00	2		38	2038051	51	4	14	3	2	4	2038051	1	45	1	4	21	14000	2038051	1	1	1	1	1	1	1	1	1	1	1	1	0	10		2		0	0	0	0	0	0	1	0	1	0	1	0
	2022-12-18	13:50:00	2		91	2091031	31	4	14	3	2	4	2091031	1	65	2	3	5	28000	2091031	1	1	1	1	1	1	1	1	1	1	1	1	0	10		1	Guhama.10La. Maisala	1	0	0	0	0	0	1	0	1	0	1	0
	2022-12-07	11:36:00	2		67	2067021	21	4	14	3	2	4	2067021	1	50	1	8	17	30000	2067021	1	1	1	1	1	1	1	1	1	1	1	1	0	10		2		0	0	0	0	0	0	1	0	1	0	1	0
	2022-12-06	14:18:00	2		61	2061031	31	5	14	3	2	5	2061031	1	38	1	10	17	37000	2061031	1	1	1	1	1	1	1	1	1	1	1	1	0	10		2		0	0	0	0	0	0	1	0	1	0	1	0
	2022-11-28	11:13:00	2		49	2049021	21	4	14	3	2	4	2049021	1	32	2	3	7	7000	2049021	1	1	1	1	1	1	1	1	1	1	1	1	0	10		2		0	0	0	0	0	0	1	0	1	0	1	0
	2022-11-20	10:41:00	2		22	2022051	51	3	14	3	2	3	2022051	1	24	1	6	3	7000	2022051	1	1	1	1	1	1	1	1	1	1	1	1	0	10		2		0	0	0	0	0	0	1	0	1	0	1	0
	2022-12-11	12:48:00	2		73	2073041	41	4	14	3	2	4	2073041	1	26	2	3	9	12000	2073041	1	1	1	1	1	1	1	1	1	1	1	1	0	10		2		0	0	0	0	0	0	1	0	1	0	1	0
	2022-11-23	07:56:00	2		38	2038021	21	4	14	3	2	4	2038021	1	32	2	3	8	12000	2038021	1	1	1	1	1	1	1	1	1	1	1	1	0	10		2		0	0	0	0	0	0	1	0	1	0	1	0
	2022-12-01	11:03:00	2		55	2055051	51	2	14	3	2	2	2055051	1	50	1	6	21	7000	2055051	1	1	1	1	1	1	1	1	1	1	1	1	0	10		2		0	0	0	0	0	0	1	0	1	0	1	0
	2022-11-30	10:29:00	2		55	2055021	21	4	14	3	2	4	2055021	1	18	2	5	10	10000	2055021	1	1	1	1	1	1	1	1	1	1	1	1	0	10		2		0	0	0	0	0	0	1	0	1	0	1	0
	2022-12-20	11:07:00	2		97	2097051	51	3	14	3	2	3	2097051	1	23	1	1	4	9000	2097051	1	1	1	1	1	1	1	1	1	1	1	1	0	10		2		0	0	0	0	0	0	1	0	1	0	1	0
	2022-12-17	12:46:00	2		91	2091011	11	4	14	3	2	4	2091011	1	37	2	3	9	8000	2091011	1	1	1	1	1	1	1	1	1	1	1	1	0	10		2		0	0	0	0	0	0	1	0	1	0	1	0
	2022-12-03	11:08:00	2		129	2129021	21	4	14	3	2	4	2129021	1	55	1	6	21	5000	2129021	1	1	1	1	1	1	1	1	1	1	1	1	0	10		2		0	0	0	0	0	0	1	0	1	0	1	0
	2022-11-19	10:07:00	2		22	2022021	21	5	14	3	2	5	2022021	1	33	2	3	3	20000	2022021	1	1	1	1	1	1	1	1	1	1	1	1	0	10		1	guhama	1	0	0	1	0	0	1	0	1	0	1	0
	2022-11-29	12:57:00	2		49	2049041	41	4	14	3	2	4	2049041	1	45	2	3	9	7000	2049041	1	1	1	1	1	1	1	1	1	1	1	1	0	10		1	guhama.Marcham.	1	0	0	1	0	0	1	0	1	0	1	0
	2022-12-12	14:12:00	2		79	2079001	1	4	14	3	2	4	2079001	1	42	1	4	21	6000	2079001	1	1	1	1	1	1	1	1	1	1	1	1	0	10		1	guhama.	1	0	0	1	0	0	1	0	1	0	1	0
	2022-11-16	11:32:00	1	13		1013071	71	5	8	1	2	5	1013071	1	28	2	3	6	15000	1013071	1	1	1	1	1	1	1	0	1	1	1	1	0	9		2		0	0	0	0	0	0	1	0	0	1	1	1
	2022-11-23	11:01:00	1	28		1028081	81	4	7	1	2	4	1028081	1	40	1	6	21	12000	1028081	1	1	1	1	1	1	1	1	1	0	1	1	0	9		2		0	0	0	0	0	0	1	1	1	1	1	0
	2022-11-14	08:40:00	1	10		1010011	11	4	9	1	2	4	1010011	1	50	1	10	6	15000	1010011	1	1	1	0	1	1	1	1	1	1	1	1	0	9		1	Jati sap,gokra sap	1	0	0	0	1	0	1	0	1	0	1	0
	2022-11-15	11:34:00	1	7		1007051	51	3	20	1	2	3	1007051	1	24	2	3	12	30000	1007051	1	1	1	1	1	1	1	1	0	1	1	1	0	9		2		0	0	0	0	0	0	1	0	1	0	0	0
	2022-12-18	10:20:00	1	86		1086051	51	3	20	1	2	3	1086051	1	40	2	3	5	25000	1086051	1	1	1	1	1	1	1	1	1	1	1	0	0	9		2		0	0	0	0	0	0	1	0	0	0	0	0
	2022-11-14	15:17:00	1	7		1007061	61	6	7	1	2	6	1007061	1	34	1	9	10	20000	1007061	1	1	1	1	1	1	1	1	1	0	1	1	0	9		2		0	0	0	0	0	0	1	1	1	1	0	0
	2022-11-15	10:27:00	1	7		1007111	111	4	7	1	2	4	1007111	1	78	1	1	4	15000	1007111	1	1	1	1	1	1	1	1	1	1	1	0	0	9		2		0	0	0	0	0	0	1	1	1	1	1	0
	2022-11-16	04:32:00	1	121		1121021	21	2	9	1	2	2	1121021	1	45	1	1	21	8000	1121021	1	1	1	1	1	1	1	1	1	1	1	0	0	9		1	Jati,tiyatota	1	0	0	0	1	0	2	0	0	0	0	0
	2022-11-17	12:05:00	2		122	2122041	41	5	14	3	2	5	2122041	1	75	1	10	2	25000	2122041	1	1	1	1	1	1	1	1	0	1	1	1	0	9		1	Guyamany. .ponkhiraj	1	0	1	0	0	0	1	0	1	0	1	0
	2022-12-14	14:22:00	2		85	2085001	1	5	14	3	2	5	2085001	1	70	1	1	21	25000	2085001	1	1	1	1	1	1	1	1	1	1	1	0	0	9		1	Massalad.guhama.	1	0	0	1	0	0	1	0	1	0	1	0
	2022-11-16	14:03:00	2		122	2122001	1	6	14	3	2	6	2122001	1	35	2	3	10	7000	2122001	1	1	1	1	1	0	1	1	1	1	1	1	0	9		2		0	0	0	0	0	0	2	0	0	0	0	0
	2022-12-05	13:02:00	2		61	2061011	11	3	14	3	2	3	2061011	1	25	2	3	5	9000	2061011	1	1	1	1	1	1	0	1	1	1	1	1	0	9		2		0	0	0	0	0	0	1	0	1	0	1	0
	2022-12-19	14:12:00	2		97	2097061	61	4	3	3	2	4	2097061	1	36	2	3	6	10000	2097061	1	1	1	1	1	0	1	1	1	1	1	1	0	9		2		0	0	0	0	0	0	1	0	1	0	1	0
	2022-11-16	11:54:00	2		122	2122071	71	4	3	3	2	4	2122071	1	40	2	3	9	20000	2122071	1	1	1	1	1	0	1	1	1	1	1	1	0	9		2		0	0	0	0	0	0	1	0	1	0	1	0
	2022-11-14	07:53:00	2		121	2121021	21	4	14	3	2	4	2121021	1	46	1	10	9	15000	2121021	1	1	1	1	1	1	1	1	1	1	1	0	0	9		2		0	0	0	0	0	0	1	0	1	0	1	0
	2022-11-20	14:10:00	2		22	2022031	31	3	14	3	2	3	2022031	1	43	1	6	3	8000	2022031	1	1	1	1	1	1	1	1	1	1	1	0	0	9		2		0	0	0	0	0	0	1	0	1	0	1	0
	2022-12-04	12:34:00	2		129	2129041	41	4	14	3	2	4	2129041	1	35	1	9	9	12000	2129041	1	1	1	0	1	1	1	1	1	1	1	1	0	9		2		0	0	0	0	0	0	1	0	1	0	1	0
	2022-12-15	13:03:00	2		85	2085101	101	3	3	3	2	3	2085101	1	60	1	7	17	9000	2085101	1	1	1	1	1	0	1	1	1	1	1	1	0	9		2		0	0	0	0	0	0	1	0	1	0	1	0
	2022-11-22	10:19:00	2		28	2028051	51	2	14	3	2	2	2028051	1	38	2	3	8	5000	2028051	1	1	1	0	1	1	1	1	1	1	1	1	0	9		2		0	0	0	0	0	0	1	0	1	0	1	0
	2022-12-08	13:30:00	2		67	2067041	41	5	14	3	2	5	2067041	1	53	1	1	21	20000	2067041	1	1	1	0	1	1	1	1	1	1	1	1	0	9		2		0	0	0	0	0	0	1	0	1	0	1	0
	2022-11-22	14:02:00	2		28	2028031	31	6	14	3	2	6	2028031	1	32	1	4	9	7000	2028031	1	1	1	1	1	1	1	0	1	1	1	1	0	9		2		0	0	0	0	0	0	1	0	1	0	1	0
	2022-11-17	08:55:00	2		122	2122051	51	3	14	3	2	3	2122051	1	27	2	3	7	6000	2122051	1	1	1	1	1	0	1	1	1	1	1	1	0	9		2		0	0	0	0	0	0	1	0	1	0	1	0
	2022-12-19	12:37:00	2		97	2097011	11	3	14	3	2	3	2097011	1	34	1	8	17	26000	2097011	1	1	1	1	0	1	1	1	1	1	1	1	0	9		2		0	0	0	0	0	0	1	0	1	0	1	0
	2022-12-21	13:34:00	1	98		1098001	1	3	20	1	2	3	1098001	1	45	2	3	2	12000	1098001	1	1	0	1	1	1	1	1	1	1	1	1	0	9		1	Darai shap jati shap	1	0	0	0	1	0	1	0	1	0	0	0
	2022-12-22	13:45:00	1	98		1098031	31	3	20	1	2	3	1098031	1	37	2	3	3	12000	1098031	1	1	0	1	1	1	1	1	1	1	1	1	0	9		1	Jati sap,darai shap	1	0	0	0	1	0	1	0	1	0	0	0
	2022-12-20	12:09:00	1	80		1080001	1	4	20	1	2	4	1080001	1	26	2	3	8	20000	1080001	1	1	0	1	1	1	1	1	1	1	1	1	0	9		2		0	0	0	0	0	0	1	0	1	0	0	0
	2022-12-22	10:56:00	1	98		1098051	51	5	20	1	2	5	1098051	1	40	1	4	10	15000	1098051	1	1	0	1	1	1	1	1	1	1	1	1	0	9		2		0	0	0	0	0	0	1	0	1	0	0	0
	2022-12-23	11:29:00	1	86		1086021	21	3	20	1	2	3	1086021	1	60	1	10	2	12000	1086021	1	1	0	1	1	1	1	1	1	1	1	1	0	9		2		0	0	0	0	0	0	1	0	1	0	0	0
	2022-12-19	14:06:00	2		97	2097001	1	4	14	3	2	4	2097001	1	18	2	5	9	25000	2097001	1	1	0	1	1	1	1	1	1	1	1	1	0	9		2		0	0	0	0	0	0	1	0	1	0	1	0
	2022-12-01	12:42:00	2		55	2055041	41	5	14	3	2	5	2055041	1	41	2	3	6	10000	2055041	1	1	0	1	1	1	1	1	1	1	1	1	0	9		1	Guhama.russels viper	1	0	1	1	0	0	1	0	1	0	1	0
	2022-11-17	10:38:00	1	13		1013111	111	4	7	1	2	4	1013111	1	35	1	8	14	40000	1013111	1	1	1	1	1	1	0	1	1	0	1	1	0	8		2		0	0	0	0	0	0	1	1	1	1	1	0
	2022-11-16	13:05:00	1	13		1013061	61	3	7	1	2	3	1013061	1	25	2	3	4	20000	1013061	1	1	1	1	1	1	1	1	0	1	1	0	0	8		2		0	0	0	0	0	0	1	1	1	1	1	1
	2022-11-16	09:54:00	1	13		1013081	81	5	7	1	2	5	1013081	1	30	1	10	8	30000	1013081	1	1	1	1	1	1	1	0	1	1	0	1	0	8		2		0	0	0	0	0	0	1	1	1	1	0	0
	2022-11-15	10:40:00	1	10		1010031	31	5	9	1	2	5	1010031	1	50	1	10	5	15000	1010031	1	1	1	1	1	1	1	1	1	1	0	0	0	8		1	Jati,gokra	1	0	0	0	1	0	1	0	1	0	1	0
	2022-12-11	10:21:00	1	68		1068051	51	3	20	1	2	3	1068051	1	33	1	6	5	15000	1068051	1	1	1	1	1	1	1	0	1	1	1	0	0	8		2		0	0	0	0	0	0	1	0	1	0	0	0
	2022-12-03	12:09:00	1	125		1125021	21	3	20	1	2	3	1125021	1	24	2	3	3	30000	1125021	1	1	1	1	1	0	1	1	1	1	1	0	0	8		2		0	0	0	0	0	0	1	0	1	0	0	0
	2022-11-19	13:26:00	1	17		1017061	61	5	7	1	2	5	1017061	1	35	2	3	5	20000	1017061	1	1	1	1	1	1	1	0	0	1	0	1	1	8		2		0	0	0	0	0	0	2	0	0	0	0	0
	2022-11-24	13:08:00	1	28		1028101	101	5	7	1	2	5	1028101	1	38	1	1	5	10000	1028101	1	1	1	1	1	1	1	1	1	0	0	1	0	8		2		0	0	0	0	0	0	1	1	1	1	1	0
	2022-11-15	10:15:00	1	7		1007060	60	2	20	1	2	2	1007060	1	62	1	7	10	20000	1007060	1	1	1	1	1	0	1	1	1	1	1	0	0	8		2		0	0	0	0	0	0	1	0	1	0	0	0
	2022-11-14	05:29:00	1	8		1008081	81	3	22	1	2	3	1008081	1	60	1	8	18	25000	1008081	1	1	1	1	1	0	1	1	1	0	1	1	0	8		2		0	0	0	0	0	0	1	0	1	0	0	0
	2022-11-24	13:37:00	2		38	2038091	91	4	3	3	2	4	2038091	1	25	2	3	9	12000	2038091	1	1	1	1	1	0	1	1	1	0	1	1	0	8		2		0	0	0	0	0	0	1	0	1	0	1	0
	2022-11-15	14:39:00	2		121	2121091	91	3	3	3	2	3	2121091	1	75	1	6	2	5000	2121091	1	1	1	1	1	0	1	1	1	0	1	1	0	8		2		0	0	0	0	0	0	1	0	1	0	1	0
	2022-11-21	14:01:00	2		28	2028061	61	5	3	3	2	5	2028061	1	56	2	3	21	15000	2028061	2	1	1	1	1	0	1	1	1	0	1	1	0	8		2		0	0	0	0	0	0	1	0	1	0	1	0
	2022-12-08	11:36:00	2		66	2066111	111	4	15	3	2	4	2066111	1	27	1	1	21	9000	2066111	1	1	1	1	0	1	1	1	1	1	1	0	0	8		2		0	0	0	0	0	0	2	0	0	0	0	0
	2022-12-11	14:11:00	2		73	2073091	91	7	3	3	2	7	2073091	1	62	1	11	21	7000	2073091	1	1	1	1	1	0	1	1	1	0	1	1	0	8		2		0	0	0	0	0	0	1	1	0	0	1	0
	2022-11-20	12:32:00	2		22	2022101	101	2	3	3	2	2	2022101	1	25	1	6	3	12000	2022101	1	1	1	1	1	0	1	1	1	0	1	1	0	8		2		0	0	0	0	0	0	1	0	1	0	1	0
	2022-11-15	10:12:00	2		11	2011103	103	3	15	3	2	3	2011103	1	62	1	7	16	20000	2011103	1	1	1	1	1	1	1	0	1	0	1	1	0	8		2		0	0	0	0	0	0	2	0	0	0	0	0
	2022-12-08	11:59:00	2		67	2067111	111	4	3	3	2	4	2067111	1	52	1	6	21	7000	2067111	1	1	1	1	1	0	1	1	1	0	1	1	0	8		1	Dosla	0	0	0	0	0	0	1	0	1	0	1	0
	2022-11-14	11:23:00	2		121	2121071	71	4	3	3	2	4	2121071	1	30	1	10	15	25000	2121071	1	1	1	1	1	0	1	1	1	0	1	1	0	8		2		0	0	0	0	0	0	1	0	1	0	1	0
	2022-11-24	12:12:00	2		38	2038101	101	3	3	3	2	3	2038101	1	19	1	6	21	12000	2038101	1	1	1	1	1	0	1	1	1	0	1	1	0	8		2		0	0	0	0	0	0	1	0	1	0	1	0
	2022-11-19	13:41:00	2		22	2022061	61	3	3	3	2	3	2022061	61	55	1	1	9	5000	2022061	1	1	1	1	1	0	1	1	1	0	1	1	0	8		2		0	0	0	0	0	0	1	0	1	0	1	0
	2022-11-28	09:32:00	2		49	2049081	81	5	3	3	2	5	2049081	1	35	2	3	21	10000	2049081	1	1	1	1	1	0	1	1	1	0	1	1	0	8		2		0	0	0	0	0	0	1	0	1	0	1	0
	2022-12-07	14:27:00	2		67	2067061	61	4	3	3	2	4	2067061	1	32	2	3	8	7000	2067061	1	1	1	1	1	0	1	1	1	0	1	1	0	8		2		0	0	0	0	0	0	1	0	1	0	1	0
	2022-11-23	10:27:00	2		37	2037071	71	3	15	3	2	3	2037071	1	36	2	3	12	10000	2037071	1	1	1	1	1	1	1	1	1	0	1	0	0	8		2		0	0	0	0	0	0	1	0	1	0	0	0
	2022-12-05	14:24:00	2		61	2061061	61	5	3	3	2	5	2061061	1	47	2	3	7	20000	2061061	1	1	1	1	1	0	1	1	1	0	1	1	0	8		2		0	0	0	0	0	0	1	0	1	0	1	0
	2022-12-07	12:59:00	2		67	2067071	71	2	3	3	2	2	2067071	1	48	1	10	6	15000	2067071	1	1	1	1	1	0	1	1	1	0	1	1	0	8		2		0	0	0	0	0	0	1	0	1	0	1	0
	2022-12-20	11:00:00	2		97	2097111	111	6	3	3	2	6	2097111	1	70	1	1	21	10000	2097111	1	1	1	1	1	0	1	1	1	0	1	1	0	8		1	Gohma	1	0	0	1	0	0	1	0	1	0	1	0
	2022-11-29	14:15:00	2		49	2049091	91	5	3	3	2	5	2049091	1	36	2	3	7	7000	2049091	1	1	1	1	1	0	1	1	1	0	1	1	0	8		2		0	0	0	0	0	0	1	0	1	0	1	0
	2022-11-17	14:16:00	2		122	2122091	91	5	3	3	2	5	2122091	1	43	2	3	5	18000	2122091	1	1	1	1	1	0	1	1	1	0	1	1	0	8		2		0	0	0	0	0	0	1	0	1	0	1	0
	2022-12-14	14:24:00	2		85	2085061	61	6	3	3	2	6	2085061	1	35	2	3	8	12000	2085061	1	1	1	1	1	0	1	1	1	0	1	1	0	8		2		0	0	0	0	0	0	1	0	1	0	1	0
	2022-12-08	14:55:00	2		67	2067091	91	2	3	3	2	2	2067091	1	55	1	10	10	9000	2067091	1	1	1	1	1	0	1	1	1	0	1	1	0	8		2		0	0	0	0	0	0	1	0	1	0	1	0
	2022-12-04	11:30:00	2		129	2129111	111	5	3	3	2	5	2129111	1	42	2	3	21	9000	2129111	1	1	1	1	1	0	1	1	1	0	1	1	0	8		2		0	0	0	0	0	0	1	0	1	0	1	0
	2022-11-14	11:56:00	2		11	2011071	71	1	15	3	2	1	2011071	1	40	1	9	16	23000	2011071	1	1	1	1	1	1	1	1	1	0	1	0	0	8		2		0	0	0	0	0	0	1	1	1	0	1	0
	2022-11-27	12:33:00	2		44	2044101	101	3	3	3	2	3	2044101	1	23	2	3	14	5000	2044101	1	1	1	1	1	0	1	1	1	0	1	1	0	8		2		0	0	0	0	0	0	1	1	0	0	1	0
	2022-11-19	10:24:00	2		22	2022081	81	2	3	3	2	2	2022081	1	71	1	1	21	23000	2022081	1	1	1	1	1	0	1	1	1	0	1	1	0	8		2		0	0	0	0	0	0	1	0	1	0	1	0
	2022-11-27	11:18:00	2		44	2044111	111	3	3	3	2	3	2044111	1	70	1	7	21	7000	2044111	1	1	1	1	1	0	1	1	1	0	1	1	0	8		2		0	0	0	0	0	0	1	0	1	0	1	0
	2022-11-21	12:33:00	2		28	2028071	71	5	3	3	2	5	2028071	1	35	1	10	21	12000	2028071	1	1	1	1	1	0	1	1	1	0	1	1	0	8		1	Rasul Bifar	1	0	1	0	0	0	1	0	1	0	1	0
	2022-12-17	14:06:00	2		91	2091061	61	4	3	3	2	4	2091061	1	40	2	3	7	7000	2091061	1	1	1	1	1	0	1	1	1	0	1	1	0	8		2		0	0	0	0	0	0	1	0	1	0	1	0
	2022-12-08	13:27:00	2		67	2067101	101	5	3	3	2	5	2067101	1	36	2	3	8	9000	2067101	1	1	1	1	1	0	1	1	1	0	1	1	0	8		2		0	0	0	0	0	0	1	0	1	0	1	0
	2022-12-11	12:44:00	2		73	2073101	101	2	3	3	2	2	2073101	1	45	2	3	21	6000	2073101	1	1	1	1	1	0	1	1	1	0	1	1	0	8		2		0	0	0	0	0	0	1	0	1	0	1	0
	2022-12-15	14:36:00	2		85	2085091	91	5	3	3	2	5	2085091	1	25	2	3	5	12000	2085091	1	1	1	1	1	0	1	1	1	0	1	1	0	8		2		0	0	0	0	0	0	1	0	1	0	1	0
	2022-11-21	10:02:00	2		28	2028021	21	4	14	3	2	4	2028021	1	18	2	5	9	7000	2028021	1	1	1	1	1	0	1	1	1	0	1	1	0	8		1	guhama.	1	0	0	1	0	0	1	0	1	0	1	0
	2022-12-11	11:11:00	2		72	2072111	111	3	15	3	2	3	2072111	1	48	1	1	12	14000	2072111	1	1	1	1	0	1	1	1	1	1	1	0	0	8		1	Gohama	1	0	0	1	0	0	1	1	1	0	1	0
	2022-12-05	11:45:00	2		61	2061081	81	3	3	3	2	3	2061081	1	45	2	3	7	9000	2061081	1	1	1	1	1	0	1	1	1	0	1	1	0	8		2		0	0	0	0	0	0	1	0	1	0	1	0
	2022-11-23	09:35:00	2		38	2038071	71	6	3	3	2	6	2038071	1	55	2	3	21	15000	2038071	1	1	1	1	1	0	1	1	1	0	1	1	0	8		2		0	0	0	0	0	0	1	0	1	0	1	0
	2022-11-22	10:51:00	2		28	2028111	111	6	3	3	2	6	2028111	1	38	1	6	5	15000	2028111	1	1	1	1	1	0	1	1	1	0	1	1	0	8		2		0	0	0	0	0	0	1	0	1	0	1	0
	2022-12-10	14:21:00	2		73	2073061	61	8	3	3	2	8	2073061	1	22	2	3	13	20000	2073061	1	1	1	1	1	0	1	1	1	0	1	1	0	8		2		0	0	0	0	0	0	1	0	1	0	1	0
	2022-11-17	12:38:00	2		122	2122102	102	5	3	3	2	5	2122102	1	95	1	7	21	15000	2122102	1	1	1	1	1	0	1	1	1	0	1	1	0	8		1	King kubra	1	0	0	0	0	1	1	0	1	0	1	0
	2022-12-15	11:23:00	2		85	2085111	111	3	3	3	2	3	2085111	1	52	1	10	10	13000	2085111	1	1	1	1	1	0	1	1	1	0	1	1	0	8		1	Dasla	0	0	0	0	0	0	1	0	1	0	1	0
	2022-11-15	09:19:00	2		121	2121051	51	4	14	3	2	4	2121051	1	50	1	1	9	13000	2121051	1	1	1	1	1	1	1	1	0	1	0	1	0	8		2		0	0	0	0	0	0	2	0	0	0	0	0
	2022-12-12	12:39:00	2		79	2079071	71	6	3	3	2	6	2079071	1	22	2	3	8	9000	2079071	1	1	1	1	1	0	1	1	1	0	1	1	0	8		2		0	0	0	0	0	0	1	0	1	0	1	0
	2022-11-29	12:59:00	2		49	2049101	101	4	3	3	2	4	2049101	1	30	1	6	21	9000	2049101	1	1	1	1	1	0	1	1	1	0	1	1	0	8		2		0	0	0	0	0	0	1	0	1	0	1	0
	2022-12-14	11:38:00	2		85	2085081	81	5	3	3	2	5	2085081	1	29	2	3	5	8000	2085081	1	1	1	1	1	0	1	1	1	0	1	1	0	8		2		0	0	0	0	0	0	1	0	1	0	1	0
	2022-12-07	11:25:00	2		67	2067081	81	4	3	3	2	4	2067081	1	28	1	3	10	40000	2067081	1	1	1	1	1	0	1	1	1	0	1	1	0	8		2		0	0	0	0	0	0	1	0	1	0	1	0
	2022-12-06	11:16:00	2		61	2061111	111	6	3	3	2	6	2061111	1	39	1	10	9	12000	2061111	1	1	1	1	1	0	1	1	1	0	1	1	0	8		2		0	0	0	0	0	0	1	0	1	0	1	0
	2022-12-17	11:06:00	2		91	2091081	81	6	3	3	2	6	2091081	1	48	2	3	21	7000	2091081	1	1	1	1	1	0	1	1	1	0	1	1	0	8		2		0	0	0	0	0	0	1	0	1	0	1	0
	2022-12-18	11:04:00	2		91	2091111	111	5	3	3	2	5	2091111	1	52	1	2	21	8000	2091111	1	1	1	1	1	0	1	1	1	0	1	1	0	8		2		0	0	0	0	0	0	1	0	1	0	1	0
	2022-11-28	11:13:00	2		49	2049071	71	4	3	3	2	4	2049071	1	35	2	3	10	8000	2049071	1	1	1	1	1	0	1	1	1	0	1	1	0	8		2		0	0	0	0	0	0	1	0	1	0	1	0
	2022-12-04	12:45:00	2		129	2129101	101	5	3	3	2	5	2129101	1	60	1	7	21	9000	2129101	1	1	1	1	1	0	1	1	1	0	1	1	0	8		2		0	0	0	0	0	0	1	0	1	0	1	0
	2022-12-01	12:22:00	2		54	2054101	101	4	15	3	2	4	2054101	1	50	1	1	21	7000	2054101	1	1	1	1	0	1	1	1	1	1	1	0	0	8		1	Doasla, khoris, gohama	1	0	0	1	0	0	1	1	0	0	1	0
	2022-11-14	09:27:00	2		121	2121081	81	6	3	3	2	6	2121081	1	69	1	7	17	15000	2121081	1	1	1	1	1	0	1	1	1	0	1	1	0	8		2		0	0	0	0	0	0	1	0	1	0	1	0
	2022-12-14	13:00:00	2		85	2085071	71	2	3	3	2	2	2085071	1	35	1	6	5	8000	2085071	1	1	1	1	1	0	1	1	1	0	1	1	0	8		1	Dasla	0	0	0	0	0	0	1	0	1	0	1	0
	2022-11-23	07:46:00	2		38	2038081	81	4	3	3	2	4	2038081	1	45	1	6	5	7000	2038081	1	1	1	1	1	0	1	1	1	0	1	1	0	8		2		0	0	0	0	0	0	1	0	1	0	1	0
	2022-12-13	12:35:00	2		79	2079101	101	4	3	3	2	4	2079101	1	40	1	1	21	6000	2079101	1	1	1	1	1	0	1	1	1	0	1	1	0	8		1	Bimta	0	0	0	0	0	0	1	0	1	0	1	0
	2022-11-20	12:20:00	2		22	2022041	41	4	14	3	2	4	2022041	1	30	1	10	9	6000	2022041	1	1	1	1	1	0	1	1	1	1	0	1	0	8		2		0	0	0	0	0	0	1	0	1	0	1	0
	2022-12-19	11:27:00	2		97	2097081	81	6	3	3	2	6	2097081	1	40	2	3	21	15000	2097081	1	1	1	1	1	0	1	1	1	0	1	1	0	8		1	Dasla	0	0	0	0	0	0	1	0	1	0	1	0
	2022-11-12	14:07:00	2		3	2003001	1	10	17	3	2	10	2003001	1	40	2	3	5	40000	2003001	1	1	1	1	1	1	1	1	0	0	1	1	0	8		2		0	0	0	0	0	0	1	1	1	1	1	0
	2022-12-13	14:01:00	2		79	2079091	91	4	3	3	2	4	2079091	1	28	2	3	10	15000	2079091	1	1	1	1	1	0	1	1	1	0	1	1	0	8		2		0	0	0	0	0	0	1	0	1	0	1	0
	2022-11-16	14:04:00	2		122	2122061	61	5	3	3	2	5	2122061	1	80	1	7	21	12000	2122061	1	1	1	1	1	0	1	1	1	0	1	1	0	8		2		0	0	0	0	0	0	1	0	1	0	1	0
	2022-11-27	13:43:00	2		44	2044091	91	5	3	3	2	5	2044091	1	35	1	10	12	15000	2044091	1	1	1	1	1	0	1	1	1	0	1	1	0	8		2		0	0	0	0	0	0	1	0	1	0	1	0
	2022-12-18	12:37:00	2		91	2091101	101	4	3	3	2	4	2091101	1	45	2	3	21	12000	2091101	1	1	1	1	1	0	1	1	1	0	1	1	0	8		2		0	0	0	0	0	0	1	0	1	0	1	0
	2022-11-14	13:53:00	2		9	2009001	1	6	16	3	2	6	2009001	1	60	1	7	5	12000	2009001	1	1	1	1	1	1	0	1	1	1	1	0	0	8		2		0	0	0	0	0	0	2	0	0	0	0	0
	2022-12-05	13:08:00	2		61	2061071	71	2	3	3	2	2	2061071	1	60	1	1	21	5000	2061071	1	1	1	1	1	0	1	1	1	0	1	1	0	8		2		0	0	0	0	0	0	1	0	1	0	1	0
	2022-11-20	10:59:00	2		22	2022111	111	6	3	3	2	6	2022111	1	45	2	3	3	9000	2022111	1	1	1	1	1	0	1	1	1	0	1	1	0	8		2		0	0	0	0	0	0	1	0	1	0	1	0
	2022-12-11	11:20:00	2		73	2073111	111	4	3	3	2	4	2073111	1	24	1	6	8	9000	2073111	1	1	1	1	1	0	1	1	1	0	1	1	0	8		2		0	0	0	0	0	0	1	0	1	0	1	0
	2022-12-10	12:58:00	2		73	2073071	71	5	3	3	2	5	2073071	1	45	1	6	21	9000	2073071	1	1	1	1	1	0	1	1	1	0	1	1	0	8		2		0	0	0	0	0	0	1	0	1	0	1	0
	2022-11-26	10:06:00	2		44	2044081	81	2	3	3	2	2	2044081	1	65	2	3	21	10000	2044081	1	1	1	1	1	0	1	1	1	0	1	1	0	8		2		0	0	0	0	0	0	1	0	1	0	1	0
	2022-11-19	12:01:00	2		22	2022071	71	2	3	3	2	2	2022071	1	18	2	3	9	7000	2022071	1	1	1	1	1	0	1	1	1	0	1	1	0	8		2		0	0	0	0	0	0	1	0	1	0	1	0
	2022-12-13	11:05:00	2		79	2079111	111	6	3	3	2	6	2079111	1	25	2	3	9	7000	2079111	1	1	1	1	1	0	1	1	1	0	1	1	0	8		1	Daris	0	0	0	0	0	0	1	0	1	0	1	0
	2022-11-20	14:10:00	2		22	2022091	91	3	3	3	2	3	2022091	1	21	2	3	12	6000	2022091	1	1	1	1	1	0	1	1	1	0	1	1	0	8		2		0	0	0	0	0	0	1	0	1	0	1	0
	2022-12-03	12:42:00	2		129	2129071	71	5	3	3	2	5	2129071	1	20	2	3	8	8000	2129071	1	1	1	1	1	0	1	1	1	0	1	1	0	8		2		0	0	0	0	0	0	1	0	1	0	1	0
	2022-12-07	13:54:00	2		66	2066061	61	6	15	3	2	6	2066061	1	50	2	3	5	6000	2066061	1	1	1	1	1	0	1	1	1	0	1	1	0	8		1	Gohama, Doasla,	1	0	0	1	0	0	1	1	0	0	1	0
	2022-12-12	11:27:00	2		79	2079081	81	7	3	3	2	7	2079081	1	33	1	6	5	25000	2079081	1	1	1	1	1	0	1	1	1	0	1	1	0	8		2		0	0	0	0	0	0	1	0	1	0	1	0
	2022-12-04	13:54:00	2		129	2129091	91	4	3	3	2	4	2129091	1	32	2	3	9	20000	2129091	1	1	1	1	1	0	1	1	1	0	1	1	0	8		2		0	0	0	0	0	0	1	0	1	0	1	0
	2022-11-21	10:51:00	2		28	2028081	81	4	3	3	2	4	2028081	1	35	2	3	3	12000	2028081	1	1	1	1	1	0	1	1	1	0	1	1	0	8		2		0	0	0	0	0	0	1	0	1	0	1	0
	2022-11-26	13:20:00	2		44	2044061	61	5	3	3	2	5	2044061	1	60	2	3	5	15000	2044061	1	1	1	1	1	0	1	1	1	0	1	1	0	8		2		0	0	0	0	0	0	1	0	1	0	1	0
	2022-12-27	13:22:00	1	110		1110031	31	4	20	1	2	4	1110031	1	26	2	3	21	14000	1110031	1	1	0	1	1	1	1	1	1	1	1	0	0	8		2		0	0	0	0	0	0	1	0	1	0	0	0
	2022-12-07	11:56:00	1	62		1062021	21	4	20	1	2	4	1062021	1	30	2	3	6	15000	1062021	1	1	0	1	1	1	1	1	1	1	1	0	0	8		2		0	0	0	0	0	0	1	0	1	0	0	0
	2022-12-24	14:24:00	1	104		1104001	1	6	20	1	2	6	1104001	1	26	1	6	5	15000	1104001	1	1	0	0	1	1	1	1	1	1	1	1	0	8		2		0	0	0	0	0	0	1	0	1	0	0	0
	2022-12-28	11:32:00	1	116		1116021	21	3	20	1	2	3	1116021	1	45	2	3	4	15000	1116021	1	1	0	1	1	1	1	1	1	1	0	1	0	8		2		0	0	0	0	0	0	1	0	1	0	0	0
	2022-12-28	10:28:00	1	116		1116031	31	3	20	1	2	3	1116031	1	42	2	2	2	16000	1116031	1	1	0	1	1	1	1	1	1	1	1	0	0	8		2		0	0	0	0	0	0	1	0	1	0	0	0
	2022-12-22	12:03:00	1	98		1098041	41	3	20	1	2	3	1098041	1	33	2	3	3	15000	1098041	1	1	0	1	1	1	0	1	1	1	1	1	0	8		2		0	0	0	0	0	0	1	0	1	0	0	0
	2022-12-28	12:18:00	1	116		1116011	11	3	20	1	2	3	1116011	1	46	1	10	8	19000	1116011	1	1	0	1	1	1	1	0	1	1	1	1	0	8		2		0	0	0	0	0	0	1	0	1	0	0	0
	2022-11-24	13:49:00	1	28		1028041	41	2	20	1	2	2	1028041	1	20	2	3	5	12000	1028041	1	1	0	1	1	0	1	1	1	1	1	1	0	8		2		0	0	0	0	0	0	1	0	1	0	0	0
	2022-12-20	07:52:00	1	80		1080041	41	3	20	1	2	3	1080041	1	27	2	3	2	15000	1080041	1	1	0	1	1	1	0	1	1	1	1	1	0	8		1	Jatilapia, gukra sap	1	0	0	0	1	0	1	0	1	0	0	0
	2022-12-18	12:34:00	1	86		1086031	31	5	20	1	2	5	1086031	1	38	2	3	2	12000	1086031	1	1	0	1	1	1	1	1	1	1	1	0	0	8		2		0	0	0	0	0	0	1	0	1	0	0	0
	2022-11-29	12:56:00	1	40		1040031	31	2	20	1	2	2	1040031	1	55	2	9	5	15000	1040031	1	1	0	1	1	1	1	1	1	1	1	0	0	8		2		0	0	0	0	0	0	1	0	1	0	0	0
	2022-12-18	11:49:00	1	86		1086041	41	2	20	1	2	2	1086041	1	60	1	5	21	13000	1086041	1	1	0	1	1	1	1	1	1	1	1	0	0	8		2		0	0	0	0	0	0	1	0	1	0	0	0
	2022-12-24	11:12:00	1	104		1104021	21	6	20	1	2	6	1104021	1	61	1	10	3	16000	1104021	1	1	0	1	1	1	0	1	1	1	1	1	0	8		1	Jati shap darai shap ojagor	1	0	0	0	1	0	1	0	1	0	0	0
	2022-12-27	11:24:00	1	110		1110051	51	4	20	1	2	4	1110051	1	36	2	3	2	13000	1110051	1	1	0	0	1	1	1	1	1	1	1	1	0	8		2		0	0	0	0	0	0	1	0	1	0	0	0
	2022-12-19	10:19:00	1	92		1092011	11	5	20	1	2	5	1092011	1	36	2	3	8	15000	1092011	1	1	0	1	1	1	1	1	1	1	1	0	0	8		2		0	0	0	0	0	0	1	0	1	0	0	0
	2022-11-19	12:09:00	2		22	2022011	11	3	14	3	2	3	2022011	1	20	2	3	9	12000	2022011	1	1	0	0	1	1	1	1	1	1	1	1	0	8		2		0	0	0	0	0	0	1	0	1	0	1	0
	2022-11-20	12:49:00	1	17		1017091	91	4	7	1	2	4	1017091	1	33	2	3	3	20000	1017091	1	1	1	1	1	1	1	1	0	1	0	0	0	7		2		0	0	0	0	0	0	1	1	1	1	1	1
	2022-12-13	12:31:00	1	74		1074041	41	3	20	1	2	3	1074041	1	48	2	3	21	15000	1074041	1	1	1	0	1	1	0	1	1	1	1	0	0	7		2		0	0	0	0	0	0	1	0	1	0	0	0
	2022-12-22	12:15:00	1	103		1103101	101	5	24	1	2	5	1103101	1	37	1	10	15	15000	1103101	1	1	1	0	1	1	0	1	0	1	1	1	0	7		1	Jati,Daras,Goni	1	0	0	0	1	0	1	0	1	0	1	0
	2022-12-13	13:38:00	1	74		1074031	31	5	20	1	2	5	1074031	1	50	1	2	4	12000	1074031	1	1	1	1	1	1	1	0	0	1	1	0	0	7		2		0	0	0	0	0	0	1	0	1	0	0	0
	2022-11-14	15:30:00	1	7		1007001	1	2	20	1	2	2	1007001	1	70	1	10	5	25000	1007001	1	1	1	0	1	0	1	1	0	1	1	1	0	7		2		0	0	0	0	0	0	1	0	1	0	0	0
	2022-12-15	15:31:00	1	92		1092031	31	2	20	1	2	2	1092031	1	55	1	2	4	10000	1092031	1	1	1	1	1	0	1	0	1	1	1	0	0	7		1	Jati sap gukra sap kalati sap	1	0	0	0	1	0	1	0	1	0	0	0
	2022-11-19	12:40:00	1	17		1017001	1	4	20	1	2	4	1017001	1	30	2	8	10	10000	1017001	1	1	1	1	0	1	1	0	1	1	1	0	0	7		1	Jati ghukra kucho nali teki shap	1	0	0	0	1	0	1	0	1	0	0	0
	2022-11-28	14:49:00	1	40		1040061	61	4	7	1	2	4	1040061	1	30	1	6	21	15000	1040061	1	1	1	1	1	0	1	1	1	1	0	0	0	7		2		0	0	0	0	0	0	1	1	1	0	0	1
	2022-12-11	13:44:00	1	68		1068031	31	4	20	1	2	4	1068031	1	38	1	9	10	15000	1068031	1	1	1	1	1	0	0	1	1	0	1	1	0	7		1	Jati gukra	1	0	0	0	1	0	1	0	1	0	0	0
	2022-12-24	12:00:00	1	104		1104081	81	2	7	1	2	2	1104081	1	56	1	1	5	20000	1104081	1	1	1	0	1	0	1	0	1	1	1	1	0	7		2		0	0	0	0	0	0	2	0	0	0	0	0
	2022-11-14	13:10:00	1	7		1007021	21	2	20	1	2	2	1007021	1	30	1	10	10	25000	1007021	1	1	1	0	1	1	1	1	1	1	0	0	0	7		2		0	0	0	0	0	0	1	0	1	0	0	0
	2022-12-13	12:18:00	1	79		1079101	101	5	24	1	2	5	1079101	1	56	1	1	5	18000	1079101	1	1	1	1	1	0	1	1	0	1	1	0	0	7		1	Jati,Daras,Guiya	1	0	1	0	1	0	1	0	0	0	1	0
	2022-11-15	09:40:00	1	10		1010041	41	4	9	1	2	4	1010041	1	30	2	3	4	15000	1010041	1	1	1	0	1	1	1	1	0	1	1	0	0	7		2		0	0	0	0	0	0	1	0	1	0	1	0
	2022-11-30	12:43:00	2		54	2054071	71	4	15	3	2	4	2054071	1	37	2	3	21	10000	2054071	2	1	1	0	1	1	1	0	0	1	1	1	0	7		1	Doasla, vimta, danhais	0	0	0	0	0	0	2	0	0	0	0	0
	2022-11-17	12:01:00	2		14	2014041	41	2	16	3	2	2	2014041	2	20	2	3	6	12000	2014041	1	1	1	1	1	1	0	0	1	1	1	0	0	7		2		0	0	0	0	0	0	2	0	0	0	0	0
	2022-11-22	14:06:00	2		28	2028091	91	4	3	3	2	4	2028091	1	24	1	5	14	7000	2028091	1	1	1	1	1	0	1	1	0	0	1	1	0	7		1	Dasla	0	0	0	0	0	0	1	0	1	0	1	0
	2022-11-26	11:46:00	2		44	2044071	71	6	3	3	2	6	2044071	1	40	1	6	3	12000	2044071	1	1	1	1	1	0	1	1	0	0	1	1	0	7		2		0	0	0	0	0	0	1	0	1	0	1	0
	2022-12-01	11:12:00	2		55	2055111	111	7	3	3	2	7	2055111	1	60	1	6	5	25000	2055111	1	1	1	1	1	0	1	0	1	0	1	1	0	7		2		0	0	0	0	0	0	1	0	1	0	1	0
	2022-12-06	12:45:00	2		61	2061101	101	5	3	3	2	5	2061101	1	36	2	3	4	15000	2061101	1	1	1	1	1	0	0	1	1	0	1	1	0	7		2		0	0	0	0	0	0	1	0	1	0	1	0
	2022-11-28	14:17:00	2		49	2049061	61	3	3	3	2	3	2049061	1	50	1	1	7	5000	2049061	1	1	1	1	1	0	1	1	1	0	1	0	0	7		2		0	0	0	0	0	0	1	0	1	0	1	0
	2022-11-30	11:59:00	2		55	2055071	71	4	3	3	2	4	2055071	1	41	1	9	15	20000	2055071	1	1	1	1	1	0	1	1	0	0	1	1	0	7		2		0	0	0	0	0	0	1	0	1	0	1	0
	2022-11-22	11:57:00	2		28	2028041	41	2	14	3	2	2	2028041	1	70	2	7	21	2000	2028041	1	1	1	0	1	0	1	1	1	1	1	0	0	7		2		0	0	0	0	0	0	1	0	1	0	1	0
	2022-12-12	14:08:00	2		79	2079061	61	5	3	3	2	5	2079061	1	28	1	10	5	12000	2079061	1	1	1	1	1	0	1	1	0	0	1	1	0	7		1	Gohima	1	0	0	1	0	0	1	0	1	0	1	0
	2022-12-06	14:17:00	2		61	2061091	91	8	3	3	2	8	2061091	1	65	1	1	21	15000	2061091	1	1	1	1	1	0	1	1	0	0	1	1	0	7		2		0	0	0	0	0	0	1	0	1	0	1	0
	2022-12-03	14:05:00	2		129	2129061	61	5	3	3	2	5	2129061	1	27	2	3	8	10000	2129061	1	1	1	1	1	0	1	1	0	0	1	1	0	7		1	Dasla	0	0	0	0	0	0	1	0	1	0	1	0
	2022-11-22	12:28:00	2		28	2028101	101	7	3	3	2	7	2028101	1	35	2	3	8	12000	2028101	1	1	1	1	1	0	1	1	0	0	1	1	0	7		2		0	0	0	0	0	0	1	0	1	0	1	0
	2022-11-15	12:38:00	2		121	2121041	41	2	14	3	2	2	2121041	1	50	2	3	8	5000	2121041	1	1	1	1	1	1	0	0	0	1	1	1	0	7		2		0	0	0	0	0	0	2	0	0	0	0	0
	2022-11-30	13:20:00	2		55	2055061	61	7	3	3	2	7	2055061	1	65	1	10	9	15000	2055061	1	1	1	1	1	0	1	0	1	0	1	1	0	7		2		0	0	0	0	0	0	1	1	1	0	1	0
	2022-11-29	11:24:00	2		48	2048111	111	4	15	3	2	4	2048111	1	58	2	3	21	6000	2048111	2	1	1	0	0	0	1	1	1	1	1	1	0	7		1	Vimtaw, Rini, Dhora, goham	1	0	0	1	0	0	1	1	0	0	0	0
	2022-11-29	11:49:00	2		49	2049111	111	6	3	3	2	6	2049111	1	40	2	3	21	26000	2049111	1	2	1	1	1	0	1	0	1	0	1	1	0	7		2		0	0	0	0	0	0	1	0	1	0	1	0
	2022-12-18	14:00:00	2		91	2091091	91	2	3	3	2	2	2091091	1	18	1	11	9	13000	2091091	1	1	1	1	1	0	1	1	0	0	1	1	0	7		2		0	0	0	0	0	0	1	0	1	0	1	0
	2022-11-15	06:45:00	2		11	2011110	110	4	15	3	2	4	2011110	1	44	1	10	9	13000	2011110	1	1	1	1	1	0	1	0	0	1	1	1	0	7		2		0	0	0	0	0	0	2	0	0	0	0	0
	2022-11-23	11:19:00	2		38	2038061	61	2	3	3	2	2	2038061	1	75	1	7	9	5000	2038061	1	1	1	0	1	0	1	1	1	0	1	1	0	7		2		0	0	0	0	0	0	1	0	1	0	1	0
	2022-11-12	15:21:00	2		4	2004061	61	4	6	2	2	4	2004061	1	54	1	7	12	25000	2004061	1	1	1	0	1	1	0	1	1	0	1	1	0	7		1	Gukra,jali	1	0	0	0	1	0	1	0	1	0	1	0
	2022-11-14	10:45:00	2		121	2121012	12	5	14	3	2	5	2121012	1	52	1	10	9	20000	2121012	1	1	1	1	1	1	0	0	0	1	1	1	0	7		2		0	0	0	0	0	0	1	0	1	0	1	0
	2022-12-03	11:06:00	2		129	2129081	81	4	3	3	2	4	2129081	1	30	2	3	8	10000	2129081	1	1	1	1	1	0	1	1	0	0	1	1	0	7		2		0	0	0	0	0	0	1	0	1	0	1	0
	2022-12-26	13:36:00	1	110		1110011	11	1	20	1	2	1	1110011	1	35	2	3	21	5000	1110011	1	1	0	0	1	1	1	1	0	1	1	1	0	7		2		0	0	0	0	0	0	1	0	1	0	0	0
	2022-12-14	10:35:00	1	92		1092021	21	5	20	1	2	5	1092021	1	20	2	3	8	15000	1092021	1	1	0	1	1	0	0	1	1	1	1	1	0	7		2		0	0	0	0	0	0	1	0	1	0	0	0
	2022-11-26	11:39:00	1	34		1034021	21	3	20	1	2	3	1034021	1	20	2	3	5	15000	1034021	1	1	0	1	1	1	1	0	1	1	1	0	0	7		2		0	0	0	0	0	0	1	0	1	0	0	0
	2022-11-17	13:34:00	1	13		1013031	31	3	20	1	2	3	1013031	1	32	2	3	10	20000	1013031	1	1	0	0	1	1	1	1	1	1	1	0	0	7		2		0	0	0	0	0	0	1	0	1	0	0	0
	2022-12-15	13:20:00	1	92		1092041	41	3	20	1	2	3	1092041	1	19	2	3	12	13000	1092041	1	1	0	1	1	1	0	0	1	1	1	1	0	7		2		0	0	0	0	0	0	1	0	1	0	0	0
	2022-12-29	15:55:00	1	116		1116041	41	3	20	1	2	3	1116041	1	36	2	3	4	12000	1116041	1	1	0	0	1	1	1	1	1	0	1	1	0	7		2		0	0	0	0	0	0	1	0	1	0	0	0
	2022-12-25	14:52:00	1	104		1104031	31	4	20	1	2	4	1104031	1	26	2	3	9	15000	1104031	1	1	0	1	1	1	0	1	1	0	1	1	0	7		2		0	0	0	0	0	0	1	0	1	0	0	0
	2022-12-20	05:28:00	1	80		1080051	51	3	20	1	2	3	1080051	1	40	1	2	5	12000	1080051	1	1	0	0	1	1	1	1	1	0	1	1	0	7		2		0	0	0	0	0	0	1	0	1	0	0	0
	2022-12-12	12:23:00	1	74		1074011	11	3	20	1	2	3	1074011	1	32	1	6	3	9000	1074011	1	1	0	0	1	1	0	1	1	1	1	1	0	7		2		0	0	0	0	0	0	1	0	1	0	0	0
	2022-12-26	12:19:00	1	110		1110021	21	3	20	1	2	3	1110021	1	45	1	6	21	15000	1110021	1	1	0	0	1	1	1	1	1	1	1	0	0	7		1	Jati shap, gukra,darai, dud raj,laolota	1	0	0	0	1	0	1	0	1	0	0	0
	2022-12-29	14:16:00	1	116		1116051	51	5	20	1	2	5	1116051	1	45	1	10	5	15000	1116051	1	1	0	0	1	1	1	1	1	1	1	0	0	7		2		0	0	0	0	0	0	2	0	0	0	0	0
	2022-12-11	12:06:00	1	68		1068041	41	4	20	1	2	4	1068041	1	40	2	3	10	30000	1068041	1	1	0	1	1	1	1	0	1	1	0	1	0	7		2		0	0	0	0	0	0	1	0	1	0	0	0
	2022-11-19	11:00:00	1	17		1017021	21	5	20	1	2	5	1017021	1	24	2	3	8	15000	1017021	1	1	0	1	1	0	1	1	0	1	1	1	0	7		2		0	0	0	0	0	0	1	0	1	0	0	0
	2022-11-19	12:03:00	1	17		1017011	11	2	20	1	2	2	1017011	1	70	1	10	5	5000	1017011	1	1	0	1	1	0	1	1	1	1	1	0	0	7		2		0	0	0	0	0	0	1	0	1	0	0	0
	2022-12-28	10:00:00	1	1		1001091	91	4	7	1	2	4	1001091	1	25	2	3	5	15000	1001091	1	1	0	0	1	1	1	0	1	1	1	1	0	7		2		0	0	0	0	0	0	1	0	1	0	0	0
	2022-11-22	12:08:00	1	23		1023031	31	5	20	1	2	5	1023031	1	30	2	3	8	15000	1023031	1	1	0	1	1	1	0	1	1	1	1	0	0	7		2		0	0	0	0	0	0	1	0	1	0	0	0
	2022-11-26	15:00:00	1	34		1034001	1	2	20	1	2	2	1034001	1	35	2	3	5	15000	1034001	1	1	0	1	1	0	1	1	1	0	1	1	0	7		2		0	0	0	0	0	0	1	0	1	0	0	0
	2022-12-15	11:00:00	1	92		1092051	51	6	20	1	2	6	1092051	1	25	1	10	5	16000	1092051	1	1	0	1	1	1	1	0	1	1	1	0	0	7		1	Jati sap kalbush sap gukra shap	1	0	0	0	1	0	1	0	1	0	0	0
	2022-12-20	08:52:00	1	80		1080031	31	4	20	1	2	4	1080031	1	50	1	2	8	15000	1080031	1	1	0	0	1	1	1	1	1	1	1	0	0	7		2		0	0	0	0	0	0	1	0	1	0	0	0
	2022-12-27	12:28:00	1	110		1110041	41	4	20	1	2	4	1110041	1	24	1	6	6	12000	1110041	1	1	0	0	1	1	1	1	1	1	1	0	0	7		2		0	0	0	0	0	0	1	0	1	0	0	0
	2022-12-24	12:34:00	1	104		1104011	11	5	20	1	2	5	1104011	1	32	2	3	4	15000	1104011	1	1	0	0	1	1	1	1	1	0	1	1	0	7		2		0	0	0	0	0	0	1	0	1	0	0	0
	2022-11-21	13:38:00	1	23		1023011	11	3	20	1	2	3	1023011	1	45	2	3	2	12000	1023011	1	1	0	1	0	1	1	1	1	1	1	0	0	7		2		0	0	0	0	0	0	1	0	1	0	0	0
	2022-12-14	11:47:00	1	92		1092011	11	7	20	1	2	7	1092011	1	35	1	10	4	20000	1092011	1	1	0	1	1	1	0	1	1	1	1	0	0	7		2		0	0	0	0	0	0	1	0	1	0	0	0
	2022-12-13	10:58:00	1	74		1074051	51	6	20	1	2	6	1074051	1	55	1	1	4	15000	1074051	1	1	0	1	1	0	1	1	0	1	1	1	0	7		2		0	0	0	0	0	0	2	0	0	0	0	0
	2022-12-08	10:52:00	1	62		1062051	51	3	20	1	2	3	1062051	1	55	1	1	2	8000	1062051	1	1	0	1	1	1	1	1	1	0	1	0	0	7		2		0	0	0	0	0	0	1	0	0	0	0	0
	2022-12-19	15:11:00	1	92		1092001	1	2	20	1	2	2	1092001	1	70	1	4	5	12000	1092001	1	1	0	1	1	0	1	1	1	1	1	0	0	7		2		0	0	0	0	0	0	1	0	1	0	0	0
	2022-12-21	10:43:00	1	98		1098021	21	3	20	1	2	3	1098021	1	50	2	3	21	10000	1098021	1	1	0	1	1	1	1	0	1	1	1	0	0	7		2		0	0	0	0	0	0	1	0	1	0	0	0
	2022-11-21	11:50:00	1	23		1023021	21	2	20	1	2	2	1023021	1	35	1	9	20	30000	1023021	1	1	0	1	0	1	1	0	1	1	1	1	0	7		2		0	0	0	0	0	0	1	0	1	0	0	0
	2022-11-26	13:22:00	2		44	2044001	1	6	14	3	2	6	2044001	1	21	2	3	12	5000	2044001	1	1	0	0	0	1	1	1	1	1	1	1	0	7		2		0	0	0	0	0	0	1	0	1	0	1	0
	2022-11-24	11:57:00	2		38	2038041	41	2	14	3	2	2	2038041	1	50	2	3	21	5000	2038041	1	1	0	0	1	1	1	0	1	1	1	1	0	7		2		0	0	0	0	0	0	1	0	1	0	1	0
	2022-11-12	11:21:00	2		4	2004081	81	4	6	2	2	4	2004081	1	23	1	5	16	15000	2004081	1	1	1	0	1	1	1	0	0	1	1	0	0	6	We	1	Jate,gukra,	1	0	0	0	1	0	1	0	1	0	0	0
	2022-11-28	11:12:00	1	40		1040081	81	5	7	1	2	5	1040081	1	35	2	3	5	10000	1040081	1	1	1	0	1	1	0	0	1	0	1	1	0	6		2		0	0	0	0	0	0	1	1	0	0	1	0
	2022-12-15	12:54:00	1	85		1085031	31	6	8	1	2	6	1085031	1	80	1	1	2	10000	1085031	1	1	1	0	1	0	0	1	1	0	1	1	0	6		1	Jati, daraj sap	1	0	0	0	1	0	1	0	0	0	1	0
	2022-11-16	11:43:00	1	13		1013011	11	3	20	1	2	3	1013011	1	40	1	9	8	20000	1013011	1	1	1	0	1	1	0	0	1	1	1	0	0	6		2		0	0	0	0	0	0	1	0	1	0	0	0
	2022-11-14	11:15:00	1	10		1010001	1	4	9	1	2	4	1010001	1	26	2	3	8	15000	1010001	1	1	1	0	1	0	1	1	1	0	1	0	0	6		1	Gokra,jati sap,daras sap	1	0	0	0	1	0	2	0	0	0	0	0
	2022-11-29	11:10:00	1	40		1040102	102	6	7	1	2	6	1040102	1	50	1	6	5	10000	1040102	1	1	1	0	1	0	1	1	1	0	1	0	0	6		2		0	0	0	0	0	0	1	0	1	1	0	0
	2022-11-20	10:39:00	1	22		1022111	111	4	24	1	2	4	1022111	1	32	1	11	15	6000	1022111	1	1	1	0	1	0	1	1	0	0	1	1	0	6		1	King cobra,Black cobra,Russel viper etc	1	0	1	0	1	1	1	0	0	0	1	0
	2022-12-17	09:18:00	1	91		1091021	21	3	8	1	2	3	1091021	1	27	1	2	5	12000	1091021	1	1	1	0	1	0	0	1	0	1	1	1	0	6		1	Jati,darag sap	1	0	0	0	1	0	1	0	0	0	1	0
	2022-11-15	13:12:00	1	7		1007041	41	2	20	1	2	2	1007041	1	35	1	10	10	30000	1007041	1	1	1	0	1	0	1	0	1	1	1	0	0	6		2		0	0	0	0	0	0	1	0	1	0	0	0
	2022-12-07	14:05:00	1	62		1062001	1	4	20	1	2	4	1062001	1	36	2	3	3	12000	1062001	1	1	1	1	0	1	0	1	0	1	1	0	0	6		2		0	0	0	0	0	0	1	0	1	0	0	0
	2022-12-19	11:22:00	1	97		1097011	11	4	8	1	2	4	1097011	1	30	2	3	7	10000	1097011	1	1	1	1	1	0	0	1	0	0	1	1	0	6		1	Daraj,jati ,masranga sap	1	0	0	0	1	0	1	0	0	0	1	0
	2022-12-22	10:59:00	1	103		1103041	41	4	8	1	2	4	1103041	1	35	1	1	5	10000	1103041	2	1	1	1	1	0	0	1	0	0	1	1	0	6		1	Daraj,jati sap	1	0	0	0	1	0	1	0	1	0	1	0
	2022-11-19	06:38:00	1	22		1022061	61	6	24	1	2	6	1022061	1	22	1	5	13	10000	1022061	1	1	1	0	1	0	1	1	0	0	1	1	0	6		1	Gokhro,Keute,Hanni	1	0	0	0	1	0	1	0	1	0	1	0
	2022-11-16	12:06:00	2		15	2015071	71	4	6	2	2	4	2015071	1	30	1	10	21	15000	2015071	1	1	1	0	1	0	1	1	0	1	1	0	0	6		1	Gohama,daraj	1	0	0	1	0	0	1	0	1	0	1	0
	2022-12-15	14:17:00	2		82	2082091	91	4	17	3	2	4	2082091	1	45	1	10	14	20000	2082091	1	1	1	0	1	0	0	1	1	0	1	1	0	6		1	Rasel vaiper,Dosla,gohama	1	0	1	0	0	0	1	1	1	1	1	1
	2022-11-15	14:11:00	2		9	2009091	91	3	17	3	2	3	2009091	1	47	1	8	16	35000	2009091	1	1	1	1	1	1	0	1	0	0	1	0	0	6		1	Dosla,gohama,ailbora	1	0	0	1	0	0	1	1	1	1	1	0
	2022-12-19	11:12:00	2		94	2094081	81	4	17	3	2	4	2094081	1	32	2	3	6	15000	2094081	1	1	1	0	1	0	0	1	1	0	1	1	0	6		1	Batachite,gohama	1	0	0	1	0	0	1	1	1	1	1	1
	2022-12-15	12:46:00	2		82	2082101	101	2	17	3	2	2	2082101	1	45	2	3	21	15000	2082101	1	1	1	0	1	0	0	1	1	0	1	1	0	6		1	Dosla,gohama,batachite	1	0	0	1	0	0	1	1	1	1	1	1
	2022-12-11	12:18:00	2		70	2070101	101	4	17	3	2	4	2070101	1	32	2	3	6	20000	2070101	1	1	1	0	1	0	0	1	1	0	1	1	0	6		1	Dosla,batachite	0	0	0	0	0	0	1	1	1	1	1	1
	2022-12-17	10:36:00	2		88	2088081	81	4	17	3	2	4	2088081	1	42	2	3	21	30000	2088081	1	1	1	0	1	0	0	1	1	0	1	1	0	6		1	Batachite,Dosla,gohama	1	0	0	1	0	0	1	1	1	1	1	1
	2022-12-14	14:06:00	2		82	2082061	61	3	17	3	2	3	2082061	1	42	2	3	21	20000	2082061	1	1	1	0	1	0	0	1	1	0	1	1	0	6		2		0	0	0	0	0	0	1	1	1	1	1	1
	2022-11-17	09:00:00	2		15	2015111	111	5	6	2	2	5	2015111	1	38	2	3	10	12000	2015111	1	1	1	0	1	0	1	1	1	0	1	0	0	6		2		0	0	0	0	0	0	1	0	0	0	1	0
	2022-12-05	12:17:00	2		60	2060081	81	7	15	3	2	7	2060081	1	54	1	11	7	10000	2060081	2	1	1	1	1	0	0	0	0	1	1	1	0	6		1	Gohama	1	0	0	1	0	0	2	0	0	0	0	0
	2022-12-20	12:13:00	2		94	2094101	101	5	17	3	2	5	2094101	1	26	2	3	5	25000	2094101	1	1	1	0	1	0	0	1	1	0	1	1	0	6		1	Gohama,dosla	1	0	0	1	0	0	1	1	1	1	1	1
	2022-12-17	12:30:00	2		88	2088071	71	4	17	3	2	4	2088071	1	35	2	3	9	15000	2088071	1	1	1	0	1	0	0	1	1	0	1	1	0	6		1	Batachite,dosla	0	0	0	0	0	0	1	1	1	1	1	1
	2022-12-15	11:01:00	2		82	2082111	111	4	17	3	2	4	2082111	1	27	2	3	5	20000	2082111	1	1	1	0	1	0	0	1	1	0	1	1	0	6		1	Rasel vaiper,rane,gokrha	1	0	1	0	1	0	1	1	1	1	1	1
	2022-11-27	14:12:00	2		43	2043091	91	5	15	3	2	5	2043091	1	50	2	3	21	10000	2043091	1	1	1	1	1	0	1	0	0	1	1	0	0	6		2		0	0	0	0	0	0	2	0	0	0	0	0
	2022-12-13	14:00:00	2		76	2076091	91	5	17	3	2	5	2076091	1	35	1	10	21	15000	2076091	1	1	1	0	1	0	0	1	1	0	1	1	0	6		1	Dosla,batachite	0	0	0	0	0	0	1	1	1	1	1	1
	2022-12-13	12:16:00	2		76	2076101	101	4	17	3	2	4	2076101	1	52	1	10	14	20000	2076101	1	1	1	0	1	0	0	1	1	0	1	1	0	6		1	Batachite,dosla	0	0	0	0	0	0	1	1	1	1	1	1
	2022-12-14	10:58:00	2		82	2082081	81	3	17	3	2	3	2082081	1	35	2	3	5	12000	2082081	1	1	1	0	1	0	0	1	1	0	1	1	0	6		1	Gohama,Dosla,batachite	1	0	0	1	0	0	1	1	1	1	1	1
	2022-12-11	10:54:00	2		70	2070111	111	2	17	3	2	2	2070111	1	33	2	3	9	30000	2070111	1	1	1	0	1	0	0	1	1	0	1	1	0	6		2		0	0	0	0	0	0	1	1	1	1	1	1
	2022-12-12	14:25:00	2		76	2076061	61	4	17	3	2	4	2076061	1	19	1	5	10	20000	2076061	1	1	1	0	1	0	0	1	1	0	1	1	0	6		1	Doslate,gohama	1	0	0	1	0	0	1	1	1	1	1	1
	2022-12-19	14:09:00	2		94	2094061	61	2	17	3	2	2	2094061	1	25	1	6	5	12000	2094061	1	1	1	0	1	0	0	1	1	0	1	1	0	6		1	Dosla,gohama	1	0	0	1	0	0	1	1	1	1	1	1
	2022-12-07	12:50:00	2		66	2066071	71	2	15	3	2	2	2066071	1	65	1	1	21	6000	2066071	1	1	1	1	0	0	1	1	1	0	1	0	0	6		2		0	0	0	0	0	0	1	0	1	0	1	0
	2022-12-08	12:45:00	2		66	2066101	101	3	15	3	2	3	2066101	1	32	2	3	5	9000	2066101	1	1	1	1	0	1	1	0	0	1	1	0	0	6		1	Gohama, Dhora, Darais	1	0	0	1	0	0	1	1	1	0	1	0
	2022-12-17	14:00:00	2		88	2088061	61	5	17	3	2	5	2088061	1	73	1	1	4	20000	2088061	1	1	1	0	1	0	0	1	1	0	1	1	0	6		1	Dosla,gohama	1	0	0	1	0	0	1	1	1	1	1	1
	2022-12-23	11:26:00	2		88	2088111	111	4	17	3	2	4	2088111	1	45	1	1	3	15000	2088111	1	1	1	0	1	0	0	1	1	0	1	1	0	6		1	Dosla,gohama,batachite	1	0	0	1	0	0	1	1	1	1	1	1
	2022-12-20	10:51:00	2		94	2094111	111	3	17	3	2	3	2094111	1	65	1	1	21	15000	2094111	1	1	1	0	1	0	0	1	1	0	1	1	0	6		1	Batachite,go hamayet,dosla	1	0	0	1	0	0	1	1	1	1	1	1
	2022-11-17	14:15:00	2		122	2122031	31	3	14	3	2	3	2122031	1	34	1	6	6	20000	2122031	1	1	1	1	1	0	1	0	0	0	1	1	0	6		2		0	0	0	0	0	0	2	0	0	0	0	0
	2022-12-12	12:40:00	2		71	2071071	71	1	17	3	2	1	2071071	1	56	2	3	9	5000	2071071	1	1	1	0	1	0	0	1	1	0	1	1	0	6		1	GObama,batachite	1	0	0	1	0	0	1	1	1	1	1	1
	2022-12-20	13:39:00	2		94	2094091	91	6	17	3	2	6	2094091	1	31	1	4	21	15000	2094091	1	1	1	0	1	0	0	1	1	0	1	1	0	6		1	Dosla,gohama	1	0	0	1	0	0	1	1	1	1	1	1
	2022-11-29	12:27:00	2		48	2048101	101	3	15	3	2	3	2048101	1	32	1	10	9	6000	2048101	2	1	1	1	0	0	0	1	1	0	1	1	0	6		1	Dosla, Gohama	1	0	0	1	0	0	2	0	0	0	0	0
	2022-12-14	12:34:00	2		82	2082071	71	4	17	3	2	4	2082071	1	35	1	4	21	15000	2082071	1	1	1	0	1	0	0	1	1	0	1	1	0	6		1	Rasel vaiper,Dosla,batachite	1	0	1	0	0	0	1	1	1	1	1	1
	2022-12-13	10:57:00	2		76	2076111	111	4	17	3	2	4	2076111	1	34	1	10	10	20000	2076111	1	1	1	0	1	0	0	1	1	0	1	1	0	6		1	Rasel viper,dosla	1	0	1	0	0	0	1	1	1	1	1	0
	2022-12-19	12:51:00	2		94	2094071	71	4	17	3	2	4	2094071	1	22	2	3	10	15000	2094071	1	1	1	0	1	0	0	1	1	0	1	1	0	6		1	Dosla batachite	0	0	0	0	0	0	1	1	1	1	1	1
	2022-12-26	14:38:00	1	110		1110001	1	4	20	1	2	4	1110001	1	66	1	6	2	12000	1110001	1	1	0	0	1	1	1	0	0	1	1	1	0	6		2		0	0	0	0	0	0	1	0	1	0	0	0
	2022-11-27	13:33:00	1	34		1034051	51	2	20	1	2	2	1034051	1	56	1	10	5	12000	1034051	1	1	0	1	0	1	1	0	1	1	1	0	0	6		2		0	0	0	0	0	0	1	0	1	0	0	0
	2022-11-17	11:08:00	1	13		1013051	51	2	20	1	2	2	1013051	1	25	1	10	16	20000	1013051	1	1	0	0	1	0	1	1	1	1	1	0	0	6		2		0	0	0	0	0	0	1	0	1	0	0	0
	2022-11-20	12:49:00	1	17		1017031	31	3	20	1	2	3	1017031	1	38	1	10	8	15000	1017031	1	1	0	0	1	0	1	1	1	1	1	0	0	6		2		0	0	0	0	0	0	1	0	1	0	0	0
	2022-11-22	09:40:00	1	23		1023051	51	4	20	1	2	4	1023051	1	45	2	3	5	15000	1023051	1	1	0	1	1	0	1	0	1	1	1	0	0	6		2		0	0	0	0	0	0	1	0	1	0	0	0
	2022-11-20	10:22:00	1	17		1017051	51	1	20	1	2	1	1017051	1	21	1	9	10	10000	1017051	1	1	0	1	1	0	0	1	1	1	1	0	0	6		1	Ghukra shap jati shap	1	0	0	1	0	0	1	0	1	0	0	0
	2022-12-05	14:39:00	1	56		1056001	1	5	20	1	2	5	1056001	1	32	2	3	4	15000	1056001	1	1	0	1	1	0	1	1	1	0	1	0	0	6		2		0	0	0	0	0	0	1	0	1	0	0	0
	2022-12-12	11:23:00	1	74		1074021	21	4	20	1	2	4	1074021	1	37	2	3	5	15000	1074021	1	1	0	1	1	0	0	1	1	1	1	0	0	6		2		0	0	0	0	0	0	1	0	1	0	0	0
	2022-12-12	13:33:00	1	74		1074001	1	5	20	1	2	5	1074001	1	45	2	3	21	15000	1074001	1	1	0	1	1	0	1	1	0	1	1	0	0	6		2		0	0	0	0	0	0	1	0	1	0	0	0
	2022-12-25	12:25:00	1	104		1104051	51	2	20	1	2	2	1104051	1	50	2	3	2	7000	1104051	1	1	0	0	1	1	1	0	0	1	1	1	0	6		2		0	0	0	0	0	0	1	0	1	0	0	0
	2022-12-01	10:25:00	1	45		1045051	51	3	20	1	2	3	1045051	1	27	2	3	16	7000	1045051	1	1	0	0	1	0	1	1	1	1	1	0	0	6		2		0	0	0	0	0	0	1	0	1	0	0	0
	2022-11-15	14:37:00	1	7		1007031	31	3	20	1	2	3	1007031	1	35	2	3	4	20000	1007031	1	1	0	0	1	1	1	1	0	1	1	0	0	6		1	Darai shap jati shap ghukra shap	1	0	0	0	1	0	1	0	1	0	0	0
	2022-12-04	09:30:00	1	125		1125051	51	3	20	1	2	3	1125051	1	25	1	2	9	20000	1125051	1	1	0	1	1	0	1	1	0	1	1	0	0	6		2		0	0	0	0	0	0	1	0	1	0	0	0
	2022-11-29	10:15:00	1	40		1040111	111	5	7	1	2	5	1040111	1	40	1	2	5	20000	1040111	1	1	0	1	0	1	1	1	1	0	1	0	0	6		2		0	0	0	0	0	0	2	0	0	0	0	0
	2022-11-28	15:21:00	1	40		1040001	1	4	20	1	2	4	1040001	1	45	1	2	4	15000	1040001	1	1	0	1	1	0	1	0	0	1	1	1	0	6		2		0	0	0	0	0	0	1	0	1	0	0	0
	2022-12-26	09:11:00	1	1		1001071	71	4	7	1	2	4	1001071	1	38	1	10	12	10000	1001071	1	1	0	0	1	0	1	0	1	1	1	1	0	6		1	Jati sap Dora sap	1	0	0	0	1	0	1	1	1	0	0	0
	2022-11-17	09:49:00	1	13		1013060	60	4	20	1	2	4	1013060	1	45	2	3	10	30000	1013060	1	1	0	1	1	0	1	1	0	1	1	0	0	6		2		0	0	0	0	0	0	1	0	1	0	0	0
	2022-11-17	12:26:00	1	13		1013041	41	3	20	1	2	3	1013041	1	24	1	6	8	20000	1013041	1	1	0	1	1	0	1	0	0	1	1	1	0	6		2		0	0	0	0	0	0	1	0	1	0	0	0
	2022-12-14	12:40:00	1	92		1092001	1	3	20	1	2	3	1092001	1	56	2	3	2	5000	1092001	1	1	0	1	1	0	1	1	0	1	1	0	0	6		2		0	0	0	0	0	0	1	0	1	0	0	0
	2022-12-10	14:27:00	1	68		1068001	1	4	20	1	2	4	1068001	1	45	2	3	3	12000	1068001	1	1	0	1	1	0	0	1	1	1	1	0	0	6		2		0	0	0	0	0	0	1	0	1	0	0	0
	2022-11-29	11:57:00	1	40		1040041	41	3	20	1	2	3	1040041	1	50	1	2	3	15000	1040041	1	1	0	1	1	0	1	1	1	0	1	0	0	6		2		0	0	0	0	0	0	1	0	1	0	0	0
	2022-12-10	11:59:00	1	68		1068021	21	5	20	1	2	5	1068021	1	41	2	3	3	10000	1068021	1	1	0	1	1	1	0	0	1	1	1	0	0	6		2		0	0	0	0	0	0	1	0	1	0	0	0
	2022-12-01	11:57:00	1	45		1045041	41	3	20	1	2	3	1045041	1	50	1	1	5	18000	1045041	1	1	0	1	1	1	0	1	0	1	1	0	0	6		2		0	0	0	0	0	0	1	0	1	0	0	0
	2022-12-03	14:08:00	2		130	2130061	61	3	15	3	2	3	2130061	1	24	2	3	10	10000	2130061	2	1	0	0	1	0	1	0	1	1	1	1	0	6		1	Gohama, Doasla	1	0	0	1	0	0	1	1	0	0	1	0
	2022-11-19	06:10:00	1	22		1022011	11	3	8	1	2	3	1022011	1	18	1	5	10	20000	1022011	1	1	1	0	1	0	0	1	0	0	1	1	0	5		2		0	0	0	0	0	0	1	0	1	0	1	0
	2022-12-10	10:19:00	1	73		1073011	11	4	8	1	2	4	1073011	1	35	1	6	4	15000	1073011	1	1	1	0	1	0	1	1	0	0	1	0	0	5		2		0	0	0	0	0	0	1	0	0	0	1	0
	2022-12-20	14:59:00	1	97		1097031	31	7	8	1	2	7	1097031	1	28	2	3	12	25000	1097031	2	1	1	0	1	0	0	1	0	0	1	1	0	5		1	Masranga, jati,dumuka sap	1	0	0	0	1	0	1	0	1	0	1	0
	2022-11-28	13:12:00	1	40		1040071	71	5	7	1	2	5	1040071	1	43	1	1	21	20000	1040071	1	1	1	1	1	0	1	1	0	0	0	0	0	5		2		0	0	0	0	0	0	1	1	1	1	0	0
	2022-12-21	11:53:00	1	103		1103071	71	2	24	1	2	2	1103071	1	45	1	6	3	9000	1103071	1	1	1	0	1	0	1	0	1	0	1	0	0	5		1	Daras,Jatisap	1	0	0	0	1	0	1	0	1	0	1	0
	2022-11-30	11:42:00	1	50		1050011	11	6	8	1	2	6	1050011	1	51	1	11	10	25000	1050011	1	1	1	0	1	0	1	1	0	0	1	0	0	5		2		0	0	0	0	0	0	1	0	1	0	1	0
	2022-11-19	08:14:00	1	22		1022001	1	3	8	1	2	3	1022001	1	28	2	3	8	15000	1022001	1	1	1	0	1	0	0	1	0	0	1	1	0	5		2		0	0	0	0	0	0	1	0	1	0	1	0
	2022-12-05	11:33:00	1	61		1061071	71	6	24	1	2	6	1061071	1	32	1	10	10	13000	1061071	1	1	1	0	1	0	0	1	0	1	1	0	0	5		1	Daras,jatisap,tehira,dudraj	1	0	0	0	1	0	1	0	1	0	1	0
	2022-11-30	11:38:00	1	45		1045081	81	4	7	1	2	4	1045081	1	23	2	3	5	20000	1045081	1	1	1	0	1	0	1	1	0	0	1	0	0	5		2		0	0	0	0	0	0	1	0	1	0	0	0
	2022-12-05	13:13:00	1	58		1058011	11	3	1	1	2	3	1058011	1	33	1	1	5	18000	1058011	1	1	1	0	1	0	0	1	0	0	1	1	0	5		2		0	0	0	0	0	0	1	0	0	0	1	0
	2022-12-30	12:18:00	1	66		1066081	81	3	10	1	2	3	1066081	1	36	1	9	12	17000	1066081	1	1	1	0	1	0	0	1	0	1	1	0	0	5		1	Masraga laodoga daras	0	0	0	0	0	0	1	0	0	0	1	0
	2022-12-28	11:10:00	1	116		1116121	121	6	7	1	2	6	1116121	1	40	2	3	5	16000	1116121	1	1	1	0	0	1	0	1	1	0	1	0	0	5		2		0	0	0	0	0	0	1	1	0	0	0	1
	2022-12-22	10:17:00	1	98		1098111	111	3	7	1	2	3	1098111	1	45	2	3	6	10000	1098111	2	1	1	0	0	1	1	0	0	1	1	0	0	5		2		0	0	0	0	0	0	2	0	0	0	0	0
	2022-12-14	11:17:00	1	85		1085011	11	2	8	1	2	2	1085011	1	70	1	6	21	12000	1085011	1	1	1	0	1	0	0	1	0	0	1	1	0	5		1	Jait, daraj,guya sap	1	0	0	0	1	0	1	0	0	0	1	0
	2022-12-06	15:06:00	1	58		1058031	31	3	1	1	2	3	1058031	1	27	2	3	10	25000	1058031	1	1	1	0	1	0	0	1	0	0	1	1	0	5		2		0	0	0	0	0	0	2	0	0	0	0	0
	2022-11-27	12:04:00	1	39		1039041	41	3	8	1	2	3	1039041	1	80	1	11	7	15000	1039041	1	1	1	0	1	0	0	1	1	0	1	0	0	5		1	Kaliga,dudrag, darag ,magdom puri	0	0	0	0	0	0	1	0	1	0	1	0
	2022-12-08	11:50:00	1	67		1067041	41	4	8	1	2	4	1067041	1	40	2	3	5	15000	1067041	1	1	1	0	1	0	0	1	1	0	1	0	0	5		1	Jait ,darg, guyapora , kalinjira sap	1	1	1	0	0	0	1	0	0	0	1	0
	2022-12-12	10:37:00	1	79		1079021	21	5	8	1	2	5	1079021	1	37	1	10	8	20000	1079021	1	1	1	0	1	0	0	1	0	1	1	0	0	5		1	Jati,daraj, kalingira, dudrag sap	1	1	0	0	0	0	1	0	0	0	1	0
	2022-11-22	11:40:00	1	27		1027111	111	4	24	1	2	4	1027111	1	30	2	3	8	8000	1027111	1	1	1	0	1	0	0	1	0	1	1	0	0	5		1	Jati,gurni,daras	1	0	0	0	1	0	1	0	0	0	1	0
	2022-11-19	12:38:00	1	19		1019011	11	2	1	1	2	2	1019011	1	54	1	1	10	17000	1019011	1	1	1	0	1	0	0	1	0	1	1	0	0	5		1	Kobra kalas	1	0	0	0	1	0	1	0	0	0	1	0
	2022-12-27	13:13:00	1	115		1115031	31	3	8	1	2	3	1115031	1	54	1	1	8	10000	1115031	1	1	1	0	1	0	0	1	0	0	1	1	0	5		1	Kali jat, chondro pora, dudraj sap	1	1	0	0	0	0	1	0	1	0	1	0
	2022-12-12	10:17:00	1	79		1079081	81	2	24	1	2	2	1079081	1	36	1	1	8	16000	1079081	1	1	1	0	1	0	0	1	0	1	1	0	0	5		1	Daras,Jati	1	0	0	0	1	0	1	0	1	0	1	0
	2022-11-21	13:16:00	1	27		1027071	71	5	24	1	2	5	1027071	1	35	1	2	5	8000	1027071	1	1	1	0	1	0	0	1	0	1	1	0	0	5		1	Daras,jati,kalas	1	0	0	0	1	0	1	0	1	0	1	0
	2022-12-14	13:10:00	1	85		1085001	1	4	8	1	2	4	1085001	1	33	2	3	9	15000	1085001	2	1	1	0	1	0	0	1	1	0	1	0	0	5		2		0	0	0	0	0	0	1	0	1	0	1	0
	2022-12-29	15:07:00	1	116		1116101	101	5	7	1	2	5	1116101	1	26	2	3	6	10000	1116101	1	1	1	0	0	0	1	1	1	0	1	0	0	5		2		0	0	0	0	0	0	2	0	0	0	0	0
	2022-12-28	06:11:00	1	1		1001111	111	3	7	1	2	3	1001111	1	25	2	3	8	10000	1001111	1	1	1	0	1	0	0	1	1	0	1	0	0	5		2		0	0	0	0	0	0	1	0	1	0	1	0
	2022-12-29	14:52:00	1	60		1060121	121	3	10	1	2	3	1060121	1	23	2	3	5	12000	1060121	1	1	1	0	1	0	0	1	0	0	1	1	0	5		1	Jati,daraj,jol daraj sap	1	0	0	0	1	0	1	0	1	0	1	0
	2022-12-24	13:04:00	1	109		1109001	1	6	8	1	2	6	1109001	1	35	2	3	8	12000	1109001	1	1	1	0	1	0	0	1	1	0	1	0	0	5		1	Daraj, laolata sap	0	0	0	0	0	0	1	0	0	0	1	0
	2022-11-28	13:08:00	1	44		1044061	61	4	24	1	2	4	1044061	1	57	1	1	5	8600	1044061	1	1	1	0	1	1	0	1	0	0	1	0	0	5		1	Jati,daras,dumokhi	1	0	0	0	1	0	1	0	0	0	0	0
	2022-12-25	04:26:00	1	107		1107051	51	3	9	1	2	3	1107051	1	36	1	9	16	20000	1107051	1	1	1	1	1	0	1	0	0	0	1	0	0	5		2		0	0	0	0	0	0	2	0	0	0	0	0
	2022-11-20	14:06:00	1	22		1022091	91	3	24	1	2	3	1022091	1	35	2	3	5	13000	1022091	1	1	1	0	1	0	0	1	0	1	1	0	0	5		1	Jati sap, Daras	1	0	0	0	1	0	1	0	0	0	1	1
	2022-12-25	10:10:00	1	109		1109051	51	4	8	1	2	4	1109051	1	32	1	11	22	15000	1109051	1	1	1	0	1	0	0	1	1	0	1	0	0	5		1	Darag,jati, duimuk ola sap	1	0	0	0	1	0	1	0	1	0	1	0
	2022-11-19	04:36:00	1	22		1022071	71	2	24	1	2	2	1022071	1	55	1	7	21	5000	1022071	1	1	1	0	1	0	1	1	0	0	1	0	0	5		2		0	0	0	0	0	0	1	0	1	0	1	0
	2022-12-24	10:19:00	1	107		1107021	21	3	9	1	2	3	1107021	1	35	1	4	3	10000	1107021	2	1	1	1	1	1	0	0	1	0	0	0	0	5		2		0	0	0	0	0	0	2	0	0	0	0	0
	2022-12-22	09:33:00	1	103		1103051	51	6	8	1	2	6	1103051	1	28	1	5	22	15000	1103051	1	1	1	0	1	0	0	1	0	1	1	0	0	5		2		0	0	0	0	0	0	1	0	1	0	1	0
	2022-11-29	10:48:00	1	44		1044041	41	5	8	1	2	5	1044041	1	21	2	9	10	20000	1044041	1	1	1	0	1	0	0	1	1	0	1	0	0	5		1	Kobra, darag, anakonda, du moka sap	1	0	0	0	1	0	1	0	1	0	0	0
	2022-12-18	14:20:00	1	87		1087031	31	4	22	1	2	4	1087031	1	34	1	6	5	15000	1087031	1	1	1	0	1	0	0	1	1	0	1	0	0	5		2		0	0	0	0	0	0	1	0	1	0	0	0
	2022-12-11	11:46:00	1	73		1073101	101	4	24	1	2	4	1073101	1	23	2	5	14	12000	1073101	1	1	1	0	1	0	0	1	0	1	1	0	0	5		1	Daras,Ghokro,Kewte	1	0	0	0	1	0	1	1	1	0	0	0
	2022-12-13	13:08:00	1	79		1079031	31	5	8	1	2	5	1079031	1	40	2	3	1	10000	1079031	1	1	1	0	1	0	0	1	0	0	1	1	0	5		1	Daraj,tahir,dudraj sap	0	0	0	0	0	0	1	0	0	0	1	0
	2022-11-27	14:33:00	1	35		1035031	31	5	22	1	2	5	1035031	1	45	1	6	5	15000	1035031	1	1	1	0	1	0	0	1	0	0	1	1	0	5		2		0	0	0	0	0	0	2	0	0	0	0	0
	2022-12-22	13:02:00	1	98		1098061	61	3	7	1	2	3	1098061	1	50	1	1	4	10000	1098061	1	1	1	0	1	1	0	0	1	0	1	0	0	5		1	Jati sap dora sap	1	0	0	0	1	0	1	0	0	0	0	0
	2022-11-23	13:26:00	1	33		1033061	61	6	24	1	2	6	1033061	1	56	1	1	3	8000	1033061	1	1	1	0	1	0	1	1	0	0	1	0	0	5		1	Got horoscopes, dud raj, jati,daras	1	0	0	0	1	0	1	0	0	0	1	0
	2022-12-22	12:07:00	1	103		1103031	31	6	8	1	2	6	1103031	1	35	2	3	4	12000	1103031	2	1	1	0	1	0	0	1	0	0	1	1	0	5		2		0	0	0	0	0	0	1	0	0	0	1	0
	2022-11-15	06:45:00	1	8		1008101	101	2	22	1	2	2	1008101	1	70	1	10	4	10000	1008101	1	1	1	0	1	0	0	1	1	0	0	1	0	5		1	Kali jad,dari,	1	0	0	0	1	0	1	0	1	0	0	0
	2022-12-15	11:38:00	1	85		1085041	41	3	8	1	2	3	1085041	1	64	1	10	5	15000	1085041	1	1	1	0	1	0	0	1	1	0	1	0	0	5		1	Jati, daraj, masranga sap	1	0	0	0	1	0	1	0	1	0	1	0
	2022-12-03	12:21:00	1	55		1055001	1	5	8	1	2	5	1055001	1	50	1	1	5	20000	1055001	1	1	1	1	1	0	0	1	0	0	1	0	0	5		1	Darag, guya, jolpora, maita sap	1	0	1	0	0	0	1	0	1	0	1	0
	2022-11-28	13:14:00	1	44		1044001	1	2	8	1	2	2	1044001	1	50	2	3	5	15000	1044001	1	1	1	0	1	0	1	1	0	0	1	0	0	5		1	Darag,zati sap	1	0	0	0	1	0	1	0	1	0	1	0
	2022-11-21	14:14:00	1	27		1027061	61	3	24	1	2	3	1027061	1	30	1	9	10	8000	1027061	1	1	1	0	1	0	0	1	0	1	0	1	0	5		1	Daras,kalijat,gokhro	1	0	0	0	0	0	1	0	1	0	1	0
	2022-11-13	09:41:00	1	4		1004101	101	3	9	1	2	3	1004101	1	20	2	3	12	15000	1004101	1	1	1	0	1	1	0	1	0	0	1	0	0	5		2		0	0	0	0	0	0	1	0	1	0	1	0
	2022-12-25	05:16:00	1	107		1107041	41	4	9	1	2	4	1107041	1	38	1	9	16	20000	1107041	1	1	1	0	1	1	0	1	0	0	0	1	0	5		2		0	0	0	0	0	0	2	0	0	0	0	0
	2022-12-24	11:46:00	1	109		1109071	71	3	24	1	2	3	1109071	1	20	1	5	13	15000	1109071	1	1	1	0	1	0	1	1	0	1	0	0	0	5		1	Daras,Ghokro,Kewte	1	0	0	0	1	0	1	0	1	0	1	0
	2022-12-27	11:47:00	1	115		1115041	41	3	8	1	2	3	1115041	1	45	2	3	2	8000	1115041	1	1	1	0	1	0	0	1	0	0	1	1	0	5		2		0	0	0	0	0	0	1	0	1	0	1	0
	2022-12-03	12:54:00	1	55		1055061	61	3	24	1	2	3	1055061	1	40	1	1	5	12000	1055061	1	1	1	0	1	0	0	1	0	1	1	0	0	5		1	Daras,khoiya,tiathoti,jati	1	1	0	0	0	0	1	0	0	0	1	0
	2022-11-21	11:44:00	1	27		1027081	81	3	24	1	2	3	1027081	1	30	2	7	5	8000	1027081	1	1	1	0	1	0	0	0	1	0	1	1	0	5		1	Dora,king cobra,pani,kali jait.	1	0	0	0	1	0	1	0	1	0	0	0
	2022-12-28	10:20:00	1	59		1059051	51	5	9	1	2	5	1059051	1	35	2	3	8	15000	1059051	1	1	1	0	1	0	0	1	0	0	1	1	0	5		2		0	0	0	0	0	0	1	0	1	0	1	0
	2022-12-05	12:54:00	1	61		1061001	1	5	8	1	2	5	1061001	1	45	2	3	5	15000	1061001	1	1	1	0	1	0	0	1	1	0	1	0	0	5		1	Darag, kalijat, guyapora sap	1	0	1	0	0	0	1	0	1	0	1	0
	2022-12-29	13:18:00	1	116		1116061	61	2	7	1	2	2	1116061	1	28	2	3	10	20000	1116061	1	1	1	0	0	0	1	0	1	1	1	0	0	5		1	Darisap	0	0	0	0	0	0	2	0	0	0	0	0
	2022-12-21	10:43:00	1	103		1103021	21	7	8	1	2	7	1103021	1	55	1	9	22	20000	1103021	1	1	1	0	1	0	0	1	1	0	1	0	0	5		1	Jati,tahaira, hanniya, darag sap	1	0	0	0	1	0	1	0	0	0	1	0
	2022-11-15	05:05:00	1	12		1012051	51	3	8	1	2	3	1012051	1	56	1	4	5	30000	1012051	1	1	1	1	1	0	1	1	0	0	0	0	0	5		2		0	0	0	0	0	0	1	0	0	0	1	0
	2022-12-29	12:37:00	1	118		1118051	51	3	1	1	2	3	1118051	1	45	1	10	8	18000	1118051	1	1	1	0	1	0	1	1	0	1	0	0	0	5		2		0	0	0	0	0	0	1	0	0	0	1	1
	2022-12-10	13:02:00	1	73		1073001	1	6	8	1	2	6	1073001	1	30	2	3	5	15000	1073001	1	1	1	0	1	0	0	1	0	0	1	1	0	5		2		0	0	0	0	0	0	1	0	1	0	1	0
	2022-12-29	10:59:00	1	60		1060151	151	4	10	1	2	4	1060151	1	35	2	3	6	10000	1060151	1	1	1	0	1	0	0	1	0	0	1	1	0	5		2		0	0	0	0	0	0	1	0	1	0	1	0
	2022-11-20	12:17:00	1	22		1022101	101	5	24	1	2	5	1022101	1	48	1	1	8	8000	1022101	1	1	1	0	1	0	0	1	0	1	1	0	0	5		1	Jati,kewte	1	0	0	0	1	0	1	0	0	0	1	0
	2022-12-24	09:54:00	1	109		1109021	21	4	8	1	2	4	1109021	1	52	1	10	8	25000	1109021	1	1	1	0	1	0	0	1	1	0	1	0	0	5		1	Jati, chandropora, daraj , guyapora sap	1	0	1	0	1	0	1	0	1	0	1	0
	2022-11-23	10:04:00	1	33		1033021	21	4	8	1	2	4	1033021	1	28	2	3	5	15000	1033021	1	1	1	0	1	0	0	1	0	1	1	0	0	5		1	Jaid,kalipona sap	1	0	0	0	1	0	1	0	0	0	1	0
	2022-11-23	11:28:00	1	33		1033071	71	2	24	1	2	2	1033071	2	55	2	3	1	5000	1033071	1	1	1	0	1	0	0	1	0	1	1	0	0	5		1	Daras,jati,tehira	1	0	0	0	1	0	1	0	0	0	1	0
	2022-12-15	10:20:00	1	85		1085111	111	4	24	1	2	4	1085111	1	22	1	4	6	14000	1085111	1	1	1	0	1	0	1	1	0	1	0	0	0	5		1	Jati,daras,dudhraj	1	0	0	0	1	0	1	0	0	0	1	0
	2022-11-12	07:23:00	1	2		1002081	81	2	21	1	2	2	1002081	1	54	1	6	5	12000	1002081	1	1	1	0	1	0	1	1	0	0	0	1	0	5		1	Daras,jati,sutanat,tehira,lawlota,magdom sap	1	0	0	0	1	0	1	0	1	0	1	0
	2022-11-21	13:53:00	2		25	2025061	61	7	17	3	2	7	2025061	1	40	1	10	10	30000	2025061	1	1	1	0	1	0	1	1	0	1	0	0	0	5		1	Dosla,gohama	1	0	0	1	0	0	1	1	1	1	1	1
	2022-11-15	12:31:00	2		8	2008040	40	4	5	2	2	4	2008040	1	28	1	6	21	13000	2008040	1	1	1	0	1	0	1	1	0	0	1	0	0	5		2		0	0	0	0	0	0	2	0	0	0	0	0
	2022-12-08	11:17:00	2		64	2064111	111	6	17	3	2	6	2064111	1	45	2	3	12	30000	2064111	1	1	1	0	1	0	0	1	1	0	1	0	0	5		1	Batachite,gohama	0	0	0	0	0	0	1	1	1	1	1	1
	2022-12-11	13:54:00	2		70	2070091	91	4	17	3	2	4	2070091	1	21	1	5	12	15000	2070091	1	1	1	0	1	0	0	1	0	0	1	1	0	5		1	Dosla gohama	1	0	0	1	0	0	1	1	1	1	1	1
	2022-11-14	10:07:00	2		9	2009071	71	4	17	3	2	4	2009071	1	35	2	3	8	15000	2009071	1	1	1	1	1	0	0	1	0	0	1	0	0	5		2		0	0	0	0	0	0	1	1	0	0	1	0
	2022-11-22	10:25:00	2		26	2026111	111	5	6	2	2	5	2026111	1	35	1	9	15	25000	2026111	1	1	1	0	1	0	1	1	0	0	1	0	0	5		2		0	0	0	0	0	0	1	0	1	0	1	0
	2022-12-06	10:44:00	2		57	2057051	51	5	2	2	2	5	2057051	1	30	2	3	6	15000	2057051	1	1	1	0	1	1	0	1	0	0	1	0	0	5		2		0	0	0	0	0	0	1	0	1	0	1	0
	2022-11-20	08:40:00	2		20	2020051	51	3	6	2	2	3	2020051	1	20	1	6	8	13000	2020051	1	1	1	0	1	0	1	1	0	0	1	0	0	5		1	Gohoma,daraj,vemta	1	0	0	1	0	0	1	0	1	0	1	0
	2022-11-17	12:19:00	2		15	2015101	101	4	6	2	2	4	2015101	1	30	1	4	8	12000	2015101	1	1	1	0	1	0	0	1	0	1	1	0	0	5		1	Gohama,daraj	1	0	0	1	0	0	1	0	1	0	1	0
	2022-12-06	14:08:00	2		58	2058091	91	3	17	3	2	3	2058091	1	60	1	6	21	12000	2058091	1	1	1	0	1	0	0	1	1	0	1	0	0	5		1	Batachite,gohama,dosla	1	0	0	1	0	0	1	1	1	1	1	1
	2022-12-04	10:31:00	2		52	2052111	111	5	17	3	2	5	2052111	1	50	1	1	4	20000	2052111	1	1	1	0	1	0	0	1	1	0	1	0	0	5		1	Dosla,gohama	1	0	0	1	0	0	1	1	1	1	1	0
	2022-11-12	07:03:00	2		3	2003021	21	3	17	3	2	3	2003021	1	27	2	3	16	15000	2003021	1	1	1	1	1	0	1	0	0	0	1	0	0	5		2		0	0	0	0	0	0	1	1	1	0	1	0
	2022-12-08	14:37:00	2		64	2064091	91	6	17	3	2	6	2064091	1	68	1	1	10	30000	2064091	1	1	1	0	1	0	0	1	1	0	1	0	0	5		1	Dosla,gohama,batachite	1	0	0	1	0	0	1	1	1	1	1	1
	2022-11-21	14:00:00	2		24	2024001	1	6	2	2	2	6	2024001	1	40	2	3	6	10000	2024001	1	1	1	0	1	1	0	1	0	0	1	0	0	5		1	gohoma,dosla	1	0	0	1	0	0	2	0	0	0	0	0
	2022-11-14	08:05:00	2		9	2009081	81	2	17	3	2	2	2009081	1	45	2	3	5	10000	2009081	1	1	1	1	1	0	0	1	0	0	0	1	0	5		2		0	0	0	0	0	0	1	1	0	0	1	0
	2022-11-26	13:55:00	2		35	2035061	61	5	17	3	2	5	2035061	1	45	2	8	14	30000	2035061	1	1	1	1	1	0	1	1	0	0	0	0	0	5		1	Dosla,batachite	0	0	0	0	0	0	1	1	1	0	1	0
	2022-11-16	09:16:00	2		15	2015081	81	5	6	2	2	5	2015081	1	40	2	3	5	24000	2015081	2	1	1	0	1	0	1	0	0	1	1	0	0	5		2		0	0	0	0	0	0	1	0	1	0	1	0
	2022-11-13	07:17:00	2		3	2003051	51	4	17	3	2	4	2003051	1	35	1	10	5	12000	2003051	1	1	1	1	1	0	0	1	0	0	1	0	0	5		2		0	0	0	0	0	0	1	1	0	0	1	0
	2022-11-15	09:12:00	2		10	2010051	51	4	6	2	2	4	2010051	1	20	2	3	10	12000	2010051	1	1	1	0	1	0	0	1	0	1	1	0	0	5		2		0	0	0	0	0	0	1	0	1	0	1	0
	2022-12-12	11:08:00	2		76	2076081	81	3	17	3	2	3	2076081	1	26	1	10	5	15000	2076081	1	1	1	0	0	0	0	1	1	0	1	1	0	5		1	Batachite,rine	0	0	0	0	0	0	1	1	1	1	1	1
	2022-12-06	12:28:00	2		58	2058101	101	10	17	3	2	10	2058101	1	45	2	3	5	20000	2058101	1	1	1	0	1	0	0	1	1	0	1	0	0	5		2		0	0	0	0	0	0	1	1	1	1	1	1
	2022-11-14	09:00:00	2		9	2009021	21	4	16	3	2	4	2009021	1	70	1	7	12	30000	2009021	1	1	1	1	0	0	1	1	0	1	0	0	0	5		2		0	0	0	0	0	0	2	0	0	0	0	0
	2022-11-19	08:31:00	2		20	2020021	21	4	6	2	2	4	2020021	1	50	1	1	21	14000	2020021	1	1	1	0	0	1	0	1	0	0	1	1	0	5		2		0	0	0	0	0	0	1	0	1	0	1	0
	2022-11-16	13:07:00	2		14	2014061	61	5	17	3	2	5	2014061	1	55	2	3	5	25000	2014061	1	1	1	1	1	0	0	1	0	0	1	0	0	5		2		0	0	0	0	0	0	1	1	1	1	1	0
	2022-12-10	10:51:00	2		70	2070081	81	4	17	3	2	4	2070081	1	50	2	3	10	35000	2070081	1	1	1	0	1	0	0	1	0	0	1	1	0	5		1	Dosla,gohama	1	0	0	1	0	0	1	1	1	1	1	1
	2022-11-14	09:44:00	2		11	2011080	80	1	15	3	2	1	2011080	1	18	1	5	10	30000	2011080	1	1	1	1	1	0	1	0	0	0	1	0	0	5		2		0	0	0	0	0	0	1	1	1	0	1	0
	2022-12-19	12:42:00	2		92	2092010	10	2	18	2	2	2	2092010	1	52	1	1	6	12000	2092010	1	1	1	1	1	0	1	1	0	0	0	0	0	5		1	guhama,vemta	1	0	0	1	0	0	1	1	1	0	0	0
	2022-12-10	12:21:00	2		68	2068010	10	3	18	2	2	3	2068010	1	20	1	5	13	9000	2068010	1	1	1	1	1	0	1	1	0	0	0	0	0	5		1	dosla,guhama,ajogar	1	0	0	1	0	0	1	1	1	0	0	0
	2022-12-10	12:30:00	2		70	2070071	71	3	17	3	2	3	2070071	1	56	1	1	10	30000	2070071	1	1	1	0	1	0	0	1	0	0	1	1	0	5		1	Rane,batachite	0	0	0	0	0	0	1	1	1	1	1	1
	2022-11-13	12:32:00	1	2		1002091	91	6	21	1	2	6	1002091	1	58	1	11	21	18000	1002091	1	1	0	0	1	1	1	1	0	0	0	1	0	5		1	Masranga,daras,jati sap	1	0	0	0	1	0	1	0	1	0	1	0
	2022-11-23	14:17:00	1	28		1028001	1	3	20	1	2	3	1028001	1	19	2	3	7	10000	1028001	1	1	0	0	1	0	1	1	0	1	1	0	0	5		2		0	0	0	0	0	0	1	0	1	0	0	0
	2022-12-08	12:01:00	1	62		1062041	41	4	20	1	2	4	1062041	1	26	2	3	5	16000	1062041	1	1	0	1	1	0	0	1	1	0	1	0	0	5		2		0	0	0	0	0	0	1	0	1	0	0	0
	2022-11-24	15:31:00	1	28		1028031	31	3	20	1	2	3	1028031	1	30	1	6	4	12000	1028031	1	1	0	0	1	0	1	0	1	1	1	0	0	5		2		0	0	0	0	0	0	1	0	1	0	0	0
	2022-11-27	14:30:00	1	34		1034041	41	2	20	1	2	2	1034041	1	50	2	3	5	15000	1034041	1	1	0	1	1	0	0	0	1	1	1	0	0	5		2		0	0	0	0	0	0	1	0	1	0	0	0
	2022-12-06	15:01:00	1	56		1056031	31	3	20	1	2	3	1056031	1	45	2	3	4	15000	1056031	1	1	0	1	1	0	0	1	1	0	1	0	0	5		2		0	0	0	0	0	0	1	0	1	0	0	0
	2022-12-10	13:17:00	1	68		1068011	11	3	20	1	2	3	1068011	1	28	1	4	8	12000	1068011	1	1	0	0	1	1	0	1	0	1	1	0	0	5		2		0	0	0	0	0	0	1	0	1	0	0	0
	2022-12-10	10:44:00	1	69		1069021	21	5	22	1	2	5	1069021	1	52	1	8	18	43000	1069021	1	1	0	0	1	0	1	1	0	0	1	1	0	5		2		0	0	0	0	0	0	1	0	0	0	1	0
	2022-11-20	11:38:00	1	17		1017041	41	2	20	1	2	2	1017041	1	24	2	3	9	15000	1017041	1	1	0	0	1	0	1	0	1	1	1	0	0	5		2		0	0	0	0	0	0	1	0	1	0	0	0
	2022-12-03	15:28:00	1	125		1125001	1	3	20	1	2	3	1125001	1	38	2	3	5	17000	1125001	1	1	0	0	1	0	0	1	0	1	1	1	0	5		2		0	0	0	0	0	0	1	0	1	1	0	0
	2022-12-07	13:03:00	1	62		1062011	11	4	20	1	2	4	1062011	1	28	1	10	5	15000	1062011	1	1	0	1	1	1	0	0	0	1	1	0	0	5		2		0	0	0	0	0	0	1	0	1	0	0	0
	2022-11-27	15:29:00	1	34		1034031	31	2	20	1	2	2	1034031	1	28	1	9	12	15000	1034031	1	1	0	1	1	0	0	0	1	1	1	0	0	5		2		0	0	0	0	0	0	1	0	1	0	0	0
	2022-11-16	12:44:00	1	13		1013001	1	3	20	1	2	3	1013001	1	45	2	3	2	25000	1013001	1	1	0	1	1	0	0	1	0	1	1	0	0	5		2		0	0	0	0	0	0	1	0	1	0	0	0
	2022-11-23	12:58:00	1	28		1028011	11	3	20	1	2	3	1028011	1	50	1	1	4	12000	1028011	1	1	0	0	1	0	1	1	0	1	1	0	0	5		2		0	0	0	0	0	0	1	0	1	0	0	0
	2022-12-25	13:44:00	1	104		1104041	41	3	20	1	2	3	1104041	1	55	1	6	2	10000	1104041	1	1	0	1	1	1	0	0	0	1	1	0	0	5		1	Jati sap ,gukra, lota lali sap,ojogor sap	1	0	0	0	1	0	1	0	1	0	0	0
	2022-12-28	14:07:00	1	116		1116001	1	4	20	1	2	4	1116001	1	35	2	3	4	25000	1116001	1	1	0	0	0	1	1	1	0	1	1	0	0	5		2		0	0	0	0	0	0	1	0	1	0	0	0
	2022-11-24	11:58:00	1	28		1028051	51	3	20	1	2	3	1028051	1	25	1	6	10	15000	1028051	1	1	0	0	1	0	1	0	1	1	1	0	0	5		2		0	0	0	0	0	0	1	0	1	0	0	0
	2022-11-22	10:41:00	1	23		1023041	41	3	20	1	2	3	1023041	1	50	1	1	2	12000	1023041	1	1	0	0	1	0	0	1	1	1	1	0	0	5		2		0	0	0	0	0	0	1	0	1	0	0	0
	2022-12-08	13:08:00	1	62		1062031	31	2	20	1	2	2	1062031	1	30	1	6	5	15000	1062031	1	1	0	0	1	1	1	0	0	0	1	1	0	5		2		0	0	0	0	0	0	1	0	1	0	0	0
	2022-11-30	12:40:00	1	45		1045021	21	4	20	1	2	4	1045021	1	40	2	3	2	15000	1045021	1	1	0	1	1	0	0	0	1	1	1	0	0	5		2		0	0	0	0	0	0	1	0	1	0	0	0
	2022-12-05	12:31:00	1	56		1056011	11	3	20	1	2	3	1056011	1	50	1	1	4	15000	1056011	1	1	0	1	1	0	0	0	0	1	1	1	0	5		2		0	0	0	0	0	0	1	0	1	0	0	0
	2022-12-04	11:23:00	1	125		1125041	41	4	20	1	2	4	1125041	1	35	2	3	6	25000	1125041	1	1	0	1	1	1	1	0	0	0	1	0	0	5		2		0	0	0	0	0	0	1	0	1	0	0	0
	2022-12-04	12:58:00	1	125		1125031	31	2	20	1	2	2	1125031	1	45	1	2	5	30000	1125031	1	1	0	0	1	0	1	0	1	1	1	0	0	5		2		0	0	0	0	0	0	1	0	1	0	0	0
	2022-12-06	12:39:00	1	56		1056051	51	4	20	1	2	4	1056051	1	28	2	3	4	12000	1056051	1	1	0	0	1	1	0	1	1	0	1	0	0	5		2		0	0	0	0	0	0	1	0	1	0	0	0
	2022-12-26	11:58:00	2		111	2111071	71	2	5	2	2	2	2111071	1	46	2	11	17	10000	2111071	1	1	0	0	1	0	1	1	0	0	1	1	0	5		2		0	0	0	0	0	0	1	0	1	0	0	0
	2022-12-21	09:45:00	2		99	2099081	81	5	5	2	2	5	2099081	1	40	1	11	10	35000	2099081	1	1	0	0	1	1	1	1	0	0	1	0	0	5		1	Dosla,gohoma,maisalla	1	0	0	1	0	0	1	0	1	0	1	0
	2022-11-24	13:20:00	2		37	2037091	91	5	15	3	2	5	2037091	1	35	2	3	6	8000	2037091	1	1	0	0	0	0	1	1	0	1	1	1	0	5		1	Gohoma	1	0	0	1	0	0	2	0	0	0	0	0
	2022-11-26	13:20:00	2		43	2043061	61	4	15	3	2	4	2043061	1	18	1	5	9	12000	2043061	1	1	0	0	1	0	1	1	0	0	1	1	0	5		1	Gokhra	1	0	0	0	1	0	1	1	0	0	1	0
	2022-12-13	14:06:00	2		78	2078091	91	3	15	3	2	3	2078091	1	35	2	3	4	16000	2078091	1	1	0	1	0	0	1	1	0	0	1	1	0	5		1	Gohama,Dosla	1	0	0	1	0	0	1	0	1	0	1	0
	2022-11-13	12:22:00	2		4	2004101	101	4	6	2	2	4	2004101	1	24	2	3	5	12000	2004101	2	1	0	0	1	0	0	1	0	0	1	0	1	4	Shap thaka Do	2		0	0	0	0	0	0	1	0	0	0	1	0
	2022-12-04	10:17:00	1	55		1055051	51	4	8	1	2	4	1055051	1	56	1	8	15	30000	1055051	1	1	1	0	1	0	0	1	0	0	1	0	0	4		1	Jati,darag, gukra sap	1	0	0	0	1	0	1	0	1	0	1	0
	2022-12-30	04:10:00	1	119		1119001	1	3	9	1	2	3	1119001	1	30	2	1	5	9000	1119001	2	1	1	1	1	1	0	0	0	0	0	0	0	4		2		0	0	0	0	0	0	2	0	0	0	0	0
	2022-11-16	03:02:00	1	122		1122021	21	4	8	1	2	4	1122021	1	33	1	4	5	25000	1122021	1	1	1	0	1	0	0	1	0	0	1	0	0	4		2		0	0	0	0	0	0	1	0	0	0	1	0
	2022-11-28	09:53:00	1	44		1044021	21	5	8	1	2	5	1044021	1	27	2	3	5	15000	1044021	1	1	1	0	1	0	0	1	0	0	1	0	0	4		2		0	0	0	0	0	0	1	0	0	0	1	0
	2022-12-12	11:47:00	1	79		1079011	11	5	8	1	2	5	1079011	1	31	1	2	3	10000	1079011	1	1	1	0	1	0	0	1	0	0	1	0	0	4		1	Daraj, guyapora ,jati sap	1	0	1	0	1	0	1	0	0	0	1	0
	2022-11-29	13:01:00	1	44		1044031	31	3	8	1	2	3	1044031	1	30	2	3	8	15000	1044031	1	1	1	0	1	0	0	1	0	0	1	0	0	4		1	Darag, jolpora,du muka sap	0	0	0	0	0	0	1	0	1	0	1	0
	2022-12-30	14:48:00	1	66		1066061	61	5	10	1	2	5	1066061	1	47	1	10	9	20000	1066061	1	1	1	0	1	0	0	1	0	0	1	0	0	4		1	Goya matisap,masranga	1	0	0	0	1	0	1	0	0	0	1	0
	2022-11-17	08:49:00	1	122		1122031	31	5	8	1	2	5	1122031	1	41	1	2	10	20000	1122031	1	1	1	0	1	0	0	1	0	0	1	0	0	4		2		0	0	0	0	0	0	1	0	1	0	1	0
	2022-12-07	11:39:00	1	64		1064021	21	3	1	1	2	3	1064021	1	29	1	10	7	18000	1064021	1	1	1	0	1	0	0	1	0	0	1	0	0	4		2		0	0	0	0	0	0	2	0	0	0	0	0
	2022-12-27	15:41:00	1	112		1112031	31	5	1	1	2	5	1112031	1	45	1	10	8	17000	1112031	1	1	1	0	1	0	0	1	0	0	1	0	0	4		2		0	0	0	0	0	0	1	0	0	0	1	0
	2022-12-28	12:18:00	1	116		1116081	81	4	7	1	2	4	1116081	1	27	1	4	6	14000	1116081	1	1	1	0	0	0	1	0	0	1	0	1	0	4		1	Dari sap jati sap domuki sap	1	0	0	0	1	0	1	1	0	0	1	0
	2022-12-08	14:47:00	1	64		1064031	31	3	1	1	2	3	1064031	1	19	1	5	10	18000	1064031	1	1	1	0	1	0	0	1	0	0	1	0	0	4		2		0	0	0	0	0	0	1	0	0	0	1	0
	2022-12-21	11:13:00	1	129		1129021	21	4	1	1	2	4	1129021	1	29	1	10	9	18000	1129021	1	1	1	0	1	0	0	1	0	0	1	0	0	4		2		0	0	0	0	0	0	1	0	0	0	1	0
	2022-12-26	13:27:00	1	115		1115001	1	3	8	1	2	3	1115001	1	22	2	3	5	10000	1115001	2	1	1	0	1	0	0	1	0	0	1	0	0	4		2		0	0	0	0	0	0	1	0	1	0	1	0
	2022-12-03	09:13:00	1	55		1055021	21	6	8	1	2	6	1055021	1	34	2	3	8	15000	1055021	2	1	1	0	1	0	0	1	0	0	1	0	0	4		2		0	0	0	0	0	0	1	0	0	0	1	0
	2022-12-06	12:11:00	1	58		1058051	51	5	1	1	2	5	1058051	1	20	1	5	22	17000	1058051	2	1	1	0	1	0	0	1	0	0	1	0	0	4		2		0	0	0	0	0	0	1	1	0	0	1	0
	2022-12-30	13:25:00	1	66		1066071	71	5	10	1	2	5	1066071	1	47	2	10	8	20000	1066071	1	1	1	0	1	0	0	1	0	0	1	0	0	4		2		0	0	0	0	0	0	1	1	0	0	1	0
	2022-12-08	11:38:00	1	64		1064051	51	4	1	1	2	4	1064051	1	29	2	3	10	17000	1064051	1	1	1	0	1	0	0	1	0	0	1	0	0	4		2		0	0	0	0	0	0	1	0	0	0	1	0
	2022-12-11	13:42:00	1	70		1070041	41	4	1	1	2	4	1070041	1	40	1	4	7	19000	1070041	1	1	1	0	1	0	0	1	0	0	1	0	0	4		2		0	0	0	0	0	0	1	0	0	0	1	0
	2022-11-28	15:26:00	1	42		1042001	1	4	1	1	2	4	1042001	1	45	2	3	8	18000	1042001	1	1	1	0	1	0	0	1	0	0	0	1	0	4		2		0	0	0	0	0	0	1	1	0	0	1	0
	2022-11-14	13:14:00	1	9		1009011	11	4	1	1	2	4	1009011	1	30	2	3	6	18000	1009011	2	1	1	0	1	0	0	1	1	0	0	0	0	4		2		0	0	0	0	0	0	2	0	0	0	0	0
	2022-12-06	10:25:00	1	61		1061051	51	4	8	1	2	4	1061051	1	34	1	10	8	16000	1061051	1	1	1	0	1	0	0	1	0	0	1	0	0	4		1	Jati, daraj sap	1	0	0	0	1	0	1	0	1	0	1	0
	2022-11-26	14:56:00	1	39		1039001	1	5	8	1	2	5	1039001	1	60	1	1	4	15000	1039001	1	1	1	0	1	0	0	1	0	0	1	0	0	4		1	Gati, darag,khaya sap	1	0	0	0	1	0	1	0	0	0	1	0
	2022-11-28	11:29:00	1	44		1044011	11	2	8	1	2	2	1044011	1	67	1	1	21	15000	1044011	1	1	1	0	1	0	0	1	0	0	1	0	0	4		1	Darag, guya pura, du moka sap	1	0	1	0	0	0	1	0	0	0	1	0
	2022-11-15	13:52:00	1	12		1012031	31	4	8	1	2	4	1012031	1	26	1	11	18	15000	1012031	1	1	1	0	1	0	0	1	0	0	1	0	0	4		2		0	0	0	0	0	0	1	0	1	0	1	0
	2022-11-26	13:33:00	1	39		1039011	11	3	8	1	2	3	1039011	1	20	2	3	8	20000	1039011	2	1	1	0	1	0	0	1	0	0	1	0	0	4		1	Guimara, hana, darag sap	1	0	1	0	0	0	1	0	0	0	1	0
	2022-11-22	10:38:00	1	26		1026051	51	3	9	1	2	3	1026051	1	34	1	10	10	20000	1026051	1	1	1	0	1	0	0	1	0	0	1	0	0	4		1	Gokra,jati	1	0	0	0	1	0	1	0	1	0	1	0
	2022-11-27	13:30:00	1	39		1039031	31	5	8	1	2	5	1039031	1	24	1	10	12	20000	1039031	1	1	1	0	1	0	0	1	0	0	1	0	0	4		1	Darag, gati, kubra sap	1	0	0	0	1	0	1	0	1	0	1	0
	2022-11-14	06:05:00	1	12		1012011	11	5	8	1	2	5	1012011	1	35	2	3	1	30000	1012011	1	1	1	0	1	0	0	1	0	0	1	0	0	4		2		0	0	0	0	0	0	1	0	1	0	0	1
	2022-12-20	12:13:00	1	94		1094051	51	3	1	1	2	3	1094051	1	22	2	3	11	16000	1094051	1	1	1	0	1	0	0	1	0	0	1	0	0	4		2		0	0	0	0	0	0	2	0	0	0	0	0
	2022-12-27	14:22:00	1	112		1112041	41	2	1	1	2	2	1112041	2	25	2	3	10	15000	1112041	1	1	1	0	1	0	1	0	0	0	1	0	0	4		2		0	0	0	0	0	0	1	0	0	0	1	1
	2022-12-05	09:35:00	1	61		1061021	21	5	8	1	2	5	1061021	1	21	1	4	12	20000	1061021	1	1	1	0	1	0	0	1	0	0	1	0	0	4		2		0	0	0	0	0	0	1	0	0	0	1	0
	2022-11-14	12:20:00	1	8		1008071	71	4	22	1	2	4	1008071	1	46	2	9	18	40000	1008071	1	1	1	0	1	0	0	1	0	0	1	0	0	4		2		0	0	0	0	0	0	2	0	0	0	0	0
	2022-12-10	14:28:00	1	68		1068061	61	6	7	1	2	6	1068061	1	60	1	1	5	10000	1068061	1	1	1	0	1	0	0	1	0	0	1	0	0	4		1	Jati sap	1	0	0	0	1	0	1	0	0	0	1	0
	2022-11-20	04:48:00	1	22		1022031	31	4	8	1	2	4	1022031	1	38	1	11	12	15000	1022031	1	1	1	0	1	0	0	1	0	0	1	0	0	4		2		0	0	0	0	0	0	1	0	1	0	1	0
	2022-11-13	06:22:00	1	4		1004111	111	1	9	1	2	1	1004111	1	55	1	10	21	10000	1004111	1	1	1	0	1	0	0	1	0	0	1	0	0	4		2		0	0	0	0	0	0	1	0	1	0	1	0
	2022-11-24	10:47:00	1	33		1033111	111	3	24	1	2	3	1033111	1	43	1	6	5	6000	1033111	1	1	1	0	1	0	1	1	0	0	0	0	0	4		1	Jati,giyapora	1	0	0	0	1	0	1	0	0	0	1	0
	2022-12-06	13:24:00	1	61		1061031	31	5	8	1	2	5	1061031	1	41	1	4	21	15000	1061031	1	1	1	0	1	0	0	1	0	0	1	0	0	4		1	Daraj, kalinjari, kuya sap	1	1	0	0	0	0	1	0	0	0	1	0
	2022-12-25	15:09:00	1	106		1106031	31	4	1	1	2	4	1106031	1	62	1	1	10	19000	1106031	1	1	1	0	1	0	0	1	0	0	1	0	0	4		1	Jati datas.massage.	1	0	0	0	1	0	1	1	0	0	1	0
	2022-11-19	05:45:00	1	20		1020001	1	4	9	1	2	4	1020001	1	35	2	3	21	12000	1020001	1	1	1	1	1	0	0	1	0	0	0	0	0	4		2		0	0	0	0	0	0	1	0	0	0	1	0
	2022-12-08	13:47:00	1	67		1067031	31	2	8	1	2	2	1067031	1	45	2	3	2	10000	1067031	1	1	1	0	1	0	0	1	0	0	1	0	0	4		1	Daraj,jati, dumuka ,goni sap	1	0	0	0	1	0	1	0	1	0	1	0
	2022-12-04	12:17:00	1	55		1055031	31	3	8	1	2	3	1055031	1	21	2	3	8	12000	1055031	1	1	1	0	1	0	0	1	0	0	1	0	0	4		1	Darag,jati sap	1	0	0	0	1	0	1	0	0	0	1	0
	2022-11-23	10:33:00	1	33		1033011	11	4	8	1	2	4	1033011	1	50	1	10	3	20000	1033011	1	1	1	0	1	0	0	1	0	0	1	0	0	4		1	Darag,kuya sap	0	0	0	0	0	0	1	0	0	0	1	0
	2022-11-23	13:23:00	1	33		1033001	1	9	8	1	2	9	1033001	1	40	1	1	5	20000	1033001	1	1	1	0	1	0	0	1	0	0	1	0	0	4		1	Daras, tiya ,due muka sap	0	0	0	0	0	0	1	0	0	0	1	0
	2022-12-04	13:14:00	1	52		1052041	41	3	1	1	2	3	1052041	1	28	1	4	7	17000	1052041	1	1	1	0	1	0	0	1	0	0	1	0	0	4		2		0	0	0	0	0	0	1	0	0	0	1	0
	2022-11-24	15:17:00	1	33		1033091	91	3	24	1	2	3	1033091	1	45	1	1	5	8500	1033091	1	1	1	0	1	0	0	1	0	0	1	0	0	4		1	Daras,jati,dudraj	1	0	0	0	1	0	1	0	0	0	1	0
	2022-12-12	13:26:00	1	79		1079001	1	6	8	1	2	6	1079001	1	36	2	3	3	10000	1079001	1	1	1	0	1	0	0	1	0	0	1	0	0	4		1	Jati, kalanjari, darag sap	1	0	0	0	1	0	1	0	0	0	1	0
	2022-12-07	10:19:00	1	67		1067021	21	4	8	1	2	4	1067021	1	67	1	1	4	15000	1067021	1	1	1	0	1	0	0	1	0	0	1	0	0	4		1	Jati, darag sap	1	0	0	0	1	0	1	0	0	0	1	0
	2022-11-21	08:38:00	1	26		1026001	1	4	9	1	2	4	1026001	1	32	2	3	2	12000	1026001	1	1	1	0	1	0	0	1	0	0	1	0	0	4		2		0	0	0	0	0	0	1	0	0	0	1	0
	2022-11-22	14:17:00	1	27		1027091	91	4	24	1	2	4	1027091	1	30	2	3	5	5000	1027091	1	1	1	0	1	0	0	1	0	0	1	0	0	4		2		0	0	0	0	0	0	2	0	0	0	0	0
	2022-12-27	10:23:00	1	110		1110061	61	3	7	1	2	3	1110061	1	24	1	6	8	10000	1110061	1	1	1	0	0	0	0	1	1	0	0	1	0	4		1	Dari sap lawlota	0	0	0	0	0	0	2	0	0	0	0	0
	2022-12-25	11:57:00	1	106		1106051	51	6	1	1	2	6	1106051	1	40	2	3	9	19000	1106051	1	1	1	0	1	0	0	1	0	0	1	0	0	4		2		0	0	0	0	0	0	1	1	0	0	1	1
	2022-12-03	13:11:00	1	52		1052011	11	3	1	1	2	3	1052011	1	18	1	5	10	18000	1052011	1	1	1	0	1	0	0	1	0	0	1	0	0	4		1	Masraga gaso kalas	0	0	0	0	0	0	1	0	0	0	1	1
	2022-12-14	12:22:00	1	82		1082011	11	5	1	1	2	5	1082011	1	35	1	4	5	18000	1082011	2	1	1	0	1	0	0	1	0	0	1	0	0	4		2		0	0	0	0	0	0	1	1	0	0	1	0
	2022-12-17	13:57:00	1	88		1088001	1	2	1	1	2	2	1088001	1	50	2	3	6	12000	1088001	1	1	1	0	1	0	0	1	0	0	1	0	0	4		2		0	0	0	0	0	0	1	0	0	0	1	0
	2022-12-26	12:01:00	1	115		1115011	11	5	8	1	2	5	1115011	1	65	1	1	10	10000	1115011	2	1	1	0	1	0	0	1	0	0	1	0	0	4		2		0	0	0	0	0	0	1	0	1	0	1	0
	2022-12-18	11:59:00	1	88		1088051	51	4	1	1	2	4	1088051	1	21	1	10	9	19000	1088051	1	1	1	0	1	0	0	1	0	0	1	0	0	4		1	Masraga Mata holdebora	0	0	0	0	0	0	1	0	0	0	1	0
	2022-12-05	11:22:00	1	61		1061011	11	4	8	1	2	4	1061011	1	30	2	3	5	15000	1061011	2	1	1	0	1	0	0	1	0	0	1	0	0	4		1	Darag, jati sap	1	0	0	0	1	0	1	0	1	0	1	0
	2022-12-07	13:29:00	1	67		1067001	1	5	8	1	2	5	1067001	1	30	2	3	5	15000	1067001	1	1	1	0	1	0	0	1	0	0	1	0	0	4		1	Daraj, jati , masranga sap	1	0	0	0	1	0	1	0	0	0	1	0
	2022-11-22	12:50:00	1	27		1027101	101	5	24	1	2	5	1027101	1	32	2	3	5	8000	1027101	1	1	1	0	1	0	1	1	0	0	0	0	0	4		2		0	0	0	0	0	0	1	1	0	0	0	0
	2022-12-29	08:51:00	1	60		1060161	161	3	10	1	2	3	1060161	1	67	1	11	12	15000	1060161	1	1	1	0	1	0	0	1	0	0	1	0	0	4		2		0	0	0	0	0	0	1	0	1	0	1	0
	2022-11-14	08:00:00	1	12		1012001	1	3	8	1	2	3	1012001	1	45	1	6	1	8000	1012001	1	1	1	0	1	0	0	1	0	0	1	0	0	4		2		0	0	0	0	0	0	1	0	1	0	1	0
	2022-12-24	15:03:00	1	106		1106001	1	6	1	1	2	6	1106001	1	50	1	1	5	18000	1106001	1	1	1	0	1	0	0	1	0	0	1	0	0	4		2		0	0	0	0	0	0	1	0	0	0	1	0
	2022-12-15	14:39:00	1	82		1082031	31	4	1	1	2	4	1082031	1	38	1	6	6	17000	1082031	1	1	1	0	1	0	0	1	0	0	1	0	0	4		2		0	0	0	0	0	0	1	1	0	0	1	0
	2022-11-24	13:34:00	1	33		1033031	31	3	8	1	2	3	1033031	1	55	2	3	21	5000	1033031	2	1	1	0	1	0	0	1	0	0	1	0	0	4		2		0	0	0	0	0	0	1	0	0	0	1	0
	2022-12-22	14:16:00	1	129		1129031	31	2	1	1	2	2	1129031	1	45	1	2	5	12000	1129031	1	1	1	0	1	0	0	1	0	0	1	0	0	4		1	Dara khay sap masraga	0	0	0	0	0	0	1	0	0	0	1	0
	2022-12-03	15:30:00	1	52		1052001	1	2	1	1	2	2	1052001	1	50	1	6	5	16000	1052001	1	1	1	0	1	0	0	1	0	0	1	0	0	4		2		0	0	0	0	0	0	1	0	0	0	1	0
	2022-11-14	15:48:00	1	9		1009001	1	6	1	1	2	6	1009001	1	45	2	3	5	25000	1009001	1	1	1	0	1	1	0	1	0	0	0	0	0	4		2		0	0	0	0	0	0	2	0	0	0	0	0
	2022-12-27	13:20:00	1	110		1110061	61	3	7	1	2	3	1110061	1	40	2	3	4	10000	1110061	1	1	1	0	0	0	0	0	1	1	0	1	0	4		2		0	0	0	0	0	0	2	0	0	0	0	0
	2022-11-16	07:29:00	1	122		1122001	1	5	8	1	2	5	1122001	1	25	2	3	8	20000	1122001	1	1	1	0	1	0	0	1	0	0	1	0	0	4		2		0	0	0	0	0	0	1	0	0	0	1	0
	2022-12-17	12:52:00	1	88		1088011	11	3	1	1	2	3	1088011	1	26	1	6	10	16000	1088011	1	1	1	0	1	0	0	1	0	0	1	0	0	4		2		0	0	0	0	0	0	2	0	0	0	0	0
	2022-12-14	13:31:00	1	82		1082001	1	2	1	1	2	2	1082001	1	25	2	3	14	16000	1082001	1	1	1	0	1	0	0	1	0	0	1	0	0	4		2		0	0	0	0	0	0	1	0	0	0	1	0
	2022-12-12	13:50:00	1	79		1079061	61	4	24	1	2	4	1079061	1	27	1	9	17	12000	1079061	1	1	1	0	1	0	0	1	0	1	0	0	0	4		1	Kalijat,Daras,Ghokro	1	1	0	0	0	0	1	0	1	0	1	0
	2022-12-06	13:51:00	1	58		1058041	41	5	1	1	2	5	1058041	1	36	1	1	5	18000	1058041	1	1	1	0	1	0	0	1	0	0	1	0	0	4		2		0	0	0	0	0	0	1	1	0	0	1	0
	2022-12-19	13:21:00	1	94		1094011	11	6	1	1	2	6	1094011	1	45	1	10	5	20000	1094011	1	1	1	0	1	0	0	1	0	0	1	0	0	4		1	Masrangr matisap	0	0	0	0	0	0	1	0	0	0	1	0
	2022-12-08	10:33:00	1	67		1067051	51	6	8	1	2	6	1067051	1	48	1	6	22	15000	1067051	1	1	1	0	1	0	0	1	0	0	1	0	0	4		1	Kalijat, koya ,daraj , guya pora sap	1	1	1	0	0	0	1	0	1	0	1	0
	2022-12-26	10:06:00	1	115		1115021	21	3	8	1	2	3	1115021	1	19	2	3	8	12000	1115021	2	1	1	0	1	0	0	1	0	0	1	0	0	4		1	Daraj,jati sap	1	0	0	0	1	0	1	0	1	0	1	0
	2022-12-03	09:48:00	1	55		1055011	11	5	8	1	2	5	1055011	1	35	1	10	8	15000	1055011	1	1	1	0	1	0	0	1	0	0	1	0	0	4		1	Gati, darag, guyapara sap	1	0	1	0	0	0	1	0	1	0	1	0
	2022-12-12	12:10:00	1	76		1076021	21	4	1	1	2	4	1076021	1	58	1	2	5	19000	1076021	1	1	1	0	1	0	0	1	0	0	1	0	0	4		1	Dari sap jati sap guiepora	1	0	0	0	1	0	1	1	0	0	1	0
	2022-12-21	13:48:00	1	129		1129001	1	5	1	1	2	5	1129001	1	35	2	3	3	16000	1129001	1	1	1	0	1	0	0	1	0	0	1	0	0	4		2		0	0	0	0	0	0	1	0	0	0	1	0
	2022-11-29	11:59:00	1	44		1044101	101	4	24	1	2	4	1044101	1	28	1	4	7	10000	1044101	1	1	1	0	1	0	0	0	0	1	1	0	0	4		2		0	0	0	0	0	0	1	0	1	0	1	0
	2022-12-21	12:44:00	1	129		1129011	11	3	1	1	2	3	1129011	1	65	1	1	5	15000	1129011	1	1	1	0	1	0	0	1	0	0	1	0	0	4		2		0	0	0	0	0	0	1	0	0	0	1	0
	2022-12-10	08:14:00	1	73		1073021	21	4	8	1	2	4	1073021	1	25	2	3	8	15000	1073021	1	1	1	0	1	0	0	1	0	0	1	0	0	4		1	Daraj ,jolpora sap	0	0	0	0	0	0	1	0	1	0	1	0
	2022-12-25	13:52:00	1	109		1109031	31	4	8	1	2	4	1109031	1	25	2	3	5	15000	1109031	2	1	1	0	1	0	0	1	0	0	1	0	0	4		2		0	0	0	0	0	0	1	0	1	0	1	0
	2022-12-07	11:52:00	1	67		1067011	11	3	8	1	2	3	1067011	1	75	1	1	4	10000	1067011	1	1	1	0	1	0	0	1	0	0	1	0	0	4		1	Maita, massapona, daraj sap	0	0	0	0	0	0	1	0	0	0	1	0
	2022-12-04	15:28:00	1	52		1052031	31	3	1	1	2	3	1052031	1	35	2	3	8	18000	1052031	1	1	1	0	1	0	0	1	0	0	1	0	0	4		2		0	0	0	0	0	0	1	0	0	0	1	0
	2022-11-20	04:25:00	1	22		1022041	41	4	8	1	2	4	1022041	1	31	2	3	10	15000	1022041	1	1	1	0	1	0	0	1	0	0	1	0	0	4		2		0	0	0	0	0	0	1	0	1	0	1	0
	2022-11-19	03:32:00	1	22		1022081	81	5	24	1	2	5	1022081	1	29	2	3	10	13000	1022081	1	1	1	0	1	0	0	1	0	0	1	0	0	4		2		0	0	0	0	0	0	2	0	0	0	0	0
	2022-11-16	05:22:00	1	122		1122011	11	4	8	1	2	4	1122011	1	30	2	3	5	25000	1122011	1	1	1	0	1	0	0	1	0	0	1	0	0	4		2		0	0	0	0	0	0	1	0	0	0	1	0
	2022-11-30	09:52:00	1	50		1050021	21	3	8	1	2	3	1050021	1	28	2	9	12	10000	1050021	1	1	1	0	1	0	0	1	0	0	1	0	0	4		2		0	0	0	0	0	0	1	0	1	0	1	0
	2022-12-26	15:27:00	1	112		1112001	1	3	1	1	2	3	1112001	1	52	2	3	5	16000	1112001	2	1	1	0	1	0	0	1	0	0	1	0	0	4		2		0	0	0	0	0	0	2	0	0	0	0	0
	2022-11-22	13:43:00	1	27		1027031	31	4	8	1	2	4	1027031	1	78	1	7	12	10000	1027031	1	1	1	0	1	0	0	1	0	0	1	0	0	4		2		0	0	0	0	0	0	1	0	0	0	1	0
	2022-12-18	13:30:00	1	88		1088041	41	9	1	1	2	9	1088041	1	50	2	3	6	22000	1088041	1	1	1	0	1	0	0	1	0	0	1	0	0	4		2		0	0	0	0	0	0	1	0	0	0	1	0
	2022-12-24	11:48:00	1	106		1106021	21	2	1	1	2	2	1106021	1	60	1	1	5	12000	1106021	1	1	1	0	1	0	0	1	0	0	1	0	0	4		2		0	0	0	0	0	0	1	0	0	0	1	0
	2022-11-30	12:30:00	1	50		1050001	1	4	8	1	2	4	1050001	1	35	2	3	3	12000	1050001	2	1	1	0	1	0	0	1	0	0	1	0	0	4		1	Jati,darag sap	1	0	0	0	1	0	1	0	0	0	1	0
	2022-12-01	11:05:00	1	50		1050041	41	5	8	1	2	5	1050041	1	32	2	3	10	15000	1050041	2	1	1	0	1	0	0	1	0	0	1	0	0	4		2		0	0	0	0	0	0	1	0	1	0	1	0
	2022-11-22	08:18:00	1	27		1027041	41	3	8	1	2	3	1027041	1	22	2	3	10	30000	1027041	1	1	1	0	1	0	0	1	0	0	1	0	0	4		2		0	0	0	0	0	0	1	0	1	0	1	0
	2022-12-06	12:18:00	1	61		1061041	41	2	8	1	2	2	1061041	1	50	2	3	1	15000	1061041	1	1	1	0	1	0	0	1	0	0	1	0	0	4		2		0	0	0	0	0	0	1	0	0	0	1	0
	2022-12-13	11:58:00	1	76		1076051	51	3	1	1	2	3	1076051	1	35	1	2	6	17000	1076051	1	1	1	0	1	0	0	1	0	0	1	0	0	4		2		0	0	0	0	0	0	2	0	0	0	0	0
	2022-11-13	10:47:00	1	4		1004091	91	5	9	1	2	5	1004091	1	28	1	9	12	15000	1004091	1	1	1	0	1	0	0	1	0	0	1	0	0	4		2		0	0	0	0	0	0	1	0	1	0	0	0
	2022-11-23	09:17:00	1	31		1031021	21	5	9	1	2	5	1031021	1	38	1	9	12	17000	1031021	1	1	1	0	1	0	0	1	0	0	1	0	0	4		1	Jati,daras	1	0	0	0	1	0	1	0	1	0	1	0
	2022-11-17	04:52:00	1	122		1122051	51	5	8	1	2	5	1122051	1	23	1	9	12	25000	1122051	1	1	1	0	1	0	0	1	0	0	1	0	0	4		2		0	0	0	0	0	0	1	0	1	0	1	0
	2022-11-29	09:16:00	1	44		1044051	51	6	8	1	2	6	1044051	1	48	1	10	1	25000	1044051	2	1	1	0	1	0	0	1	0	0	1	0	0	4		1	Darag, gaita, zati sap	1	0	0	0	1	0	1	0	0	0	1	0
	2022-11-19	04:13:00	1	22		1022021	21	3	8	1	2	3	1022021	1	25	2	3	8	12000	1022021	1	1	1	0	1	0	0	1	0	0	0	1	0	4		2		0	0	0	0	0	0	1	0	1	0	1	0
	2022-12-29	14:21:00	1	116		1116111	111	4	7	1	2	4	1116111	1	40	2	3	6	10000	1116111	1	1	1	0	0	0	0	1	0	1	0	1	0	4		1	Jati sap dari sap	1	0	0	0	1	0	2	0	0	0	0	0
	2022-11-24	11:50:00	1	33		1033041	41	6	8	1	2	6	1033041	1	18	1	2	5	15000	1033041	1	1	1	0	1	0	0	1	0	0	1	0	0	4		2		0	0	0	0	0	0	1	0	0	0	1	0
	2022-11-27	09:14:00	1	39		1039051	51	4	8	1	2	4	1039051	1	29	2	3	5	15000	1039051	1	1	1	0	1	0	0	1	0	0	1	0	0	4		2		0	0	0	0	0	0	1	0	0	0	1	0
	2022-11-23	09:42:00	1	33		1033081	81	4	24	1	2	4	1033081	1	27	1	9	10	6000	1033081	1	1	1	0	1	0	0	1	0	0	1	0	0	4		1	Jati,daras	1	0	0	0	1	0	1	0	0	0	1	1
	2022-12-15	13:14:00	1	82		1082041	41	4	1	1	2	4	1082041	1	46	1	2	5	17000	1082041	1	1	1	0	1	0	0	1	0	0	1	0	0	4		2		0	0	0	0	0	0	1	0	0	0	1	0
	2022-11-21	15:32:00	1	25		1025001	1	4	1	1	2	4	1025001	1	38	1	10	9	18000	1025001	1	1	1	0	1	0	0	1	0	0	1	0	0	4		1	Masranga Holdabora kalajira	1	1	0	0	0	0	1	0	0	0	1	1
	2022-12-12	13:34:00	1	74		1074061	61	4	7	1	2	4	1074061	2	47	1	1	8	10000	1074061	1	1	1	0	1	0	0	1	0	0	1	0	0	4		1	Dari sap jati sap klo jati sap	1	0	0	0	1	0	1	0	0	0	1	0
	2022-12-04	12:10:00	2		52	2052101	101	4	17	3	2	4	2052101	1	28	2	3	14	25000	2052101	1	1	1	0	1	0	0	1	0	0	1	0	0	4		1	Batachite,Dosla,gohama	1	0	0	1	0	0	1	1	1	0	1	1
	2022-12-04	13:46:00	2		52	2052091	91	3	17	3	2	3	2052091	1	60	1	1	21	12000	2052091	1	1	1	0	1	0	0	1	0	0	1	0	0	4		1	Dosla,gohama	1	0	0	1	0	0	1	1	1	0	1	1
	2022-12-05	11:00:00	2		58	2058081	81	3	17	3	2	3	2058081	1	56	1	10	21	18000	2058081	1	1	1	0	1	0	0	1	0	0	1	0	0	4		1	Batachite,Dosla,gohama	1	0	0	1	0	0	1	1	1	1	1	1
	2022-12-20	12:07:00	2		92	2092040	40	5	18	2	2	5	2092040	1	40	1	6	21	15000	2092040	1	1	1	0	1	0	1	1	0	0	0	0	0	4		1	dosla,guhma,macha	1	0	0	1	0	0	1	1	1	0	0	0
	2022-11-17	12:35:00	2		14	2014101	101	4	17	3	2	4	2014101	1	43	1	4	10	12000	2014101	1	1	1	0	1	0	0	1	0	0	1	0	0	4		1	Dosla,gohama,	1	0	0	1	0	0	1	1	1	0	1	0
	2022-11-22	14:25:00	2		25	2025091	91	4	17	3	2	4	2025091	1	39	1	10	8	25000	2025091	1	1	1	0	1	0	0	1	0	0	1	0	0	4		1	Dosla,albora,gohoma	1	0	0	0	0	0	1	1	1	0	1	0
	2022-12-06	11:57:00	2		59	2059111	111	2	6	2	2	2	2059111	1	40	1	1	5	8000	2059111	1	1	1	0	1	0	0	0	0	0	1	1	0	4		2		0	0	0	0	0	0	1	0	0	1	1	0
	2022-12-10	14:10:00	2		70	2070061	61	4	17	3	2	4	2070061	1	25	1	5	14	15000	2070061	1	1	1	0	1	0	0	1	0	0	1	0	0	4		1	Dosla,gohama	1	0	0	1	0	0	1	1	1	1	1	0
	2022-12-20	10:44:00	2		92	2092050	50	4	18	2	2	4	2092050	1	25	1	1	5	15000	2092050	1	1	1	0	1	0	1	1	0	0	0	0	0	4		1	guhama	1	0	0	1	0	0	1	1	1	0	0	0
	2022-12-17	13:52:00	2		87	2087061	61	5	5	2	2	5	2087061	1	52	1	1	10	10000	2087061	1	1	1	0	1	0	0	1	0	0	1	0	0	4		1	Dosla,gojoma,maisala	1	0	0	1	0	0	1	0	0	0	1	0
	2022-11-21	08:39:00	2		25	2025081	81	4	17	3	2	4	2025081	1	26	2	3	5	25000	2025081	1	1	1	0	1	0	0	1	0	0	1	0	0	4		2		0	0	0	0	0	0	1	1	1	0	1	0
	2022-12-01	14:08:00	2		46	2046091	91	3	17	3	2	3	2046091	1	86	1	7	10	35000	2046091	1	1	1	0	1	0	0	1	0	0	1	0	0	4		1	Dosla,gohama,batachite	1	0	0	1	0	0	1	1	1	0	1	0
	2022-12-19	10:49:00	2		92	2092020	20	3	18	2	2	3	2092020	1	40	1	1	21	12000	2092020	1	1	1	0	1	0	1	1	0	0	0	0	0	4		1	Vemta,dosala	0	0	0	0	0	0	1	1	1	0	0	0
	2022-11-27	11:25:00	2		35	2035111	111	9	17	3	2	9	2035111	1	65	2	3	21	25000	2035111	1	1	1	0	1	0	0	1	0	0	1	0	0	4		2		0	0	0	0	0	0	1	1	1	1	1	0
	2022-12-19	08:38:00	2		92	2092030	30	3	18	2	2	3	2092030	1	55	2	3	21	10000	2092030	1	1	1	0	1	0	1	1	0	0	0	0	0	4		1	vemta,dhora,guhama	1	0	0	1	0	0	1	1	1	0	0	0
	2022-11-29	11:47:00	2		41	2041111	111	3	17	3	2	3	2041111	1	46	2	3	21	15000	2041111	1	1	1	0	1	0	0	1	0	0	1	0	0	4		2		0	0	0	0	0	0	1	1	1	0	1	0
	2022-12-05	14:08:00	2		58	2058061	61	9	17	3	2	9	2058061	1	22	2	3	7	30000	2058061	1	1	1	0	1	0	0	1	0	0	1	0	0	4		1	Gohama,dosla	1	0	0	1	0	0	1	1	1	1	1	1
	2022-11-24	11:19:00	2		31	2031111	111	6	17	3	2	6	2031111	1	56	1	1	7	35000	2031111	1	1	1	0	1	0	0	1	0	0	1	0	0	4		1	Dosla,gohama	1	0	0	1	0	0	1	1	1	0	1	0
	2022-11-24	12:39:00	2		31	2031101	101	4	17	3	2	4	2031101	1	46	2	3	21	12000	2031101	1	1	1	0	1	0	0	1	0	0	1	0	0	4		2		0	0	0	0	0	0	2	0	0	0	0	0
	2022-12-07	10:46:00	2		64	2064081	81	4	17	3	2	4	2064081	1	38	1	10	21	20000	2064081	1	1	1	0	1	0	0	1	0	0	1	0	0	4		1	Gohama,dosla	1	0	0	1	0	0	1	1	1	1	1	1
	2022-12-07	12:20:00	2		64	2064071	71	4	17	3	2	4	2064071	1	44	1	4	21	12000	2064071	1	1	1	0	1	0	0	1	0	0	1	0	0	4		1	Batachite,gohama,dosla	1	0	0	1	0	0	1	1	1	1	1	1
	2022-12-18	11:02:00	2		86	2086051	51	8	18	2	2	8	2086051	1	30	1	10	16	30000	2086051	1	1	1	0	1	0	1	1	0	0	0	0	0	4		1	guhama,dosla,vemta	1	0	0	1	0	0	1	1	1	0	0	0
	2022-11-27	13:17:00	2		35	2035101	101	4	17	3	2	4	2035101	1	24	2	3	8	15000	2035101	1	1	1	0	1	0	0	1	0	0	1	0	0	4		1	Dosla,batachite,gohama	1	0	0	1	0	0	2	0	0	0	0	0
	2022-11-20	09:43:00	2		17	2017120	120	3	4	2	2	3	2017120	1	30	2	3	10	45000	2017120	1	1	1	0	1	0	0	1	0	0	1	0	0	4		2		0	0	0	0	0	0	1	0	0	0	0	0
	2022-12-04	12:29:00	2		51	2051041	41	3	2	2	2	3	2051041	1	40	2	3	21	10000	2051041	1	1	1	0	0	1	0	0	0	1	1	0	0	4		2		0	0	0	0	0	0	1	0	1	0	1	0
	2022-12-05	12:35:00	2		58	2058071	71	5	17	3	2	5	2058071	1	25	2	3	9	18000	2058071	1	1	1	0	1	0	0	1	0	0	1	0	0	4		1	Dosla,gohama	1	0	0	1	0	0	1	1	1	1	1	1
	2022-11-27	14:48:00	2		35	2035091	91	4	17	3	2	4	2035091	1	45	2	3	21	18000	2035091	1	1	1	0	1	0	0	1	0	0	1	0	0	4		2		0	0	0	0	0	0	1	1	1	0	1	0
	2022-11-12	09:50:00	2		3	2003011	11	4	17	3	2	4	2003011	1	50	1	10	10	10000	2003011	1	1	1	0	1	1	0	1	0	0	0	0	0	4		1	Rasel vaiper, Ogore, gohama, Dosla	1	0	1	0	0	0	1	1	1	1	1	0
	2022-11-17	09:36:00	2		14	2014111	111	4	17	3	2	4	2014111	1	28	2	3	14	20000	2014111	1	1	1	0	1	0	0	1	0	0	1	0	0	4		2		0	0	0	0	0	0	1	1	0	0	1	0
	2022-12-01	12:29:00	2		46	2046101	101	5	17	3	2	5	2046101	1	40	2	3	5	20000	2046101	1	1	1	0	1	0	0	1	0	0	1	0	0	4		2		0	0	0	0	0	0	1	1	1	0	1	0
	2022-12-06	11:00:00	2		58	2058111	111	5	17	3	2	5	2058111	1	62	1	10	21	18000	2058111	1	1	1	0	1	0	0	1	0	0	1	0	0	4		1	Dosla,gohama,	1	0	0	1	0	0	1	1	1	1	1	1
	2022-11-20	14:17:00	2		19	2019091	91	5	17	3	2	5	2019091	1	35	2	3	8	30000	2019091	1	1	1	0	1	0	0	1	1	0	0	0	0	4		2		0	0	0	0	0	0	1	1	1	0	1	1
	2022-12-05	13:25:00	2		59	2059061	61	5	6	2	2	5	2059061	1	41	2	3	12	12000	2059061	1	1	1	0	0	1	0	0	1	0	1	0	0	4		2		0	0	0	0	0	0	1	1	0	0	1	0
	2022-11-20	12:23:00	2		19	2019101	101	8	17	3	2	8	2019101	1	29	1	5	16	30000	2019101	1	1	1	0	1	0	0	1	0	0	1	0	0	4		1	Dosla,gohama,	1	0	0	1	0	0	1	1	1	0	1	0
	2022-11-23	12:33:00	2		31	2031071	71	6	17	3	2	6	2031071	1	28	2	3	14	18000	2031071	1	1	1	0	1	0	0	1	0	0	1	0	0	4		1	Dosla,batachite	0	0	0	0	0	0	1	1	1	0	1	0
	2022-11-29	14:34:00	2		41	2041091	91	4	17	3	2	4	2041091	1	31	2	3	7	15000	2041091	1	1	1	0	1	0	0	1	0	0	1	0	0	4		2		0	0	0	0	0	0	1	1	1	0	1	0
	2022-12-07	13:53:00	2		64	2064061	61	2	17	3	2	2	2064061	2	95	1	1	21	10000	2064061	1	1	1	0	1	0	0	1	0	0	1	0	0	4		1	Dosla,batachate	0	0	0	0	0	0	1	1	0	1	1	1
	2022-12-07	12:45:00	2		63	2063001	1	3	2	2	2	3	2063001	1	50	2	3	21	10000	2063001	1	1	1	0	1	1	0	0	0	0	1	0	0	4		2		0	0	0	0	0	0	1	0	1	0	1	0
	2022-11-21	11:49:00	2		25	2025071	71	4	17	3	2	4	2025071	1	32	2	3	8	12000	2025071	1	1	1	0	1	0	0	1	0	0	1	0	0	4		2		0	0	0	0	0	0	1	1	1	1	1	0
	2022-11-13	09:25:00	2		3	2003041	41	7	17	3	2	7	2003041	1	45	1	1	3	25000	2003041	1	1	1	1	1	0	0	1	0	0	0	0	0	4		1	Dosla,gohama,albora	1	0	0	1	0	0	1	1	0	1	1	0
	2022-12-20	09:30:00	2		92	2092060	60	6	18	2	2	6	2092060	1	30	1	1	5	14000	2092060	1	1	1	0	1	0	1	1	0	0	0	0	0	4		1	Guhama	1	0	0	1	0	0	1	1	1	0	0	0
	2022-11-28	12:25:00	2		41	2041071	71	3	17	3	2	3	2041071	1	32	1	6	5	15000	2041071	1	1	1	0	1	0	0	1	0	0	1	0	0	4		1	Dosla,gohama	1	0	0	1	0	0	1	1	1	0	1	0
	2022-12-12	13:06:00	2		75	2075011	11	2	2	2	2	2	2075011	1	55	2	3	21	10000	2075011	1	1	1	0	1	0	0	0	0	1	1	0	0	4		2		0	0	0	0	0	0	1	0	1	0	1	0
	2022-11-22	10:13:00	2		25	2025111	111	4	17	3	2	4	2025111	1	50	1	1	9	18000	2025111	1	1	1	0	1	0	0	1	0	0	1	0	0	4		1	Dosla,gokhara	1	0	0	1	0	0	1	1	1	0	1	0
	2022-11-30	12:15:00	2		46	2046071	71	4	17	3	2	4	2046071	1	26	2	3	8	15000	2046071	1	1	1	0	1	0	0	1	0	0	1	0	0	4		2		0	0	0	0	0	0	2	0	0	0	0	0
	2022-11-17	14:13:00	2		14	2014091	91	4	17	3	2	4	2014091	1	30	2	3	9	10000	2014091	1	1	1	0	1	0	0	1	0	0	1	0	0	4		2		0	0	0	0	0	0	1	1	1	0	1	0
	2022-11-16	06:59:00	2		14	2014081	81	2	17	3	2	2	2014081	1	62	1	10	10	15000	2014081	1	1	1	0	1	0	0	1	0	0	1	0	0	4		1	Dosla,gohama,	1	0	0	1	0	0	1	1	0	0	1	0
	2022-11-28	11:24:00	2		48	2048080	80	8	15	3	2	8	2048080	1	25	1	1	12	10000	2048080	1	1	1	1	0	0	0	0	0	1	1	0	0	4		1	Dhorais,gohama	1	0	0	1	0	0	1	1	1	1	0	0
	2022-12-08	12:44:00	2		64	2064101	101	3	17	3	2	3	2064101	1	60	1	1	12	15000	2064101	1	1	1	0	1	0	0	1	0	0	1	0	0	4		1	Batachite,rane	0	0	0	0	0	0	1	1	1	1	1	1
	2022-11-30	10:39:00	2		46	2046081	81	4	17	3	2	4	2046081	1	33	2	3	8	25000	2046081	1	1	1	0	1	0	0	1	0	0	1	0	0	4		1	Rasel vaiper, gohama	1	0	1	0	0	0	1	1	1	0	1	1
	2022-11-13	14:50:00	2		4	2004031	31	3	19	2	2	3	2004031	1	50	1	10	10	30000	2004031	1	1	1	0	1	0	0	1	0	0	1	0	0	4		2		0	0	0	0	0	0	1	0	1	0	1	0
	2022-11-22	12:00:00	2		27	2027101	101	3	15	3	2	3	2027101	1	45	2	3	21	10000	2027101	2	1	1	0	0	0	0	0	1	0	1	1	0	4		2		0	0	0	0	0	0	2	0	0	0	0	0
	2022-11-28	14:02:00	2		41	2041061	61	5	17	3	2	5	2041061	1	36	2	3	8	30000	2041061	1	1	1	0	1	0	0	1	0	0	1	0	0	4		1	Dosla,gohama	1	0	0	1	0	0	1	1	1	0	1	0
	2022-11-20	07:31:00	2		19	2019111	111	3	17	3	2	3	2019111	1	27	2	3	10	12000	2019111	1	1	1	0	1	0	0	1	0	0	1	0	0	4		2		0	0	0	0	0	0	1	1	1	0	1	0
	2022-12-03	10:19:00	2		52	2052081	81	5	17	3	2	5	2052081	1	35	2	3	12	35000	2052081	1	1	1	0	1	0	0	1	0	0	1	0	0	4		1	Gohama,batachite	1	0	0	1	0	0	2	0	0	0	0	0
	2022-12-20	12:30:00	2		93	2093041	41	4	2	2	2	4	2093041	2	45	2	3	21	18000	2093041	1	1	1	0	0	0	0	1	0	0	1	1	0	4		1	Dosla, gohoma	1	0	0	1	0	0	1	0	1	0	1	0
	2022-11-15	08:18:00	2		9	2009111	111	5	17	3	2	5	2009111	1	66	1	10	10	40000	2009111	1	1	1	1	1	0	0	1	0	0	0	0	0	4		1	Rasel viper,gohama	1	0	1	0	0	0	1	1	1	1	1	0
	2022-11-30	13:48:00	2		46	2046061	61	5	17	3	2	5	2046061	1	19	2	3	9	30000	2046061	1	1	1	0	1	0	0	1	0	0	1	0	0	4		1	Gohama,batacheti	1	0	0	1	0	0	1	1	1	0	1	1
	2022-11-26	12:04:00	2		35	2035071	71	6	17	3	2	6	2035071	1	20	2	5	12	25000	2035071	1	1	1	0	1	0	0	1	0	0	1	0	0	4		2		0	0	0	0	0	0	1	1	1	0	1	0
	2022-12-03	13:36:00	2		52	2052061	61	5	17	3	2	5	2052061	1	48	2	3	3	20000	2052061	1	1	1	0	1	0	0	1	0	0	1	0	0	4		2		0	0	0	0	0	0	1	1	1	0	1	0
	2022-11-16	14:09:00	2		15	2015061	61	3	6	2	2	3	2015061	1	45	2	3	5	14000	2015061	1	1	1	0	1	0	0	1	1	0	0	0	0	4		2		0	0	0	0	0	0	1	0	1	1	1	1
	2022-12-01	11:12:00	2		46	2046111	111	3	17	3	2	3	2046111	1	55	1	1	21	12000	2046111	1	1	1	0	1	0	0	1	0	0	1	0	0	4		1	Dosla,gohama	1	0	0	1	0	0	1	1	1	0	1	0
	2022-11-28	11:02:00	2		41	2041081	81	4	17	3	2	4	2041081	1	28	2	3	8	15000	2041081	1	1	1	0	1	0	0	1	0	0	1	0	0	4		2		0	0	0	0	0	0	1	1	1	0	1	0
	2022-12-15	10:57:00	2		80	2080051	51	4	18	2	2	4	2080051	1	31	1	4	21	15000	2080051	1	1	1	0	1	0	1	1	0	0	0	0	0	4		1	gokhra,dhora,vemta	1	0	0	0	1	0	1	1	1	0	0	0
	2022-12-03	12:08:00	2		52	2052071	71	3	17	3	2	3	2052071	1	35	2	3	8	15000	2052071	1	1	1	0	1	0	0	1	0	0	1	0	0	4		1	Dosla,gohama,batachite	1	0	0	1	0	0	1	1	1	0	1	0
	2022-11-29	12:59:00	2		41	2041101	101	4	17	3	2	4	2041101	1	38	2	3	5	20000	2041101	1	1	1	0	1	0	0	1	0	0	1	0	0	4		1	Dosla,batachite	0	0	0	0	0	0	1	1	1	0	1	0
	2022-11-23	14:05:00	2		31	2031061	61	5	17	3	2	5	2031061	1	35	2	3	6	15000	2031061	1	1	1	0	1	0	0	1	0	0	1	0	0	4		2		0	0	0	0	0	0	1	1	1	0	1	0
	2022-11-13	14:15:00	2		2	2002091	91	4	5	2	2	4	2002091	1	37	1	10	9	16000	2002091	1	1	1	0	1	0	0	1	0	0	1	0	0	4		1	Gukhra,daraj	1	0	0	0	1	0	1	0	1	0	1	0
	2022-11-22	12:59:00	2		25	2025101	101	11	17	3	2	11	2025101	1	23	1	10	10	35000	2025101	1	1	1	0	1	0	0	1	0	0	1	0	0	4		1	Dosla,batachite,rasel viper	1	0	1	0	0	0	1	1	1	0	1	0
	2022-11-24	14:21:00	2		31	2031091	91	4	17	3	2	4	2031091	1	65	1	1	5	30000	2031091	1	1	1	0	1	0	0	1	0	0	1	0	0	4		1	Dosla,batacheti	0	0	0	0	0	0	1	1	1	0	1	0
	2022-11-21	08:45:00	2		26	2026081	81	2	6	2	2	2	2026081	1	55	1	6	18	20000	2026081	1	1	1	0	1	0	0	1	0	0	0	1	0	4		1	Ghoma,daraj,fonesma	1	0	0	1	0	0	1	0	1	0	1	0
	2022-11-12	14:36:00	1	4		1004001	1	5	11	1	2	5	1004001	1	35	2	3	5	10000	1004001	1	1	0	0	1	0	1	1	0	1	0	0	0	4		2		0	0	0	0	0	0	1	0	1	0	1	0
	2022-11-21	15:30:00	1	23		1023001	1	3	20	1	2	3	1023001	1	48	1	1	4	15000	1023001	1	1	0	1	0	0	0	1	0	1	1	0	0	4		2		0	0	0	0	0	0	1	0	1	0	0	0
	2022-11-25	04:26:00	1	9		1009111	111	4	12	1	2	4	1009111	1	35	1	9	12	18000	1009111	1	1	0	1	1	0	0	1	0	0	0	1	0	4		2		0	0	0	0	0	0	1	1	1	0	1	0
	2022-12-13	11:40:00	1	77		1077111	111	3	11	1	2	3	1077111	1	32	1	4	3	16000	1077111	1	1	0	1	1	0	0	1	0	0	1	0	0	4		1	daraish,jati,	1	0	0	0	1	0	1	0	1	0	1	0
	2022-11-23	11:37:00	1	28		1028021	21	2	20	1	2	2	1028021	1	50	2	3	21	5000	1028021	1	1	0	0	1	1	0	0	1	0	1	0	0	4		2		0	0	0	0	0	0	1	0	1	0	0	0
	2022-12-25	13:44:00	1	104		1104111	111	4	7	1	2	4	1104111	1	40	2	3	6	10000	1104111	1	1	0	0	0	0	0	1	1	0	0	1	1	4		2		0	0	0	0	0	0	2	0	0	0	0	0
	2022-11-20	09:59:00	1	20		1020111	111	4	11	1	2	4	1020111	1	38	1	1	5	15000	1020111	1	1	0	0	1	0	1	1	0	0	1	0	0	4		1	daras sap,guia pora, gokhra,	1	0	0	0	1	0	1	0	1	0	1	0
	2022-12-15	11:40:00	1	92		1092111	111	2	7	1	2	2	1092111	1	70	1	7	9	10000	1092111	1	1	0	0	1	0	1	1	0	0	1	0	0	4		2		0	0	0	0	0	0	1	0	0	0	1	1
	2022-11-24	11:19:00	1	31		1031111	111	2	11	1	2	2	1031111	1	65	1	1	10	10000	1031111	1	1	0	0	1	0	1	1	0	0	1	0	0	4		1	guia pora, dudh raj, tia tota, darais,	1	0	1	1	0	0	1	0	0	0	1	0
	2022-11-22	12:12:00	1	26		1026101	101	5	11	1	2	5	1026101	1	50	1	1	21	15000	1026101	1	1	0	0	1	0	1	1	0	0	1	0	0	4		1	guia pora,sutanali,jati sap	1	0	1	0	0	0	1	0	1	0	1	0
	2022-12-18	10:25:00	1	86		1086080	80	4	7	1	2	4	1086080	1	40	2	3	5	15000	1086080	1	1	0	0	1	1	0	1	0	0	1	0	0	4		2		0	0	0	0	0	0	2	0	0	0	0	0
	2022-12-21	11:32:00	1	98		1098081	81	3	7	1	2	3	1098081	1	30	2	3	6	15000	1098081	1	1	0	0	0	0	0	1	1	0	1	1	0	4		2		0	0	0	0	0	0	1	0	0	0	0	1
	2022-12-01	13:43:00	1	45		1045031	31	4	20	1	2	4	1045031	1	30	2	3	10	40000	1045031	1	1	0	0	1	0	0	1	0	1	1	0	0	4		2		0	0	0	0	0	0	1	0	1	0	0	0
	2022-11-30	15:30:00	1	45		1045001	1	2	20	1	2	2	1045001	1	50	2	3	2	15000	1045001	1	1	0	1	1	0	0	0	1	0	1	0	0	4		2		0	0	0	0	0	0	1	0	1	0	0	0
	2022-11-16	05:51:00	1	14		1014061	61	2	21	1	2	2	1014061	1	45	2	3	5	15000	1014061	1	1	0	0	1	0	1	1	0	0	0	1	0	4		1	Kalijira,darais,jati,sutanol,tiyatula,khaiya,	1	1	0	1	1	0	1	0	1	0	1	0
	2022-11-16	05:09:00	1	121		1121071	71	4	11	1	2	4	1121071	1	50	1	10	5	12000	1121071	1	1	0	0	1	0	0	1	0	1	1	0	0	4		1	jati,sutanali,	1	0	0	0	1	0	1	0	0	0	1	0
	2022-11-30	10:54:00	1	48		1048081	81	2	11	1	2	2	1048081	1	50	1	11	22	8000	1048081	1	1	0	0	1	0	1	1	0	0	1	0	0	4		1	jati,sutanali,darais,	1	0	0	0	1	0	1	0	1	0	1	0
	2022-12-23	13:39:00	1	80		1080061	61	4	7	1	2	4	1080061	1	38	1	10	10	17000	1080061	1	1	0	0	0	1	0	1	0	0	1	1	0	4		1	Jait sap jati sap	1	0	0	0	1	0	1	0	0	0	1	0
	2022-12-15	15:49:00	1	74		1074091	91	4	7	1	2	4	1074091	2	40	1	10	7	20000	1074091	1	1	0	0	1	0	0	1	0	0	1	1	0	4		1	Dora sap kala sap	0	0	0	0	0	0	2	0	0	0	0	0
	2022-11-16	10:37:00	1	13		1013021	21	3	20	1	2	3	1013021	1	70	1	10	6	20000	1013021	1	1	0	0	1	0	1	0	0	1	1	0	0	4		2		0	0	0	0	0	0	1	0	1	0	0	0
	2022-11-19	03:58:00	1	18		1018071	71	3	21	1	2	3	1018071	1	60	1	1	9	10000	1018071	1	1	0	0	1	0	0	1	0	1	0	1	0	4		1	Jati,darais,guiyapora,tehira	1	0	1	0	1	0	1	0	0	0	1	0
	2022-12-06	13:41:00	1	56		1056041	41	2	20	1	2	2	1056041	1	28	1	9	12	25000	1056041	1	1	0	0	1	1	0	1	0	0	1	0	0	4		2		0	0	0	0	0	0	1	0	1	0	0	0
	2022-11-27	12:23:00	1	34		1034101	101	3	7	1	2	3	1034101	1	35	1	10	8	10000	1034101	1	1	0	0	1	0	1	1	0	0	1	0	0	4		1	Kali sap dora sap	0	0	0	0	0	0	1	0	1	0	0	1
	2022-12-20	07:25:00	1	86		1086101	101	4	7	1	2	4	1086101	1	55	1	2	5	10000	1086101	1	1	0	0	1	0	0	1	0	0	1	1	0	4		2		0	0	0	0	0	0	1	0	0	0	1	0
	2022-11-13	14:55:00	2		4	2004091	91	3	6	2	2	3	2004091	1	65	1	7	12	20000	2004091	1	1	0	0	1	0	1	1	0	0	1	0	0	4		1	Gohama,chata,maceyilla	1	0	0	1	0	0	1	0	1	0	1	0
	2022-12-21	11:03:00	2		100	2100081	81	4	17	3	2	4	2100081	1	65	1	10	9	20000	2100081	1	1	0	0	1	0	0	1	1	0	0	1	0	4		1	Dosla,gohama,	1	0	0	1	0	0	1	0	1	1	1	1
	2022-11-19	12:44:00	2		18	2018011	11	7	2	2	2	7	2018011	1	30	2	3	22	10000	2018011	1	1	0	0	1	1	0	1	0	0	1	0	0	4		2		0	0	0	0	0	0	1	0	1	1	1	0
	2022-11-19	13:44:00	2		21	2021061	61	3	15	3	2	3	2021061	1	48	1	1	1	13000	2021061	1	1	0	1	1	0	1	0	0	0	1	0	0	4		2		0	0	0	0	0	0	1	1	0	0	0	0
	2022-11-27	11:40:00	2		34	2034051	51	5	2	2	2	5	2034051	1	33	2	3	10	12000	2034051	1	1	0	0	1	1	0	0	0	0	1	1	0	4		1	Dosla	0	0	0	0	0	0	1	0	1	0	0	1
	2022-11-24	12:11:00	2		32	2032041	41	4	6	2	2	4	2032041	1	25	2	3	12	14000	2032041	1	1	0	0	1	0	0	1	0	0	1	1	0	4		2		0	0	0	0	0	0	1	0	0	0	1	0
	2022-11-17	11:25:00	2		13	2013099	99	3	5	2	2	3	2013099	1	54	1	1	21	18000	2013099	1	1	0	0	1	0	1	1	0	0	1	0	0	4		2		0	0	0	0	0	0	1	0	1	0	1	0
	2022-12-01	13:37:00	2		54	2054091	91	5	15	3	2	5	2054091	1	27	2	3	4	8000	2054091	2	1	0	0	0	0	1	1	0	1	1	0	0	4		1	Gohama, doasla	1	0	0	1	0	0	1	0	0	0	1	0
	2022-12-12	14:20:00	2		75	2075061	61	4	5	2	2	4	2075061	1	42	1	9	10	20000	2075061	1	1	0	0	1	0	1	0	1	0	1	0	0	4		1	Dosla,gohoma	1	0	0	1	0	0	1	0	1	0	1	0
	2022-12-04	11:57:00	2		130	2130111	111	4	15	3	2	4	2130111	1	47	1	9	2	7000	2130111	1	1	0	0	0	0	1	0	1	0	1	1	0	4		1	Gohama, Doasla	1	0	0	1	0	0	1	0	0	0	1	0
	2022-12-08	12:24:00	2		63	2063101	101	4	5	2	2	4	2063101	1	54	1	10	15	30000	2063101	1	1	0	0	1	0	1	0	1	0	1	0	0	4		1	Dosla,gohoma	1	0	0	1	0	0	1	0	1	0	1	0
	2022-11-19	09:08:00	2		18	2018081	81	5	5	2	2	5	2018081	1	35	1	7	18	20000	2018081	1	1	0	0	1	0	1	1	0	0	1	0	0	4		2		0	0	0	0	0	0	1	0	1	0	1	0
	2022-11-19	14:27:00	2		20	2020001	1	4	6	2	2	4	2020001	1	35	1	8	18	15000	2020001	1	1	0	0	1	0	1	0	0	1	1	0	0	4		1	Ghoma	1	0	0	1	0	0	1	0	1	0	1	0
	2022-11-23	10:42:00	2		30	2030080	80	2	5	2	2	2	2030080	1	79	1	10	12	20000	2030080	1	1	0	0	1	0	1	1	0	0	1	0	0	4		1	Dosla,gukhra	1	0	0	0	1	0	1	0	1	0	1	0
	2022-12-01	14:15:00	2		45	2045091	91	4	5	2	2	4	2045091	1	45	1	10	9	15000	2045091	1	1	0	0	1	0	1	1	0	0	1	0	0	4		1	Maisalla,dosla,gojoma	1	0	0	1	0	0	1	0	1	0	1	0
	2022-11-19	12:00:00	2		20	2020011	11	4	6	2	2	4	2020011	1	27	2	3	9	13000	2020011	1	1	0	1	1	0	0	1	0	0	1	0	0	4		2		0	0	0	0	0	0	1	0	0	0	1	0
	2022-11-24	13:21:00	2		30	2030031	31	3	2	2	2	3	2030031	1	77	1	7	12	30000	2030031	1	1	0	0	1	0	0	1	0	0	1	1	0	4		2		0	0	0	0	0	0	1	0	1	0	0	0
	2022-12-21	12:37:00	2		100	2100071	71	5	17	3	2	5	2100071	1	40	1	6	8	15000	2100071	1	1	0	0	1	0	1	1	0	0	1	0	0	4		1	Dosla ,gohama,batachite	1	0	0	1	0	0	1	0	0	1	1	0
	2022-11-26	11:52:00	2		36	2036071	71	4	6	2	2	4	2036071	1	23	2	3	8	14000	2036071	1	1	0	0	1	0	0	1	0	1	0	0	1	4		2		0	0	0	0	0	0	1	0	0	1	1	0
	2022-12-01	14:04:00	2		47	2047091	91	2	6	2	2	2	2047091	1	63	1	1	4	12000	2047091	1	1	0	1	0	0	1	1	0	0	1	0	0	4		1	Ghohama	1	0	0	1	0	0	1	0	0	0	1	1
	2022-11-16	10:20:00	2		13	2013081	81	4	5	2	2	4	2013081	1	30	2	3	17	25000	2013081	1	1	0	0	1	0	1	1	0	0	1	0	0	4		2		0	0	0	0	0	0	1	0	1	0	1	0
	2022-12-14	12:56:00	2		80	2080071	71	3	4	2	2	3	2080071	1	67	1	10	4	14000	2080071	1	1	0	0	1	1	1	0	0	0	0	1	0	4		1	Gukra darajsap	1	0	0	0	1	0	1	0	1	0	1	1
	2022-11-17	12:18:00	2		12	2012100	100	4	4	2	2	4	2012100	1	65	1	7	12	36000	2012100	2	1	0	0	1	0	1	0	0	1	1	0	0	4		1	Guhama dura sap	1	0	0	1	0	0	1	0	1	0	0	1
	2022-11-27	09:15:00	2		124	2124120	120	9	4	2	2	9	2124120	1	47	1	6	4	11000	2124120	1	1	0	0	1	1	0	0	0	1	1	0	0	4		1	Gohkrasap dahgursap	1	0	0	1	0	0	1	0	1	0	1	1
	2022-12-15	12:16:00	2		84	2084111	111	4	15	3	2	4	2084111	1	27	1	6	21	10000	2084111	1	1	0	0	1	0	1	0	1	0	1	0	0	4		1	Gohama	1	0	0	1	0	0	2	0	0	0	0	0
	2022-11-16	12:11:00	2		13	2013011	11	2	2	2	2	2	2013011	1	40	1	3	21	12000	2013011	1	1	0	0	1	0	0	1	0	1	1	0	0	4		1	dosla, gohoma	1	0	0	1	0	0	1	0	1	0	1	0
	2022-12-24	10:12:00	1	107		1107091	91	2	11	1	2	2	1107091	1	75	1	1	5	10000	1107091	1	1	0	0	1	0	0	1	0	0	0	0	1	3	ghore cemikel	1	jati,daraish,khaia jait,tehira,guiapora,tiatota	1	0	1	1	1	0	1	0	1	0	1	0
	2022-12-29	11:43:00	1	119		1119071	71	3	11	1	2	3	1119071	1	28	1	10	10	20000	1119071	1	1	0	0	1	0	0	1	0	0	0	0	1	3	barita carbol	1	jati,daraish,khoiajait,laulota,guiapora,tehira	1	0	1	1	1	0	1	0	1	0	1	0
	2022-12-01	15:22:00	1	47		1047031	31	3	1	1	2	3	1047031	1	48	1	4	6	18000	1047031	1	1	1	0	1	0	0	1	0	0	0	0	0	3		2		0	0	0	0	0	0	2	0	0	0	0	0
	2022-11-17	06:32:00	1	122		1122041	41	4	8	1	2	4	1122041	1	25	2	3	8	25000	1122041	1	1	1	0	1	0	0	0	0	0	1	0	0	3		2		0	0	0	0	0	0	2	0	0	0	0	0
	2022-12-26	13:12:00	1	112		1112011	11	6	1	1	2	6	1112011	1	36	1	10	12	18000	1112011	1	1	1	0	1	0	0	1	0	0	0	0	0	3		1	Jati daras masraga domoki	1	0	0	0	1	0	1	0	0	0	1	0
	2022-11-21	09:15:00	1	25		1025021	21	5	1	1	2	5	1025021	1	24	2	3	8	20000	1025021	2	1	1	0	1	0	0	1	0	0	0	0	0	3		2		0	0	0	0	0	0	1	0	0	1	1	0
	2022-11-22	07:09:00	1	27		1027051	51	2	8	1	2	2	1027051	1	67	2	3	1	6000	1027051	1	1	1	0	1	0	0	0	0	0	1	0	0	3		2		0	0	0	0	0	0	2	0	0	0	0	0
	2022-11-28	10:11:00	1	42		1042021	21	2	1	1	2	2	1042021	2	50	1	1	7	16000	1042021	2	1	1	0	1	0	0	1	0	0	0	0	0	3		2		0	0	0	0	0	0	1	0	0	0	1	0
	2022-11-23	11:48:00	1	31		1031011	11	3	9	1	2	3	1031011	1	22	2	3	12	8000	1031011	1	1	1	0	1	0	0	1	0	0	0	0	0	3		1	Daras,tehira,jolpora	0	0	0	0	0	0	2	0	0	0	0	0
	2022-12-05	12:03:00	1	58		1058021	21	2	1	1	2	2	1058021	1	40	1	10	8	16000	1058021	1	1	1	0	0	0	0	1	0	0	1	0	0	3		1	Jati dara goye pora	1	0	1	0	1	0	1	1	0	0	1	0
	2022-12-08	13:38:00	1	64		1064041	41	2	1	1	2	2	1064041	1	68	1	1	5	17000	1064041	1	1	1	0	1	0	0	1	0	0	0	0	0	3		2		0	0	0	0	0	0	1	0	0	0	1	0
	2022-12-25	13:26:00	1	106		1106041	41	3	1	1	2	3	1106041	1	40	1	1	9	17000	1106041	1	1	1	0	1	0	0	1	0	0	0	0	0	3		1	Tahira,kalo daras masraga	0	0	0	0	0	0	1	0	0	0	1	0
	2022-11-27	12:45:00	1	36		1036041	41	4	1	1	2	4	1036041	1	38	1	10	10	16000	1036041	1	1	1	0	1	0	0	1	0	0	0	0	0	3		1	Masrunga,laodoga,massabona,	0	0	0	0	0	0	1	0	0	0	1	0
	2022-11-20	13:39:00	1	20		1020031	31	5	9	1	2	5	1020031	1	35	1	1	3	12000	1020031	1	1	1	0	1	0	0	1	0	0	0	0	0	3		2		0	0	0	0	0	0	1	0	0	0	1	0
	2022-11-30	09:47:00	1	47		1047021	21	3	1	1	2	3	1047021	1	35	1	4	8	19000	1047021	1	1	1	0	1	0	0	0	0	0	1	0	0	3		2		0	0	0	0	0	0	1	0	0	0	1	0
	2022-11-20	12:47:00	1	19		1019041	41	4	1	1	2	4	1019041	1	40	1	2	7	19000	1019041	2	1	1	0	1	0	0	1	0	0	0	0	0	3		1	Kobra laudoga	1	0	0	0	1	0	1	0	0	0	1	0
	2022-11-20	12:16:00	1	20		1020041	41	6	9	1	2	6	1020041	1	45	2	3	5	15000	1020041	1	1	1	0	1	0	0	0	0	0	1	0	0	3		1	Jati,gokra	1	0	0	0	1	0	1	0	0	0	1	0
	2022-12-18	14:27:00	1	88		1088031	31	2	1	1	2	2	1088031	1	35	2	3	8	11000	1088031	1	1	1	0	1	0	0	1	0	0	0	0	0	3		2		0	0	0	0	0	0	2	0	0	0	0	0
	2022-11-26	08:41:00	1	36		1036021	21	2	1	1	2	2	1036021	1	56	1	10	6	15000	1036021	2	1	1	0	1	0	0	1	0	0	0	0	0	3		2		0	0	0	0	0	0	1	0	0	0	1	0
	2022-12-03	10:48:00	1	52		1052021	21	2	1	1	2	2	1052021	1	25	2	3	11	16000	1052021	1	1	1	0	1	0	0	1	0	0	0	0	0	3		1	Jati laodoga keuti	1	0	0	0	1	0	1	0	0	0	1	0
	2022-11-17	09:26:00	1	15		1015051	51	4	1	1	2	4	1015051	1	48	1	10	10	21000	1015051	1	1	1	0	1	0	0	1	0	0	0	0	0	3		2		0	0	0	0	0	0	1	0	1	0	1	0
	2022-11-15	10:38:00	1	9		1009051	51	3	1	1	2	3	1009051	1	40	1	10	10	17000	1009051	1	1	1	0	1	0	0	1	0	0	0	0	0	3		2		0	0	0	0	0	0	1	0	1	0	1	0
	2022-12-17	13:57:00	1	89		1089001	1	4	9	1	2	4	1089001	1	60	1	2	21	9000	1089001	2	1	1	0	1	0	0	1	0	0	0	0	0	3		1	Ajokor	0	0	0	0	0	0	1	0	1	0	0	0
	2022-11-16	08:29:00	1	15		1015021	21	3	1	1	2	3	1015021	1	50	1	1	8	17000	1015021	1	1	1	0	1	0	0	1	0	0	0	0	0	3		2		0	0	0	0	0	0	1	0	1	0	1	0
	2022-12-24	13:36:00	1	106		1106011	11	3	1	1	2	3	1106011	1	35	2	3	6	17000	1106011	1	1	1	0	1	0	0	0	0	1	0	0	0	3		2		0	0	0	0	0	0	2	0	0	0	0	0
	2022-11-23	12:49:00	1	30		1030011	11	6	1	1	2	6	1030011	1	45	1	1	8	20000	1030011	1	1	1	0	1	0	0	1	0	0	0	0	0	3		1	Masranga, holda bora ,tabis kalas	0	0	0	0	0	0	1	1	0	0	1	0
	2022-12-12	14:05:00	1	76		1076001	1	3	1	1	2	3	1076001	1	38	2	3	4	16000	1076001	2	1	1	0	1	0	0	1	0	0	0	0	0	3		2		0	0	0	0	0	0	2	0	0	0	0	0
	2022-12-30	11:40:00	1	65		1065021	21	3	9	1	2	3	1065021	1	50	1	1	6	12000	1065021	2	1	1	1	1	0	0	0	0	0	0	0	0	3		2		0	0	0	0	0	0	2	0	0	0	0	0
	2022-12-19	11:59:00	1	94		1094021	21	4	1	1	2	4	1094021	1	38	2	3	12	18000	1094021	1	1	1	0	1	0	0	0	0	0	1	0	0	3		2		0	0	0	0	0	0	1	0	0	0	1	0
	2022-11-22	08:43:00	1	25		1025051	51	3	1	1	2	3	1025051	1	45	1	10	8	20000	1025051	1	1	1	0	1	0	0	1	0	0	0	0	0	3		1	Masraga kawti kalas	1	0	0	0	1	0	1	1	0	0	1	0
	2022-11-24	10:33:00	1	30		1030051	51	3	1	1	2	3	1030051	1	58	1	10	8	18000	1030051	1	1	1	0	1	0	0	1	0	0	0	0	0	3		1	Loydoga hali masraga	0	0	0	0	0	0	1	0	0	0	1	0
	2022-11-17	12:57:00	1	15		1015041	41	4	1	1	2	4	1015041	1	25	1	10	8	18000	1015041	1	1	1	0	1	0	0	1	0	0	0	0	0	3		2		0	0	0	0	0	0	1	0	0	0	1	0
	2022-11-21	07:20:00	1	26		1026011	11	5	9	1	2	5	1026011	1	28	1	6	5	10000	1026011	1	1	1	0	1	0	0	1	0	0	0	0	0	3		1	Jati	1	0	0	0	1	0	1	0	0	0	1	0
	2022-11-29	10:40:00	1	42		1042051	51	5	1	1	2	5	1042051	1	48	1	10	8	20000	1042051	1	1	1	0	1	0	0	1	0	0	0	0	0	3		1	Holdi bora masranga laydoga	0	0	0	0	0	0	1	1	0	0	1	0
	2022-12-29	15:21:00	1	118		1118031	31	2	1	1	2	2	1118031	1	29	2	3	7	15000	1118031	1	1	1	0	1	0	0	1	0	0	0	0	0	3		1	Masranga daras	0	0	0	0	0	0	1	1	0	0	1	0
	2022-11-20	12:16:00	1	21		1021101	101	5	10	1	2	5	1021101	1	32	1	4	8	14000	1021101	1	1	1	0	1	0	0	1	0	0	0	0	0	3		1	Jati sap. Gokra sap.darai.	1	0	0	0	1	0	1	0	0	0	1	0
	2022-12-01	13:55:00	1	50		1050091	91	9	24	1	2	9	1050091	1	23	1	5	16	15000	1050091	1	1	1	0	0	0	0	1	0	0	1	0	0	3		2		0	0	0	0	0	0	1	0	1	0	1	0
	2022-12-01	10:42:00	1	47		1047051	51	2	1	1	2	2	1047051	1	40	1	1	6	15000	1047051	1	1	1	0	1	0	0	1	0	0	0	0	0	3		2		0	0	0	0	0	0	1	1	0	0	1	0
	2022-11-27	10:02:00	1	34		1034111	111	5	7	1	2	5	1034111	1	35	1	6	7	20000	1034111	1	1	1	0	1	0	0	1	0	0	0	0	0	3		2		0	0	0	0	0	0	2	0	0	0	0	0
	2022-12-19	10:32:00	1	95		1095021	21	3	9	1	2	3	1095021	1	35	2	8	16	25000	1095021	2	1	1	0	1	1	0	0	0	0	0	0	0	3		2		0	0	0	0	0	0	1	1	1	0	0	0
	2022-11-24	12:54:00	1	30		1030041	41	4	1	1	2	4	1030041	1	35	2	3	5	17000	1030041	2	1	1	0	1	0	0	1	0	0	0	0	0	3		2		0	0	0	0	0	0	1	0	0	0	1	0
	2022-12-10	14:41:00	1	70		1070001	1	5	1	1	2	5	1070001	1	50	1	9	13	20000	1070001	1	1	1	0	1	0	0	1	0	0	0	0	0	3		2		0	0	0	0	0	0	1	0	0	0	1	0
	2022-12-18	13:43:00	1	91		1091091	91	2	24	1	2	2	1091091	1	66	1	11	5	6000	1091091	1	1	1	0	1	0	0	1	0	0	0	0	0	3		1	Guiyapora,Jatisap	1	0	1	0	1	0	1	0	0	0	1	0
	2022-12-07	14:52:00	1	64		1064001	1	6	1	1	2	6	1064001	1	65	1	7	8	20000	1064001	1	1	1	0	1	0	0	0	0	0	1	0	0	3		2		0	0	0	0	0	0	2	0	0	0	0	0
	2022-11-23	10:19:00	1	30		1030021	21	3	1	1	2	3	1030021	1	45	2	3	7	18000	1030021	1	1	1	0	1	0	0	1	0	0	0	0	0	3		2		0	0	0	0	0	0	1	1	0	0	1	0
	2022-11-24	15:35:00	1	30		1030031	31	5	1	1	2	5	1030031	1	25	1	5	15	19000	1030031	1	1	1	0	1	0	0	1	0	0	0	0	0	3		2		0	0	0	0	0	0	1	0	1	0	1	0
	2022-12-19	14:47:00	1	94		1094001	1	5	1	1	2	5	1094001	1	34	2	3	8	18000	1094001	1	1	1	0	1	0	0	0	0	0	1	0	0	3		2		0	0	0	0	0	0	1	0	0	0	1	0
	2022-11-26	14:26:00	1	36		1036001	1	7	1	1	2	7	1036001	1	55	1	2	5	25000	1036001	1	1	1	0	1	0	0	1	0	0	0	0	0	3		1	Masrunga loydoga kalas	0	0	0	0	0	0	1	0	0	0	1	0
	2022-11-21	08:35:00	1	27		1027011	11	5	8	1	2	5	1027011	1	45	1	10	3	12000	1027011	1	1	1	0	1	0	0	1	0	0	0	0	0	3		1	Daraz, taki sap,goni sap	0	0	0	0	0	0	1	0	0	0	1	0
	2022-11-20	10:48:00	1	20		1020051	51	3	9	1	2	3	1020051	1	35	1	2	10	7000	1020051	1	1	1	0	1	0	0	0	0	0	1	0	0	3		1	Gokra,daras	1	0	0	0	1	0	1	0	0	0	1	0
	2022-11-20	09:25:00	1	19		1019051	51	4	1	1	2	4	1019051	1	35	1	2	7	17000	1019051	1	1	1	0	1	0	0	1	0	0	0	0	0	3		1	Kobra tokkot gaso	1	0	0	0	1	0	1	0	1	0	1	0
	2022-11-20	11:10:00	2		21	2021111	111	5	15	3	2	5	2021111	1	30	1	1	21	15000	2021111	1	1	1	1	0	0	0	0	0	0	1	0	0	3		2		0	0	0	0	0	0	2	0	0	0	0	0
	2022-11-21	14:14:00	2		26	2026061	61	4	6	2	2	4	2026061	1	40	2	3	5	20000	2026061	2	1	1	0	1	0	0	0	0	0	1	0	0	3		2		0	0	0	0	0	0	1	0	1	0	1	0
	2022-11-28	11:19:00	2		42	2042021	21	5	6	2	2	5	2042021	1	35	2	3	5	15000	2042021	2	1	1	0	1	0	0	0	0	0	1	0	0	3		2		0	0	0	0	0	0	1	0	0	1	1	0
	2022-11-30	12:14:00	2		47	2047071	71	4	6	2	2	4	2047071	1	26	2	3	8	9000	2047071	1	1	1	0	1	0	0	0	0	0	1	0	0	3		1	Dosla,sonavoie,ghohama	1	0	0	1	0	0	1	0	1	0	1	0
	2022-11-30	13:47:00	2		47	2047061	61	4	6	2	2	4	2047061	1	22	1	5	13	12000	2047061	1	1	1	1	1	0	0	0	0	0	0	0	0	3		1	Doasla	0	0	0	0	0	0	1	0	1	0	1	0
	2022-12-19	10:47:00	2		95	2095081	81	2	6	2	2	2	2095081	1	48	2	3	5	15000	2095081	1	1	1	0	1	0	0	0	0	0	1	0	0	3		1	Ghohama,vamta	1	0	0	1	0	0	1	0	1	0	1	0
	2022-11-16	08:10:00	2		14	2014071	71	4	17	3	2	4	2014071	1	28	2	3	8	20000	2014071	2	1	1	0	1	0	0	0	0	0	1	0	0	3		2		0	0	0	0	0	0	1	1	1	0	1	0
	2022-12-15	14:09:00	2		81	2081031	31	5	2	2	2	5	2081031	1	55	2	3	5	18000	2081031	1	1	1	0	1	0	0	0	0	0	1	0	0	3		1	Gohoma	1	0	0	1	0	0	1	0	0	0	1	0
	2022-12-11	13:47:00	2		69	2069031	31	4	2	2	2	4	2069031	1	40	2	3	8	15000	2069031	1	1	1	0	1	0	0	0	0	0	1	0	0	3		1	Dosla, gohoma	1	0	0	1	0	0	1	0	1	0	1	0
	2022-11-12	04:57:00	2		3	2003061	61	3	16	3	2	3	2003061	1	40	1	10	12	10000	2003061	1	1	1	0	1	0	0	1	0	0	0	0	0	3		2		0	0	0	0	0	0	1	1	0	0	1	0
	2022-12-12	11:28:00	2		77	2077021	21	3	6	2	2	3	2077021	1	35	2	3	12	6000	2077021	1	1	1	0	1	0	0	1	0	0	0	0	0	3		2		0	0	0	0	0	0	1	0	1	0	1	0
	2022-11-20	14:36:00	2		20	2020031	31	4	6	2	2	4	2020031	1	40	2	3	8	13000	2020031	1	1	1	0	1	0	0	0	0	0	1	0	0	3		2		0	0	0	0	0	0	1	0	1	0	1	0
	2022-11-19	13:58:00	2		19	2019061	61	5	17	3	2	5	2019061	1	46	2	3	5	20000	2019061	1	1	1	0	1	0	0	1	0	0	0	0	0	3		2		0	0	0	0	0	0	1	1	0	0	1	0
	2022-11-12	12:20:00	2		4	2004011	11	3	19	2	2	3	2004011	1	40	2	3	5	10000	2004011	1	1	1	0	1	0	0	0	0	0	1	0	0	3		1	Gokhra	1	0	0	0	1	0	1	0	0	0	1	0
	2022-11-13	12:53:00	2		3	2003031	31	4	17	3	2	4	2003031	1	28	1	10	10	15000	2003031	1	1	1	1	1	0	0	0	0	0	0	0	0	3		1	Rasel vaiper,Dosla,gohama	1	0	1	0	0	0	1	1	1	0	0	1
	2022-12-21	11:18:00	2		103	2103081	81	3	3	3	2	3	2103081	1	26	1	6	9	12000	2103081	2	1	1	0	1	0	0	0	0	0	1	0	0	3		2		0	0	0	0	0	0	1	0	0	0	1	0
	2022-12-11	11:14:00	2		71	2071111	111	4	6	2	2	4	2071111	1	28	1	1	4	12000	2071111	1	1	1	0	1	0	0	0	0	0	0	1	0	3		1	Ghohama,daraj	1	0	0	1	0	0	1	0	0	0	1	0
	2022-12-01	12:12:00	2		47	2047101	101	7	6	2	2	7	2047101	1	25	2	3	12	25000	2047101	1	1	1	0	1	0	0	1	0	0	0	0	0	3		1	Daraj,dohasra,ariel	1	0	0	0	1	0	2	0	0	0	0	0
	2022-11-19	12:24:00	2		19	2019071	71	5	17	3	2	5	2019071	1	32	2	3	6	10000	2019071	1	1	1	0	1	0	0	1	0	0	0	0	0	3		2		0	0	0	0	0	0	1	1	1	0	1	0
	2022-11-21	12:27:00	2		27	2027071	71	4	15	3	2	4	2027071	1	35	2	3	15	12000	2027071	2	1	1	0	0	0	1	0	0	0	1	0	0	3		2		0	0	0	0	0	0	2	0	0	0	0	0
	2022-11-19	11:25:00	2		18	2018021	21	2	2	2	2	2	2018021	1	38	1	10	10	15000	2018021	1	1	1	0	0	0	0	1	0	0	1	0	0	3		2		0	0	0	0	0	0	1	0	1	0	1	0
	2022-12-12	12:57:00	2		77	2077011	11	10	6	2	2	10	2077011	1	65	1	1	21	25000	2077011	1	1	1	0	1	0	0	0	0	0	1	0	0	3		1	Ghohama,dosla,	1	0	0	1	0	0	1	0	1	0	1	0
	2022-11-12	08:40:00	2		4	2004020	20	2	19	2	2	2	2004020	1	38	2	3	4	8000	2004020	1	1	1	0	1	0	0	0	0	0	1	0	0	3		2		0	0	0	0	0	0	1	0	0	0	1	0
	2022-12-14	12:48:00	2		81	2081011	11	4	2	2	2	4	2081011	1	55	2	3	8	17000	2081011	1	1	1	0	0	0	0	1	0	0	1	0	0	3		2		0	0	0	0	0	0	1	0	1	0	0	0
	2022-11-20	12:58:00	1	18		1018091	91	3	21	1	2	3	1018091	1	65	1	6	21	12000	1018091	1	1	0	0	1	0	1	1	0	0	0	0	0	3		1	Jati,darais,guiyapora,masranga,tehira	1	0	1	0	1	0	1	0	0	0	1	0
	2022-12-27	15:26:00	1	112		1112091	91	3	12	1	2	3	1112091	1	23	2	3	10	20000	1112091	1	1	0	0	1	0	0	1	0	0	0	1	0	3		2		0	0	0	0	0	0	1	0	1	0	1	0
	2022-12-02	11:34:00	1	47		1047111	111	4	12	1	2	4	1047111	1	38	1	10	12	20000	1047111	1	1	0	0	1	0	0	1	0	0	0	1	0	3		2		0	0	0	0	0	0	1	1	1	0	1	0
	2022-12-05	11:12:00	1	56		1056021	21	2	20	1	2	2	1056021	1	24	2	3	6	16000	1056021	1	1	0	0	1	1	0	0	0	0	1	0	0	3		2		0	0	0	0	0	0	1	0	1	0	0	0
	2022-11-28	13:07:00	1	124		1124071	71	3	11	1	2	3	1124071	1	60	1	1	5	12000	1124071	1	1	0	0	1	0	1	1	0	0	0	0	0	3		1	jati sap, guia pora,tia tota,daraish sap	1	0	1	0	1	0	1	0	1	0	1	0
	2022-12-03	11:48:00	1	52		1052081	81	3	12	1	2	3	1052081	1	28	1	9	12	18000	1052081	1	1	0	0	1	0	0	1	0	0	0	1	0	3		2		0	0	0	0	0	0	1	1	1	0	1	0
	2022-12-20	13:32:00	1	94		1094101	101	2	12	1	2	2	1094101	1	22	1	4	10	18000	1094101	2	1	0	0	1	0	0	1	0	0	0	1	0	3		1	Daras, guiyapura, jati	1	0	1	0	1	0	2	0	0	0	0	0
	2022-12-29	13:25:00	1	118		1118111	111	5	12	1	2	5	1118111	1	32	2	3	10	25000	1118111	1	1	0	0	1	0	0	1	0	0	0	1	0	3		2		0	0	0	0	0	0	1	0	1	0	1	0
	2022-12-23	11:43:00	1	80		1080081	81	3	7	1	2	3	1080081	1	25	1	4	6	10000	1080081	1	1	0	0	0	0	0	1	0	0	1	1	0	3		2		0	0	0	0	0	0	1	0	0	0	0	0
	2022-11-19	04:57:00	1	18		1018061	61	4	21	1	2	4	1018061	1	28	1	2	5	15000	1018061	1	1	0	0	1	0	0	1	0	0	0	1	0	3		1	Jati,guiyapora,kalinjira,khiyajat,darais,masranga	1	0	1	0	1	0	1	0	1	0	1	0
	2022-12-29	13:05:00	1	119		1119061	61	4	11	1	2	4	1119061	1	55	2	3	4	15000	1119061	1	1	0	0	1	0	0	1	0	0	1	0	0	3		1	jati,daraish*	1	0	0	0	1	0	1	0	1	0	0	0
	2022-11-13	06:28:00	1	2		1002101	101	8	21	1	2	8	1002101	1	63	1	10	5	30000	1002101	1	1	0	0	1	0	0	1	0	0	0	1	0	3		1	Masranga,gokhra,jati sap,maitta,darais sap	1	0	0	0	1	0	1	0	1	0	1	0
	2022-12-19	11:38:00	1	94		1094081	81	2	12	1	2	2	1094081	1	24	1	10	8	18000	1094081	1	1	0	0	1	0	0	1	0	0	0	1	0	3		2		0	0	0	0	0	0	1	0	1	0	1	0
	2022-11-27	14:42:00	1	35		1035091	91	5	21	1	2	5	1035091	1	40	2	3	5	15000	1035091	1	1	0	0	1	0	1	1	0	0	0	0	0	3		1	Jati.darais.dusras.kalinjira.dumukkha	1	0	0	0	1	0	1	0	1	0	1	0
	2022-12-26	13:49:00	1	112		1112071	71	4	12	1	2	4	1112071	1	35	1	10	8	18000	1112071	1	1	0	0	1	0	0	1	0	0	0	1	0	3		2		0	0	0	0	0	0	1	0	1	0	1	0
	2022-12-01	09:49:00	1	48		1048111	111	4	11	1	2	4	1048111	1	38	1	1	5	12000	1048111	1	1	0	0	0	0	1	1	0	0	1	0	0	3		1	guia pora,jait sap, daraish sap, suta nali	1	0	1	0	0	0	1	0	1	0	1	0
	2022-12-30	13:14:00	1	122		1122101	101	3	24	1	2	3	1122101	1	23	2	3	10	12000	1122101	1	1	0	0	1	0	0	1	0	1	0	0	0	3		1	Daras,Jati	1	0	0	0	1	0	1	0	1	0	1	0
	2022-11-23	15:15:00	1	30		1030061	61	3	12	1	2	3	1030061	1	70	1	1	10	15000	1030061	1	1	0	1	1	0	0	1	0	0	0	0	0	3		1	Lau doga, holdaybora	0	0	0	0	0	0	1	1	1	0	1	0
	2022-11-21	05:58:00	1	26		1026081	81	2	11	1	2	2	1026081	1	24	1	6	2	10000	1026081	1	1	0	0	0	0	1	1	0	0	1	0	0	3		1	daraish,	0	0	0	0	0	0	1	0	1	0	1	0
	2022-12-29	15:23:00	1	118		1118091	91	3	12	1	2	3	1118091	1	27	1	4	6	17000	1118091	1	1	0	0	1	0	0	1	0	0	0	1	0	3		2		0	0	0	0	0	0	1	0	1	0	1	0
	2022-12-25	15:03:00	1	106		1106091	91	4	12	1	2	4	1106091	1	52	1	1	5	17000	1106091	2	1	0	0	1	0	0	1	0	0	0	1	0	3		1	Jati, daras, guiyapura	1	0	1	0	1	0	1	0	0	0	1	0
	2022-11-21	05:56:00	1	24		1024071	71	7	21	1	2	7	1024071	1	42	1	1	5	15000	1024071	1	1	0	0	1	0	1	1	0	0	0	0	0	3		1	Darais,kalinjira,guiyapora,jati	1	1	0	0	0	0	1	0	0	0	1	0
	2022-12-10	14:40:00	1	70		1070061	61	5	12	1	2	5	1070061	1	18	1	5	9	18000	1070061	1	1	0	1	1	0	0	1	0	0	0	0	0	3		1	Daras, dudraz	1	0	1	0	0	0	1	0	0	0	1	0
	2022-12-27	13:27:00	1	112		1112111	111	3	12	1	2	3	1112111	1	50	1	1	7	17000	1112111	2	1	0	0	1	0	0	1	0	0	0	1	0	3		1	Khoiya daras, jati, teheriya, guiyapura	1	0	1	0	1	0	1	0	0	0	1	0
	2022-12-15	14:37:00	1	82		1082091	91	4	12	1	2	4	1082091	1	28	1	9	14	20000	1082091	1	1	0	0	1	0	0	1	0	0	0	1	0	3		1	Jati, guiyapura, lauyaduga	1	0	1	0	1	0	1	1	1	0	1	0
	2022-11-19	03:17:00	1	20		1020081	81	4	11	1	2	4	1020081	1	38	1	4	5	15000	1020081	1	1	0	0	0	0	1	1	0	0	1	0	0	3		1	jati sap,darash sap,sutanali sap	1	0	0	0	1	0	1	0	1	0	1	0
	2022-12-25	12:07:00	1	106		1106111	111	4	12	1	2	4	1106111	1	38	2	3	7	18000	1106111	1	1	0	0	1	0	0	1	0	0	0	1	0	3		2		0	0	0	0	0	0	1	0	1	0	1	0
	2022-12-02	13:23:00	1	47		1047101	101	7	12	1	2	7	1047101	1	24	1	4	12	20000	1047101	1	1	0	0	1	0	0	1	0	0	0	1	0	3		2		0	0	0	0	0	0	1	1	1	0	1	0
	2022-11-17	10:54:00	1	121		1121101	101	4	11	1	2	4	1121101	1	48	1	1	5	15000	1121101	1	1	0	0	0	0	1	1	0	0	1	0	0	3		1	darais ,tia tota,jati,dudh raj	1	0	0	0	1	0	1	0	1	0	0	0
	2022-12-17	11:24:00	1	88		1088081	81	6	12	1	2	6	1088081	1	38	1	10	8	20000	1088081	1	1	0	0	1	0	0	1	0	0	0	1	0	3		1	Daras, jolpura, jati	0	0	0	0	0	0	1	0	1	0	1	0
	2022-11-22	11:10:00	1	25		1025111	111	3	12	1	2	3	1025111	1	22	2	3	9	15000	1025111	1	1	0	0	1	0	0	1	0	0	0	1	0	3		2		0	0	0	0	0	0	1	1	1	0	0	0
	2022-12-03	15:29:00	1	51		1051061	61	7	21	1	2	7	1051061	1	46	1	10	17	25000	1051061	1	1	0	0	1	0	1	1	0	0	0	0	0	3		1	Guisap,kalinjira,jati,tehira,guiyapora	1	0	1	0	1	0	1	0	1	0	1	0
	2022-11-15	08:27:00	1	11		1011100	100	3	10	1	2	3	1011100	1	25	1	5	15	15000	1011100	1	1	0	1	1	0	1	0	0	0	0	0	0	3		2		0	0	0	0	0	0	2	0	0	0	0	0
	2022-12-26	15:21:00	1	112		1112061	61	3	12	1	2	3	1112061	1	27	1	9	10	18000	1112061	1	1	0	0	1	0	0	1	0	0	0	1	0	3		1	Daras, jati, teheriya	1	0	0	0	1	0	1	0	0	0	1	0
	2022-12-15	12:47:00	1	82		1082111	111	5	12	1	2	5	1082111	1	28	2	3	9	18000	1082111	1	1	0	0	1	0	0	1	0	0	0	1	0	3		2		0	0	0	0	0	0	1	0	1	0	1	0
	2022-12-28	15:06:00	1	118		1118061	61	2	12	1	2	2	1118061	1	80	1	1	5	17000	1118061	2	1	0	0	1	0	0	1	0	0	0	1	0	3		1	Jati, daras, guiyapura, teheriya	1	0	1	0	1	0	1	0	0	0	1	0
	2022-12-15	12:24:00	1	82		1082051	51	5	1	1	2	5	1082051	1	40	2	3	10	18000	1082051	1	1	0	0	1	0	0	1	0	0	0	1	0	3		1	Jati, guiyapura, daras	1	0	1	0	1	0	1	1	1	0	1	0
	2022-12-18	13:36:00	1	88		1088101	101	4	12	1	2	4	1088101	1	38	2	3	8	18000	1088101	1	1	0	0	1	0	0	1	0	0	0	1	0	3		2		0	0	0	0	0	0	1	0	1	0	1	0
	2022-12-04	11:08:00	1	55		1055041	41	4	8	1	2	4	1055041	1	40	1	2	4	15000	1055041	2	1	0	0	1	0	0	1	0	0	1	0	0	3		1	Jati, darag, kuya sap	1	0	0	0	1	0	1	0	0	0	1	0
	2022-12-29	12:14:00	1	118		1118061	61	3	12	1	2	3	1118061	1	35	1	1	8	20000	1118061	1	1	0	0	1	0	0	1	0	0	0	1	0	3		1	Jati, daras, guiyapura	1	0	1	0	1	0	1	0	1	0	1	0
	2022-12-10	13:15:00	1	70		1070071	71	2	12	1	2	2	1070071	1	18	2	3	9	18000	1070071	1	1	0	0	1	0	0	1	0	0	0	1	0	3		2		0	0	0	0	0	0	1	0	1	0	1	0
	2022-12-28	10:46:00	1	119		1119091	91	3	11	1	2	3	1119091	1	34	1	4	10	20000	1119091	1	1	0	0	1	0	1	1	0	0	0	0	0	3		1	jati,daraish,tehira,tiatota,	1	0	0	0	1	0	1	0	1	0	1	0
	2022-12-18	14:44:00	1	89		1089101	101	6	11	1	2	6	1089101	1	52	1	1	21	30000	1089101	1	1	0	0	1	0	1	1	0	0	0	0	0	3		1	guiapora,daraish,sutanali	1	0	1	0	0	0	1	0	1	0	1	0
	2022-11-18	12:18:00	1	3		1003071	71	4	12	1	2	4	1003071	1	44	1	9	16	20000	1003071	1	1	0	0	1	0	0	1	0	0	0	1	0	3		2		0	0	0	0	0	0	1	0	1	0	1	0
	2022-12-03	11:37:00	1	53		1053081	81	4	11	1	2	4	1053081	1	25	1	2	7	15000	1053081	1	1	0	0	1	0	1	1	0	0	0	0	0	3		1	tehira, guiapora,jait,daraish	1	0	1	0	1	0	1	0	1	0	1	0
	2022-11-12	12:04:00	1	5		1005041	41	5	10	1	2	5	1005041	1	40	1	9	8	16000	1005041	1	1	0	0	1	1	1	0	0	0	0	0	0	3		1	Katie sap	1	0	0	0	1	0	1	1	1	0	0	0
	2022-11-15	12:58:00	2		8	2008101	101	4	2	2	2	4	2008101	1	45	2	3	21	15000	2008101	1	1	0	0	0	0	0	0	0	1	1	1	0	3		1	gokhra	1	0	0	0	1	0	1	0	1	1	1	0
	2022-12-21	11:07:00	2		98	2098021	21	4	18	2	2	4	2098021	1	55	1	8	18	28000	2098021	1	1	0	0	1	0	1	1	0	0	0	0	0	3		1	guhama,dosala,vemta	1	0	0	1	0	0	1	1	1	0	0	0
	2022-11-29	14:17:00	2		42	2042031	31	3	6	2	2	3	2042031	1	55	1	1	5	10000	2042031	1	1	0	0	1	0	1	0	0	0	0	0	1	3		1	Ghohama	1	0	0	1	0	0	1	0	0	0	1	0
	2022-11-23	13:31:00	2		30	2030061	61	3	5	2	2	3	2030061	1	25	1	1	10	12000	2030061	1	1	0	0	1	0	1	0	0	0	1	0	0	3		2		0	0	0	0	0	0	2	0	0	0	0	0
	2022-12-17	11:47:00	2		87	2087021	21	4	2	2	2	4	2087021	1	40	2	3	5	15000	2087021	1	1	0	0	1	0	0	1	0	0	1	0	0	3		2		0	0	0	0	0	0	1	0	1	0	0	0
	2022-12-21	14:40:00	2		102	2102061	61	4	15	3	2	4	2102061	1	37	1	9	8	10000	2102061	1	1	0	0	1	0	1	0	0	0	1	0	0	3		1	Gohama, Dosla	1	0	0	1	0	0	1	0	1	0	1	0
	2022-11-29	12:39:00	2		42	2042101	101	3	19	2	2	3	2042101	1	25	2	3	6	3000	2042101	1	1	0	0	1	0	0	1	0	0	1	0	0	3		2		0	0	0	0	0	0	1	0	1	0	1	0
	2022-11-24	10:45:00	2		32	2032111	111	4	19	2	2	4	2032111	111	35	2	3	10	8000	2032111	1	1	0	0	1	0	0	1	0	0	1	0	0	3		2		0	0	0	0	0	0	1	0	1	0	1	0
	2022-12-24	14:07:00	2		104	2104001	1	2	18	2	2	2	2104001	1	26	2	3	6	15000	2104001	1	1	0	0	1	0	1	1	0	0	0	0	0	3		1	dosla,daras	0	0	0	0	0	0	1	1	1	0	0	0
	2022-11-15	12:24:00	2		10	2010041	41	3	6	2	2	3	2010041	1	40	2	3	5	25000	2010041	1	1	0	0	1	0	0	1	0	0	1	0	0	3		2		0	0	0	0	0	0	2	0	0	0	0	0
	2022-12-24	12:04:00	2		108	2108081	81	7	15	3	2	7	2108081	1	29	1	9	14	20000	2108081	2	1	0	0	1	0	0	1	0	0	1	0	0	3		1	dosla,guhama	1	0	0	1	0	0	2	0	0	0	0	0
	2022-12-14	14:25:00	2		84	2084061	61	5	15	3	2	5	2084061	1	40	2	3	22	12000	2084061	1	1	0	0	0	0	1	0	1	0	1	0	0	3		2		0	0	0	0	0	0	2	0	0	0	0	0
	2022-12-25	13:34:00	2		106	2106091	91	4	17	3	2	4	2106091	1	40	1	10	5	15000	2106091	1	1	0	0	1	0	0	1	0	0	1	0	0	3		1	Dosla,gohama,batachite	1	0	0	1	0	0	1	0	0	0	1	0
	2022-11-16	10:55:00	2		13	2013021	21	4	2	2	2	4	2013021	1	55	2	3	21	15000	2013021	1	1	0	0	1	0	0	1	0	0	1	0	0	3		2		0	0	0	0	0	0	1	0	1	0	1	0
	2022-12-24	11:26:00	2		104	2104021	21	5	18	2	2	5	2104021	1	40	1	10	1	15000	2104021	1	1	0	0	1	0	1	1	0	0	0	0	0	3		1	dosla,guhama	1	0	0	1	0	0	1	1	1	0	0	0
	2022-12-03	13:39:00	2		53	2053061	61	7	19	2	2	7	2053061	1	60	2	3	21	12000	2053061	2	1	0	0	1	0	0	1	0	0	1	0	0	3		1	Dosla,gohama,mashala	1	0	0	1	0	0	1	0	1	0	1	0
	2022-11-15	09:40:00	2		8	2008051	51	4	5	2	2	4	2008051	1	40	1	4	21	10000	2008051	1	1	0	0	1	0	0	1	0	0	1	0	0	3		1	Gukhra,daraj	1	0	0	0	1	0	1	0	1	0	1	0
	2022-11-29	12:35:00	2		42	2042041	41	4	6	2	2	4	2042041	1	26	2	3	7	15000	2042041	1	1	0	0	1	0	0	0	1	0	1	0	0	3		2		0	0	0	0	0	0	1	0	1	0	1	0
	2022-11-15	14:58:00	2		10	2010031	31	5	6	2	2	5	2010031	1	36	1	9	10	15000	2010031	1	1	0	0	1	0	0	1	0	0	0	1	0	3		2		0	0	0	0	0	0	1	0	1	0	1	0
	2022-12-22	11:28:00	2		100	2100111	111	4	17	3	2	4	2100111	1	38	2	3	6	12000	2100111	1	1	0	0	1	0	0	1	0	0	1	0	0	3		2		0	0	0	0	0	0	2	0	0	0	0	0
	2022-11-27	12:43:00	2		36	2036101	101	6	6	2	2	6	2036101	1	38	2	3	6	14000	2036101	1	1	0	0	0	0	0	0	0	0	1	1	1	3		2		0	0	0	0	0	0	1	0	0	0	1	0
	2022-11-12	08:57:00	2		2	2002038	38	4	5	2	2	4	2002038	1	38	2	3	5	15000	2002038	1	1	0	0	1	0	1	0	0	0	1	0	0	3		2		0	0	0	0	0	0	1	0	1	0	1	0
	2022-11-17	14:57:00	2		15	2015091	91	4	6	2	2	4	2015091	1	26	2	3	10	14000	2015091	1	1	0	0	1	0	0	1	0	0	1	0	0	3		2		0	0	0	0	0	0	1	1	0	0	1	0
	2022-12-06	13:16:00	2		57	2057031	31	8	2	2	2	8	2057031	1	58	1	1	21	12000	2057031	1	1	0	1	0	0	0	1	0	0	1	0	0	3		1	Gohoma	1	0	0	1	0	0	1	0	1	0	1	0
	2022-11-13	10:30:00	2		2	2002111	111	4	5	2	2	4	2002111	1	26	2	3	5	20000	2002111	1	1	0	0	1	0	0	1	0	0	1	0	0	3		2		0	0	0	0	0	0	1	0	1	0	1	0
	2022-12-22	10:50:00	2		98	2098051	51	4	18	2	2	4	2098051	1	42	1	4	2	15000	2098051	1	1	0	0	1	0	1	1	0	0	0	0	0	3		1	guhama,dosala,vemta	1	0	0	1	0	0	1	1	1	0	0	0
	2022-11-14	11:51:00	2		8	2008011	11	4	5	2	2	4	2008011	1	30	2	3	8	15000	2008011	1	1	0	0	1	0	0	1	0	0	1	0	0	3		2		0	0	0	0	0	0	1	0	1	0	1	0
	2022-12-17	11:06:00	2		89	2089021	21	4	6	2	2	4	2089021	1	19	1	5	10	10000	2089021	1	1	0	0	1	0	0	1	0	0	1	0	0	3		1	Dosla,ghohama	1	0	0	1	0	0	1	0	1	0	1	0
	2022-11-19	11:37:00	2		17	2017080	80	2	4	2	2	2	2017080	1	75	1	6	21	3500	2017080	2	1	0	0	0	0	0	0	0	1	1	1	0	3		1	Dosla dura	0	0	0	0	0	0	1	0	0	0	1	0
	2022-11-24	11:36:00	2		30	2030041	41	4	2	2	2	4	2030041	1	40	1	6	21	12000	2030041	1	1	0	0	0	1	0	1	0	0	1	0	0	3		1	Dosla	0	0	0	0	0	0	1	0	0	0	1	0
	2022-11-14	14:50:00	2		10	2010001	1	5	6	2	2	5	2010001	1	27	2	3	5	16000	2010001	2	1	0	0	1	0	0	1	0	0	1	0	0	3		2		0	0	0	0	0	0	1	0	1	0	0	0
	2022-12-29	13:15:00	2		118	2118111	111	2	17	3	2	2	2118111	1	22	2	5	12	15000	2118111	1	1	0	0	1	0	0	1	0	0	1	0	0	3		2		0	0	0	0	0	0	2	0	0	0	0	0
	2022-12-27	13:22:00	2		112	2112101	101	6	17	3	2	6	2112101	1	42	1	10	12	30000	2112101	1	1	0	0	1	0	0	1	0	0	1	0	0	3		1	Dosla,gohama,batachite	1	0	0	1	0	0	1	0	1	1	1	0
	2022-11-16		2		15	2015001	1	3	19	2	2	3	2015001	1	38	2	3	10	15000	2015001	1	1	0	0	1	0	0	0	0	0	1	1	0	3		1	Dhor,vemta,gohoma	1	0	0	1	0	0	1	0	1	0	1	0
	2022-12-12	13:10:00	2		74	2074010	10	7	18	2	2	7	2074010	1	45	1	1	21	30000	2074010	2	1	0	0	1	0	1	1	0	0	0	0	0	3		1	guhama,dosala,vemta	1	0	0	1	0	0	1	1	1	0	0	0
	2022-11-13	12:34:00	2		4	2004041	41	5	19	2	2	5	2004041	1	25	2	3	12	18000	2004041	1	1	0	0	1	0	0	1	0	0	1	0	0	3		1	Gohoma,daraj,machiala,	1	0	0	1	0	0	1	0	0	0	1	0
	2022-11-30	14:27:00	2		45	2045061	61	4	5	2	2	4	2045061	1	38	2	3	10	12000	2045061	1	1	0	0	1	0	1	0	0	0	1	0	0	3		1	Sosla,gohoma,darais,gukhra	1	0	0	1	1	0	1	0	1	0	1	0
	2022-12-22	12:39:00	2		98	2098041	41	5	18	2	2	5	2098041	1	50	1	6	21	12000	2098041	2	1	0	0	1	0	1	1	0	0	0	0	0	3		1	dosla,guhama	1	0	0	1	0	0	1	1	1	0	0	0
	2022-12-25	14:37:00	2		104	2104031	31	5	18	2	2	5	2104031	1	40	1	4	9	12000	2104031	1	1	0	0	1	0	1	1	0	0	0	0	0	3		1	guhama,dosala	1	0	0	1	0	0	1	1	1	0	0	0
	2022-11-12	13:25:00	2		4	2004071	71	4	6	2	2	4	2004071	1	36	2	3	9	15000	2004071	1	1	0	0	1	0	0	1	0	0	1	0	0	3		2		0	0	0	0	0	0	1	0	0	0	1	0
	2022-12-20	10:52:00	2		95	2095111	111	5	6	2	2	5	2095111	1	18	2	5	12	30000	2095111	2	1	0	0	1	0	0	1	0	0	1	0	0	3		2		0	0	0	0	0	0	1	0	0	0	1	0
	2022-12-15	11:05:00	2		83	2083111	111	3	6	2	2	3	2083111	1	50	1	1	21	9000	2083111	2	1	0	0	1	0	0	1	0	0	1	0	0	3		1	Gohama,masalia	1	0	0	1	0	0	1	0	1	0	1	0
	2022-12-26	11:57:00	2		110	2110081	81	4	18	2	2	4	2110081	1	30	1	6	5	15000	2110081	1	1	0	0	1	0	1	1	0	0	0	0	0	3		1	dosla,guhama	1	0	0	1	0	0	1	1	1	0	0	0
	2022-11-15	14:30:00	2		10	2010091	91	4	19	2	2	4	2010091	91	19	2	5	10	10000	2010091	1	1	0	0	1	0	0	1	0	0	1	0	0	3		2		0	0	0	0	0	0	1	0	1	0	0	0
	2022-12-06	10:56:00	2		56	2056050	50	3	4	2	2	3	2056050	1	53	1	6	7	7000	2056050	2	1	0	0	0	0	0	0	1	0	1	1	0	3		2		0	0	0	0	0	0	1	0	1	0	0	1
	2022-11-21	06:18:00	2		26	2026030	30	4	19	2	2	4	2026030	1	25	2	3	6	14000	2026030	1	1	0	1	1	0	0	0	0	0	1	0	0	3		2		0	0	0	0	0	0	1	0	0	0	1	0
	2022-12-08	12:39:00	2		65	2065041	41	4	6	2	2	4	2065041	1	26	2	3	7	35000	2065041	1	1	0	0	1	0	0	0	0	0	1	1	0	3		2		0	0	0	0	0	0	1	0	1	0	1	0
	2022-11-19	11:58:00	2		20	2020071	71	4	19	2	2	4	2020071	1	27	2	5	15	7000	2020071	1	1	0	0	1	0	0	1	0	0	1	0	0	3		2		0	0	0	0	0	0	1	0	1	0	1	0
	2022-12-27	15:21:00	2		110	2110091	91	5	18	2	2	5	2110091	1	67	1	7	11	20000	2110091	1	1	0	0	1	0	1	1	0	0	0	0	0	3		1	guhama,dosala	1	0	0	1	0	0	1	1	0	0	0	0
	2022-12-07	10:35:00	2		65	2065021	21	4	6	2	2	4	2065021	1	35	1	1	5	10000	2065021	1	1	0	0	1	0	1	0	0	0	1	0	0	3		2		0	0	0	0	0	0	1	0	0	0	1	0
	2022-11-14	09:38:00	2		11	2011023	23	2	13	3	2	2	2011023	1	62	1	7	21	10000	2011023	1	1	0	0	1	0	0	0	0	1	1	0	0	3		2		0	0	0	0	0	0	1	0	1	0	0	0
	2022-11-22	14:24:00	2		24	2024091	91	4	5	2	2	4	2024091	1	36	2	3	10	14000	2024091	1	1	0	0	1	0	1	0	0	0	1	0	0	3		2		0	0	0	0	0	0	1	0	1	0	1	0
	2022-11-20	11:33:00	2		18	2018051	51	2	2	2	2	2	2018051	1	70	1	1	21	8000	2018051	1	1	0	0	0	0	0	1	1	0	1	0	0	3		1	dosla	0	0	0	0	0	0	1	0	1	0	1	0
	2022-12-25	13:01:00	2		104	2104041	41	5	18	2	2	5	2104041	1	52	2	3	8	10000	2104041	1	1	0	0	1	0	1	1	0	0	0	0	0	3		1	dhora,masallad	0	0	0	0	0	0	1	1	1	0	0	0
	2022-12-13	10:57:00	2		74	2074050	50	4	18	2	2	4	2074050	1	21	1	6	5	12000	2074050	1	1	0	0	1	0	1	1	0	0	0	0	0	3		1	dosla,guhama,vemta	1	0	0	1	0	0	1	1	1	0	0	0
	2022-12-20	12:43:00	2		95	2095101	101	4	6	2	2	4	2095101	1	45	1	6	5	15000	2095101	1	1	0	0	1	0	1	1	0	0	0	0	0	3		1	Ghohama,vamta	1	0	0	1	0	0	1	0	1	0	1	0
	2022-12-25	11:27:00	2		104	2104051	51	2	18	2	2	2	2104051	1	55	1	6	2	10000	2104051	1	1	0	0	1	0	1	1	0	0	0	0	0	3		1	guhama,Daras	1	0	0	1	0	0	1	1	1	0	0	0
	2022-12-11	13:49:00	2		71	2071091	91	5	6	2	2	5	2071091	1	40	2	3	3	25000	2071091	1	1	0	0	1	0	0	1	0	0	0	1	0	3		1	Ghohama	1	0	0	1	0	0	2	0	0	0	0	0
	2022-11-21	07:21:00	1	26		1026071	71	4	11	1	2	4	1026071	1	32	2	3	2	15000	1026071	1	1	0	0	1	0	0	0	0	0	0	0	1	2	sotorko thaka	1	jati shap	1	0	0	0	1	0	1	0	0	0	1	0
	2022-12-03	13:59:00	1	53		1053061	61	4	11	1	2	4	1053061	1	45	2	3	3	20000	1053061	1	1	0	0	1	0	0	0	0	0	0	0	1	2	soto faser ja	1	jaita, daraish, kali jait	1	0	0	0	1	0	1	0	1	0	1	0
	2022-12-21	13:22:00	1	126		1126061	61	2	11	1	2	2	1126061	1	55	2	3	5	10000	1126061	1	1	0	0	0	0	0	1	0	0	0	0	1	2	ondokare sobd	1	daraish,jati	1	0	0	0	1	0	1	0	1	0	1	0
	2022-12-20	12:56:00	1	95		1095101	101	6	11	1	2	6	1095101	1	29	2	3	10	15000	1095101	1	1	0	0	1	0	0	0	0	0	0	0	1	2	ondhokare cho	1	jati,darish,kalinjira	1	1	0	0	0	0	1	0	1	0	0	0
	2022-12-30	13:39:00	1	65		1065031	31	3	9	1	2	3	1065031	1	19	1	11	10	15000	1065031	1	1	0	0	1	0	0	1	0	0	0	0	0	2	jhopjharer mo	1	daraish,khoiajait,tehira	1	0	0	1	0	0	1	0	1	0	1	0
	2022-12-12	13:59:00	1	77		1077061	61	3	11	1	2	3	1077061	1	30	1	2	4	12000	1077061	1	1	0	0	1	0	0	0	0	0	0	0	1	2	ghore faka na	1	daraish,tehira,meghduur	0	0	0	0	0	0	1	0	1	0	1	0
	2022-11-14	11:19:00	1	10		1010061	61	5	11	1	2	5	1010061	1	40	2	3	15	23000	1010061	1	1	0	0	1	0	0	0	0	0	0	0	1	2	basay carboli	1	jati shap, darash shap	1	0	0	0	1	0	1	0	1	0	0	0
	2022-11-15	15:54:00	1	9		1009031	31	5	12	1	2	5	1009031	1	56	1	10	12	25000	1009031	1	1	1	0	1	0	0	0	0	0	0	0	0	2		2		0	0	0	0	0	0	2	0	0	0	0	0
	2022-12-13	14:23:00	1	76		1076031	31	6	1	1	2	6	1076031	1	42	1	1	5	20000	1076031	1	1	1	0	0	0	0	1	0	0	0	0	0	2		2		0	0	0	0	0	0	2	0	0	0	0	0
	2022-11-19	03:33:00	1	20		1020021	21	3	9	1	2	3	1020021	1	50	2	3	3	7000	1020021	1	1	1	0	1	0	0	0	0	0	0	0	0	2		2		0	0	0	0	0	0	1	0	0	0	1	0
	2022-11-16	04:07:00	1	16		1016081	81	3	10	1	2	3	1016081	1	33	1	1	5	18000	1016081	1	1	1	0	1	0	0	0	0	0	0	0	0	2		1	Jatisap.gokra kali neat. Darai due rajasthan. Gui	1	0	0	0	1	0	1	0	0	0	1	0
	2022-11-13	09:14:00	1	128		1128071	71	5	23	1	2	5	1128071	1	24	2	3	10	2000	1128071	1	1	1	0	0	0	0	0	0	1	0	0	0	2		1	Jati sap	1	0	0	0	1	0	1	0	1	0	0	0
	2022-11-15	08:36:00	1	8		1008031	31	3	21	1	2	3	1008031	1	56	2	3	12	10000	1008031	1	1	1	0	1	0	0	0	0	0	0	0	0	2		1	Jati sap,darais,tehira,masrangaz	1	0	0	0	1	0	2	0	0	0	0	0
	2022-11-22	12:56:00	1	26		1026041	41	4	9	1	2	4	1026041	1	60	2	3	2	12000	1026041	1	1	1	0	1	0	0	0	0	0	0	0	0	2		2		0	0	0	0	0	0	1	0	0	0	1	0
	2022-12-21	13:03:00	1	126		1126001	1	3	9	1	2	3	1126001	1	45	1	1	7	12000	1126001	2	1	1	0	1	0	0	0	0	0	0	0	0	2		2		0	0	0	0	0	0	1	1	1	0	0	0
	2022-12-11	08:59:00	1	71		1071041	41	4	9	1	2	4	1071041	1	27	1	10	5	15000	1071041	1	1	1	0	1	0	0	0	0	0	0	0	0	2		1	Jalpora	0	0	0	0	0	0	1	0	1	0	0	0
	2022-11-22	14:10:00	1	26		1026031	31	5	9	1	2	5	1026031	1	52	1	6	3	14000	1026031	1	1	1	0	0	0	0	1	0	0	0	0	0	2		1	Jati,gokra	1	0	0	0	1	0	1	0	0	0	1	0
	2022-11-23	14:41:00	1	31		1031001	1	3	9	1	2	3	1031001	1	60	1	6	2	8000	1031001	1	1	1	0	0	0	0	1	0	0	0	0	0	2		1	Daras,jati	1	0	0	0	1	0	1	0	1	0	1	0
	2022-12-15	11:27:00	1	80		1080041	41	4	9	1	2	4	1080041	1	38	2	3	21	15000	1080041	1	1	1	0	1	0	0	0	0	0	0	0	0	2		1	Ajokor	0	0	0	0	0	0	1	0	1	0	0	0
	2022-12-21	12:37:00	2		103	2103011	11	4	14	3	2	4	2103011	1	33	1	9	5	12000	2103011	1	1	1	0	0	0	0	0	0	0	1	0	0	2		2		0	0	0	0	0	0	1	0	1	0	1	0
	2022-12-21	12:38:00	2		103	2103071	71	2	3	3	2	2	2103071	1	60	2	3	21	3000	2103071	2	1	1	0	1	0	0	0	0	0	0	0	0	2		2		0	0	0	0	0	0	1	0	1	0	1	0
	2022-11-17	05:44:00	1	121		1121111	111	3	11	1	2	3	1121111	1	28	1	11	18	10000	1121111	1	1	0	0	1	0	0	1	0	0	0	0	0	2		1	jati,sutanali,	1	0	0	0	1	0	1	0	1	0	0	0
	2022-12-04	14:55:00	1	53		1053091	91	3	11	1	2	3	1053091	1	24	2	3	7	15000	1053091	1	1	0	0	0	0	1	1	0	0	0	0	0	2		1	jait, daraish	1	0	0	0	1	0	1	0	1	0	0	0
	2022-12-01	10:15:00	1	48		1048101	101	2	11	1	2	2	1048101	1	55	2	3	5	15000	1048101	1	1	0	0	1	0	0	1	0	0	0	0	0	2		1	daraish sap	0	0	0	0	0	0	1	0	1	0	1	0
	2022-12-03	10:35:00	1	53		1053021	21	4	9	1	2	4	1053021	1	40	1	10	8	12000	1053021	1	1	0	0	1	0	0	1	0	0	0	0	0	2		1	Jati,daras,tehera,masrangga	1	0	0	0	1	0	1	0	0	0	1	0
	2022-11-26	13:15:00	1	37		1037071	71	5	11	1	2	5	1037071	1	38	1	2	3	15000	1037071	1	1	0	0	1	0	0	1	0	0	0	0	0	2		1	daraish,jati	1	0	0	0	1	0	1	0	1	0	1	0
	2022-11-30	15:00:00	1	48		1048061	61	2	11	1	2	2	1048061	1	60	1	10	21	10000	1048061	1	1	0	0	0	0	0	1	0	0	1	0	0	2		1	jati,tia tota, dudh raj, daraish	1	0	0	0	1	0	1	0	1	0	1	0
	2022-11-29	13:50:00	1	43		1043100	100	5	10	1	2	5	1043100	1	46	1	10	5	14000	1043100	1	1	0	0	1	0	0	0	0	0	1	0	0	2		1	Jati sap.Darai. tahira sap	1	0	0	0	1	0	1	0	0	0	1	0
	2022-11-28	11:12:00	1	43		1043081	81	4	10	1	2	4	1043081	1	32	1	6	5	13000	1043081	1	1	0	0	1	0	0	0	0	0	1	0	0	2		1	Jati sap.Darai.	1	0	0	0	1	0	1	0	0	0	1	0
	2022-11-16	07:00:00	1	121		1121061	61	3	11	1	2	3	1121061	1	30	1	9	16	18000	1121061	2	1	0	0	1	0	0	1	0	0	0	0	0	2		1	jati,darash,dudh raj,shutanali,guia pora	1	0	1	0	1	0	1	0	1	0	1	0
	2022-11-27	13:27:00	1	37		1037041	41	3	9	1	2	3	1037041	1	40	2	3	5	12000	1037041	1	1	0	0	1	0	0	1	0	0	0	0	0	2		1	Jati,daras	1	0	0	0	1	0	1	0	0	0	1	0
	2022-11-24	13:10:00	1	31		1031041	41	3	9	1	2	3	1031041	1	35	1	10	8	10000	1031041	1	1	0	0	1	0	0	1	0	0	0	0	0	2		1	Jati,daras	1	0	0	0	1	0	1	0	0	0	1	0
	2022-12-26	13:25:00	1	113		1113061	61	4	11	1	2	4	1113061	1	35	1	1	5	15000	1113061	1	1	0	0	1	0	0	1	0	0	0	0	0	2		1	jati,daraish,laulota,guiapora	1	0	1	0	1	0	1	0	1	0	1	0
	2022-11-19	08:23:00	1	21		1021061	61	6	10	1	2	6	1021061	1	38	1	6	2	16000	1021061	1	1	0	0	1	0	0	0	0	0	1	0	0	2		1	Jatisap darai sap.gokra. dudhraj	1	0	0	0	1	0	1	0	0	0	1	0
	2022-11-20	12:15:00	1	18		1018101	101	3	21	1	2	3	1018101	1	18	2	3	8	15000	1018101	1	1	0	0	1	0	0	1	0	0	0	0	0	2		1	Jati,darais,masranga,guiyapora	1	0	1	0	1	0	1	0	0	0	1	0
	2022-11-23	10:14:00	1	32		1032081	81	8	10	1	2	8	1032081	1	62	1	1	7	25000	1032081	1	1	0	0	1	0	0	1	0	0	0	0	0	2		1	Jati sap.Darai. guyapora sap	1	0	1	0	1	0	1	0	0	0	1	0
	2022-11-16	04:47:00	1	16		1016021	21	4	23	1	2	4	1016021	1	48	1	1	5	10000	1016021	1	1	0	1	0	0	1	0	0	0	0	0	0	2		1	Kalijat.jati sap	1	1	0	0	0	0	1	0	1	0	0	0
	2022-11-24	14:43:00	1	31		1031031	31	4	9	1	2	4	1031031	1	24	2	3	6	10000	1031031	1	1	0	0	1	0	0	0	0	0	1	0	0	2		1	Daras	0	0	0	0	0	0	1	0	0	0	1	0
	2022-11-20	14:00:00	1	21		1021091	91	5	10	1	2	5	1021091	1	40	1	6	5	14000	1021091	1	1	0	0	1	0	1	0	0	0	0	0	0	2		1	Jatisap.darai sap.dhudraj.	1	0	0	0	1	0	1	1	0	0	1	0
	2022-11-24	11:11:00	1	31		1031051	51	4	9	1	2	4	1031051	1	32	2	3	5	15000	1031051	1	1	0	0	1	0	0	1	0	0	0	0	0	2		1	Daras,jati	1	0	0	0	1	0	1	0	1	0	1	0
	2022-11-26	13:16:00	1	38		1038071	71	5	10	1	2	5	1038071	1	34	2	3	10	13000	1038071	1	1	0	0	1	0	0	0	0	0	1	0	0	2		1	Jati sap	1	0	0	0	1	0	1	0	0	0	1	0
	2022-11-23	13:00:00	1	31		1031101	101	5	11	1	2	5	1031101	1	45	2	3	5	20000	1031101	1	1	0	0	1	0	0	1	0	0	0	0	0	2		1	darais sap	0	0	0	0	0	0	1	0	0	0	1	0
	2022-12-07	13:53:00	1	65		1065061	61	4	11	1	2	4	1065061	1	45	2	3	3	12000	1065061	1	1	0	0	1	0	1	0	0	0	0	0	0	2		1	jati	1	0	0	0	1	0	1	0	1	0	1	0
	2022-12-04	11:52:00	1	53		1053101	101	4	11	1	2	4	1053101	1	20	2	3	7	25000	1053101	2	1	0	0	0	0	1	1	0	0	0	0	0	2		1	kala daraish,jati	1	0	0	0	1	0	1	0	1	0	1	0
	2022-11-26	14:48:00	1	37		1037001	1	6	9	1	2	6	1037001	1	35	2	3	5	20000	1037001	1	1	0	0	1	0	0	1	0	0	0	0	0	2		1	Jati,daras	1	0	0	0	1	0	1	0	0	0	1	0
	2022-11-27	14:41:00	1	37		1037091	91	4	11	1	2	4	1037091	1	35	2	3	5	18000	1037091	1	1	0	0	0	0	1	1	0	0	0	0	0	2		1	jait sap	1	0	0	0	1	0	1	0	0	0	1	0
	2022-11-27	13:15:00	1	38		1038101	101	3	10	1	2	3	1038101	1	60	2	10	12	18000	1038101	1	1	0	0	1	0	0	0	0	0	1	0	0	2		1	Darai sap.jati sap	1	0	0	0	1	0	1	0	0	0	1	0
	2022-12-20	10:55:00	1	95		1095111	111	4	11	1	2	4	1095111	1	35	1	1	5	12000	1095111	1	1	0	0	1	0	0	1	0	0	0	0	0	2		1	jati,jolpora,daraish,guiapora	1	0	0	0	1	0	1	0	1	0	1	0
	2022-12-14	09:19:00	1	83		1083081	81	2	11	1	2	2	1083081	1	55	2	3	3	12000	1083081	1	1	0	0	1	0	1	0	0	0	0	0	0	2		1	daraish, jati	1	0	0	0	1	0	1	0	0	0	0	0
	2022-12-12	11:52:00	1	77		1077081	81	2	11	1	2	2	1077081	1	20	2	3	10	12000	1077081	1	1	0	0	1	0	1	0	0	0	0	0	0	2		1	guiapora,daraish	1	0	1	0	0	0	1	0	1	0	1	0
	2022-12-21	13:27:00	1	102		1102011	11	5	23	1	2	5	1102011	1	21	2	5	13	12000	1102011	2	1	0	0	0	0	1	0	0	0	1	0	0	2		1	Jatisap.	1	0	0	0	1	0	1	0	1	0	1	0
	2022-12-29	13:47:00	1	119		1119111	111	4	11	1	2	4	1119111	1	30	2	3	5	15000	1119111	1	1	0	0	1	0	0	1	0	0	0	0	0	2		1	daraish,tehira,jolpora	0	0	0	0	0	0	1	0	1	0	1	0
	2022-11-26	14:53:00	1	38		1038061	61	2	10	1	2	2	1038061	1	42	1	10	12	15000	1038061	1	1	0	0	1	0	0	1	0	0	0	0	0	2		1	Jati sap.guyapora	1	0	0	0	1	0	1	0	0	0	1	0
	2022-12-14	06:15:00	1	83		1083091	91	2	11	1	2	2	1083091	1	22	1	5	12	20000	1083091	1	1	0	0	1	0	0	1	0	0	0	0	0	2		1	daraish,jati,guiapora,kalijait,	1	0	0	0	1	0	1	0	1	0	1	0
	2022-11-29	15:01:00	1	124		1124031	31	4	9	1	2	4	1124031	1	55	1	1	21	8000	1124031	1	1	0	0	1	0	0	1	0	0	0	0	0	2		1	Jati,daras	1	0	0	0	1	0	1	0	1	0	1	0
	2022-12-03	12:38:00	1	53		1053071	71	2	11	1	2	2	1053071	1	55	1	2	5	20000	1053071	1	1	0	0	1	0	0	1	0	0	0	0	0	2		1	jaita, daraish	1	0	0	0	1	0	1	0	1	0	1	0
	2022-12-10	11:10:00	1	71		1071081	81	2	11	1	2	2	1071081	1	35	1	10	2	10000	1071081	1	1	0	0	1	0	0	1	0	0	0	0	0	2		1	guiapora,kalijait,daraish,tiatota	1	1	1	0	0	0	1	0	1	0	1	0
	2022-12-28	15:03:00	1	119		1119061	61	4	11	1	2	4	1119061	1	65	2	3	3	8000	1119061	1	1	0	0	1	0	0	1	0	0	0	0	0	2		1	jati,daraish	1	0	0	0	1	0	1	0	1	0	1	0
	2022-11-19	04:14:00	1	20		1020071	71	5	11	1	2	5	1020071	1	32	1	3	12	20000	1020071	1	1	0	0	1	0	1	0	0	0	0	0	0	2		1	jati shap	1	0	0	0	1	0	1	0	1	0	1	0
	2022-11-29	11:50:00	1	43		1043111	111	3	10	1	2	3	1043111	1	50	1	10	5	14000	1043111	1	1	0	0	1	0	0	1	0	0	0	0	0	2		1	Jati sap.Darai. gokra	1	0	0	0	1	0	1	0	0	0	1	0
	2022-12-14	13:20:00	1	83		1083061	61	5	11	1	2	5	1083061	1	30	2	3	9	26000	1083061	1	1	0	0	1	0	1	0	0	0	0	0	0	2		1	guiapora,daraish	1	0	1	0	0	0	1	0	1	0	1	0
	2022-12-06	11:08:00	1	59		1059101	101	4	11	1	2	4	1059101	1	40	1	1	10	15000	1059101	1	1	0	0	1	0	1	0	0	0	0	0	0	2		1	daraish,jolpora,tehira,jati, kalijait	1	1	0	0	0	0	1	0	1	0	1	0
	2022-11-24	14:42:00	1	32		1032091	91	4	10	1	2	4	1032091	1	41	1	9	5	13000	1032091	1	1	0	0	1	0	0	1	0	0	0	0	0	2		1	Jati sap daraisap	1	0	0	0	1	0	1	0	0	0	1	0
	2022-12-22	12:25:00	1	126		1126111	111	6	11	1	2	6	1126111	1	23	1	2	9	25000	1126111	1	1	0	0	1	0	0	1	0	0	0	0	0	2		1	daraish,khoia daraish,kali jait,	1	0	0	1	0	0	1	0	1	0	1	0
	2022-11-29	11:45:00	1	124		1124111	111	6	11	1	2	6	1124111	1	36	2	3	6	20000	1124111	1	1	0	0	1	0	1	0	0	0	0	0	0	2		1	daraish sap	0	0	0	0	0	0	1	0	1	0	1	0
	2022-11-17	14:31:00	1	16		1016091	91	4	10	1	2	4	1016091	1	32	1	1	7	18000	1016091	1	1	0	0	1	0	0	0	0	0	1	0	0	2		1	Darai sap.jati sap. Guyapora sap.	1	0	0	0	1	0	1	0	0	0	1	0
	2022-12-25	14:30:00	1	107		1107101	101	4	11	1	2	4	1107101	1	35	1	10	16	20000	1107101	1	1	0	0	1	0	0	1	0	0	0	0	0	2		1	jati,daraish,laulota	1	0	0	0	1	0	1	0	1	0	1	0
	2022-11-14	09:13:00	1	11		1011071	71	4	10	1	2	4	1011071	1	38	2	9	15	25000	1011071	1	1	0	0	1	0	1	0	0	0	0	0	0	2		1	Jati sap.Darai sap	1	0	0	0	1	0	1	0	0	0	1	0
	2022-12-18	13:16:00	1	90		1090101	101	4	10	1	2	4	1090101	1	55	1	10	21	20000	1090101	1	1	0	0	1	0	0	1	0	0	0	0	0	2		2		0	0	0	0	0	0	2	0	0	0	0	0
	2022-11-26	12:59:00	1	37		1037011	11	3	9	1	2	3	1037011	1	32	1	2	5	7000	1037011	1	1	0	0	1	0	0	1	0	0	0	0	0	2		1	Daras,jati	1	0	0	0	1	0	1	0	0	0	1	0
	2022-12-28	14:05:00	1	118		1118071	71	3	12	1	2	3	1118071	1	60	1	1	4	18000	1118071	2	1	0	0	1	0	0	1	0	0	0	0	0	2		1	Jati, daras, lauyaduga	1	0	0	0	1	0	1	0	0	0	1	0
	2022-11-12	10:13:00	1	2		1002071	71	4	21	1	2	4	1002071	1	25	2	3	5	18000	1002071	1	1	0	0	1	0	1	0	0	0	0	0	0	2		1	Daras,masranga,tehi,dumukkha,jati sap	0	0	0	0	0	0	1	0	1	0	1	0
	2022-12-22	13:28:00	1	126		1126101	101	2	11	1	2	2	1126101	1	50	2	3	21	8000	1126101	1	1	0	0	0	0	0	1	0	0	1	0	0	2		1	daraish,jait	1	0	0	0	1	0	1	0	0	0	1	0
	2022-11-12	09:00:00	1	5		1005051	51	4	10	1	2	4	1005051	1	50	2	3	14	17000	1005051	1	1	0	0	1	0	0	1	0	0	0	0	0	2		1	Katie sap.ghokra	1	0	0	0	1	0	1	1	1	0	0	0
	2022-11-14	12:38:00	1	11		1011061	61	4	10	1	2	4	1011061	1	19	1	5	12	14000	1011061	1	1	0	0	1	0	0	0	0	0	0	0	1	2		2		0	0	0	0	0	0	1	0	0	0	1	0
	2022-11-29	14:53:00	1	124		1124091	91	5	11	1	2	5	1124091	1	20	1	5	12	25000	1124091	1	1	0	0	1	0	0	1	0	0	0	0	0	2		1	jait sap, daraish sap, gokhra sap,sitanali	1	0	0	0	1	0	1	0	1	0	1	0
	2022-11-17	12:54:00	1	121		1121091	91	3	11	1	2	3	1121091	1	25	2	3	5	12000	1121091	1	1	0	0	1	0	0	0	0	0	1	0	0	2		1	darais dhap	0	0	0	0	0	0	1	0	0	0	1	0
	2022-12-11	13:58:00	1	71		1071001	1	4	9	1	2	4	1071001	1	28	2	3	8	15000	1071001	1	1	0	0	1	0	1	0	0	0	0	0	0	2		1	Chate	1	0	0	0	1	0	1	0	1	0	0	0
	2022-12-29	14:21:00	1	118		1118101	101	7	12	1	2	7	1118101	1	20	2	3	7	25000	1118101	2	1	0	0	1	0	0	0	0	0	0	1	0	2		2		0	0	0	0	0	0	1	0	0	0	1	0
	2022-11-29	13:46:00	1	124		1124101	101	4	11	1	2	4	1124101	1	35	1	1	5	12000	1124101	2	1	0	0	0	0	0	1	0	0	1	0	0	2		1	darais sap, jati sap	1	0	0	0	1	0	1	0	1	0	1	0
	2022-11-28	15:08:00	1	124		1124061	61	2	11	1	2	2	1124061	1	50	2	3	5	12000	1124061	2	1	0	0	0	0	1	1	0	0	0	0	0	2		1	daraish sap	0	0	0	0	0	0	1	0	1	0	1	0
	2022-11-30	13:13:00	1	48		1048071	71	3	11	1	2	3	1048071	1	25	2	3	10	28000	1048071	1	1	0	0	1	0	0	1	0	0	0	0	0	2		1	jati sap	1	0	0	0	1	0	1	0	1	0	1	0
	2022-12-21	12:45:00	1	129		1129071	71	3	12	1	2	3	1129071	1	42	1	9	5	16000	1129071	2	1	0	0	1	0	0	1	0	0	0	0	0	2		1	Jati, guiyapura	1	0	1	0	1	0	1	0	0	0	1	0
	2022-11-16	05:59:00	1	16		1016070	70	4	10	1	2	4	1016070	1	50	1	6	2	15000	1016070	1	1	0	0	1	0	0	0	0	0	1	0	0	2		1	Darai.jati sap.guiyapora sap	1	0	1	0	0	0	1	0	0	0	1	0
	2022-12-10	12:44:00	1	71		1071071	71	3	11	1	2	3	1071071	1	23	2	3	8	10000	1071071	1	1	0	0	1	0	1	0	0	0	0	0	0	2		1	jati,daraish,guiapora	1	0	1	0	1	0	1	0	1	0	1	0
	2022-12-21	09:49:00	1	126		1126091	91	5	11	1	2	5	1126091	1	45	2	3	9	30000	1126091	1	1	0	0	1	0	0	1	0	0	0	0	0	2		1	kalinjira,daraish	1	1	0	0	0	0	1	0	1	0	0	0
	2022-12-21	12:15:00	1	126		1126071	71	2	11	1	2	2	1126071	1	59	1	1	21	10000	1126071	1	1	0	0	1	0	0	1	0	0	0	0	0	2		1	jait,daraish,guiapora,kalijait,	1	0	1	0	1	0	1	0	0	0	1	0
	2022-11-24	11:30:00	1	32		1032111	111	4	10	1	2	4	1032111	1	45	1	1	5	15000	1032111	1	1	0	0	1	0	0	0	0	0	1	0	0	2		1	Jati sap.Darai sap	1	0	0	0	1	0	1	0	0	0	1	0
	2022-12-20	14:54:00	1	95		1095091	91	6	11	1	2	6	1095091	1	19	2	3	7	20000	1095091	1	1	0	0	1	0	0	1	0	0	0	0	0	2		1	jaita,daraish	1	0	0	0	1	0	1	0	1	0	1	0
	2022-12-04	11:05:00	1	53		1053111	111	2	11	1	2	2	1053111	1	62	1	10	5	12000	1053111	1	1	0	0	1	0	0	1	0	0	0	0	0	2		1	jati,daraish,kala daraish,sutanali	1	0	0	0	1	0	1	0	1	0	1	0
	2022-11-22	11:46:00	1	123		1123111	111	3	10	1	2	3	1123111	1	18	2	3	8	12000	1123111	1	1	0	0	1	0	0	0	0	0	1	0	0	2		1	Darai sap	0	0	0	0	0	0	1	0	0	0	1	0
	2022-12-24	14:35:00	1	107		1107061	61	5	11	1	2	5	1107061	1	40	2	3	12	35000	1107061	1	1	0	0	1	0	0	1	0	0	0	0	0	2		1	jiti,daraish,	1	0	0	0	1	0	1	0	1	0	0	0
	2022-11-19	04:35:00	1	20		1020011	11	2	9	1	2	2	1020011	1	70	1	1	5	6000	1020011	1	1	0	0	1	0	0	1	0	0	0	0	0	2		2		0	0	0	0	0	0	1	0	0	0	1	0
	2022-12-15	09:55:00	1	80		1080051	51	3	9	1	2	3	1080051	51	25	1	6	5	6000	1080051	2	1	0	0	1	0	0	0	0	0	0	1	0	2		2		0	0	0	0	0	0	2	0	0	0	0	0
	2022-12-06	13:01:00	1	59		1059091	91	4	11	1	2	4	1059091	1	32	2	3	8	13000	1059091	1	1	0	0	1	0	0	0	0	0	1	0	0	2		1	jait,kalijait,daraish	1	1	0	0	0	0	1	0	1	0	1	0
	2022-11-28	15:18:00	1	124		1124001	1	5	9	1	2	5	1124001	1	33	2	3	8	15000	1124001	1	1	0	0	1	0	0	0	0	0	1	0	0	2		1	Jati,daras	1	0	0	0	1	0	1	0	0	0	1	0
	2022-11-20	11:31:00	1	20		1020100	100	4	11	1	2	4	1020100	100	35	2	3	4	20000	1020100	1	1	0	0	1	0	0	1	0	0	0	0	0	2		1	jait sap, darais sap, sutanali sap	1	0	0	0	1	0	1	0	1	0	1	0
	2022-12-26	09:20:00	1	113		1113091	91	5	11	1	2	5	1113091	2	50	2	3	21	20000	1113091	1	1	0	0	0	0	1	1	0	0	0	0	0	2		1	jati,khoiajait,kilijait	1	0	0	1	1	0	1	0	1	0	1	0
	2022-11-17	11:38:00	2		15	2015041	41	4	19	2	2	4	2015041	1	25	2	3	12	24000	2015041	1	1	0	0	1	0	0	0	0	0	1	0	0	2		2		0	0	0	0	0	0	1	0	1	0	1	0
	2022-12-24	11:43:00	2		105	2105021	21	2	2	2	2	2	2105021	1	65	1	1	21	9000	2105021	2	1	0	0	1	0	0	0	0	0	1	0	0	2		2		0	0	0	0	0	0	1	0	1	0	0	0
	2022-11-21	12:20:00	2		27	2027009	9	8	13	3	2	8	2027009	1	55	1	1	8	23000	2027009	1	1	0	0	1	0	1	0	0	0	0	0	0	2		1	Gohoma. Bemta. Darol.guhur.	1	0	0	1	0	0	2	0	0	0	0	0
	2022-12-03	12:20:00	2		53	2053011	11	3	6	2	2	3	2053011	1	40	2	3	21	18000	2053011	1	1	0	0	1	0	0	0	1	0	0	0	0	2		1	Ghohama	1	0	0	1	0	0	1	0	0	0	1	0
	2022-12-21	13:47:00	2		103	2103061	61	2	3	3	2	2	2103061	1	61	1	10	21	7000	2103061	1	1	0	0	1	0	0	1	0	0	0	0	0	2		1	Gohuma -Dasla	1	0	0	0	1	0	2	0	0	0	0	0
	2022-11-22	14:29:00	2		26	2026091	91	5	6	2	2	5	2026091	1	50	1	10	5	20000	2026091	1	1	0	0	1	0	0	0	0	0	1	0	0	2		1	Ghoma,fane,	1	0	0	1	0	0	1	0	1	0	1	0
	2022-12-21	13:58:00	2		100	2100061	61	3	17	3	2	3	2100061	1	45	2	3	21	12000	2100061	1	1	0	0	1	0	0	0	0	0	1	0	0	2		2		0	0	0	0	0	0	1	0	0	0	1	0
	2022-12-04	13:34:00	2		53	2053091	91	2	19	2	2	2	2053091	1	70	1	10	9	20000	2053091	1	1	0	0	1	0	0	0	0	0	1	0	0	2		1	Poddogokhra,dosla,gohoma	1	0	0	1	1	0	1	0	1	0	1	0
	2022-11-19	12:52:00	2		17	2017070	70	4	4	2	2	4	2017070	1	38	1	6	21	6000	2017070	2	1	0	0	1	0	0	0	0	0	1	0	0	2		2		0	0	0	0	0	0	1	0	0	0	1	0
	2022-11-23	11:00:00	2		32	2032011	11	4	6	2	2	4	2032011	1	18	1	5	10	12000	2032011	1	1	0	0	1	0	0	0	0	0	1	0	0	2		2		0	0	0	0	0	0	1	0	1	0	0	0
	2022-12-26	10:46:00	2		111	2111021	21	7	2	2	2	7	2111021	1	60	1	7	21	18000	2111021	2	1	0	0	1	0	0	1	0	0	0	0	0	2		1	Gohoma	1	0	0	1	0	0	1	0	1	0	1	0
	2022-12-24	12:12:00	2		106	2106071	71	3	17	3	2	3	2106071	1	33	1	6	21	15000	2106071	1	1	0	0	1	0	0	1	0	0	0	0	0	2		2		0	0	0	0	0	0	1	0	0	0	1	0
	2022-12-03	12:15:00	2		50	2050010	10	5	4	2	2	5	2050010	1	36	1	6	4	28000	2050010	1	1	0	0	1	0	0	0	0	0	0	1	0	2		1	Dosla guhama ponkhirajsap	1	0	0	1	0	0	1	0	1	0	1	0
	2022-11-28	14:11:00	2		42	2042001	1	6	6	2	2	6	2042001	1	40	2	3	5	16000	2042001	1	1	0	0	1	0	0	0	0	0	0	0	1	2		2		0	0	0	0	0	0	1	0	0	0	1	0
	2022-11-17	14:00:00	2		15	2015031	31	4	19	2	2	4	2015031	1	30	2	3	10	8000	2015031	1	1	0	0	1	0	0	0	0	0	1	0	0	2		2		0	0	0	0	0	0	1	0	1	0	0	0
	2022-12-24	14:46:00	2		108	2108061	61	4	15	3	2	4	2108061	1	65	1	11	5	12000	2108061	1	1	0	0	1	0	0	0	0	0	1	0	0	2		1	guhama,dosala	1	0	0	1	0	0	1	1	0	0	0	0
	2022-11-27	10:55:00	2		124	2124110	110	2	4	2	2	2	2124110	1	40	2	3	22	2000	2124110	1	1	0	0	1	0	0	0	0	1	0	0	0	2		1	Guhama daulsap	1	0	0	1	0	0	1	0	0	0	1	0
	2022-11-20	11:50:00	2		20	2020041	41	3	6	2	2	3	2020041	1	30	2	3	5	12000	2020041	1	1	0	0	1	0	0	1	0	0	0	0	0	2		2		0	0	0	0	0	0	1	0	1	0	1	0
	2022-11-21	11:47:00	2		24	2024021	21	6	2	2	2	6	2024021	1	55	2	3	21	17000	2024021	1	1	0	1	0	0	0	0	0	0	1	0	0	2		2		0	0	0	0	0	0	1	0	0	0	1	0
	2022-11-26	10:13:00	2		36	2036081	81	4	6	2	2	4	2036081	1	75	1	1	21	8000	2036081	2	1	0	0	1	0	0	0	0	0	1	0	0	2		2		0	0	0	0	0	0	1	0	0	0	1	0
	2022-11-24	14:31:00	2		32	2032031	31	5	6	2	2	5	2032031	1	32	2	3	5	14000	2032031	1	1	0	0	1	0	0	1	0	0	0	0	0	2		2		0	0	0	0	0	0	1	0	1	1	1	0
	2022-12-11	12:29:00	2		71	2071101	101	3	6	2	2	3	2071101	1	20	2	3	7	25000	2071101	2	1	0	0	1	0	0	0	0	0	0	1	0	2		2		0	0	0	0	0	0	1	0	0	0	1	0
	2022-11-14	09:15:00	2		8	2008021	21	2	5	2	2	2	2008021	1	35	1	6	5	12000	2008021	1	1	0	0	1	0	0	0	0	0	1	0	0	2		1	Gukhra	1	0	0	0	1	0	1	0	1	0	1	0
	2022-12-22	14:05:00	2		102	2102091	91	5	15	3	2	5	2102091	1	80	2	3	8	13000	2102091	1	1	0	0	1	0	1	0	0	0	0	0	0	2		1	dosala,vemta	0	0	0	0	0	0	2	0	0	0	0	0
	2022-12-04	13:34:00	2		53	2053031	31	4	6	2	2	4	2053031	1	30	1	1	12	10000	2053031	1	1	0	0	1	0	0	1	0	0	0	0	0	2		1	Ghohama	1	0	0	1	1	0	1	0	0	0	1	0
	2022-11-22	14:22:00	2		24	2024031	31	4	2	2	2	4	2024031	1	30	2	3	6	9000	2024031	1	1	0	0	1	0	0	0	0	0	1	0	0	2		2		0	0	0	0	0	0	1	1	0	1	0	0
	2022-11-12	13:55:00	2		2	2002061	61	3	5	2	2	3	2002061	1	30	1	6	21	15000	2002061	1	1	0	0	0	0	1	0	0	0	1	0	0	2		2		0	0	0	0	0	0	1	0	0	0	1	0
	2022-12-10	14:05:00	2		71	2071061	61	6	6	2	2	6	2071061	1	60	1	10	5	20000	2071061	1	1	0	0	1	0	0	1	0	0	0	0	0	2		1	Ghohama,daraj	1	0	0	1	0	0	1	0	0	0	1	0
	2022-12-07	11:46:00	2		65	2065011	11	4	6	2	2	4	2065011	1	30	2	3	7	15000	2065011	1	1	0	0	1	0	0	1	0	0	0	0	0	2		2		0	0	0	0	0	0	1	0	0	0	1	1
	2022-12-22	14:05:00	2		100	2100091	91	4	17	3	2	4	2100091	1	45	1	6	8	15000	2100091	1	1	0	0	1	0	0	1	0	0	0	0	0	2		1	Dosla,gohama	1	0	0	1	0	0	1	1	0	0	1	0
	2022-12-19	12:31:00	2		95	2095011	11	6	19	2	2	6	2095011	1	72	1	11	12	30000	2095011	1	1	0	0	1	0	0	0	0	0	1	0	0	2		1	Gohama,dosla	1	0	0	1	0	0	1	0	1	0	1	0
	2022-12-10	12:48:00	2		71	2071011	11	5	19	2	2	5	2071011	1	60	2	3	9	9000	2071011	1	1	0	0	1	0	0	0	0	0	1	0	0	2		1	Dosla,gohama	1	0	0	1	0	0	1	0	1	0	1	0
	2022-12-08	12:04:00	2		62	2062050	50	4	18	2	2	4	2062050	1	23	2	3	7	15000	2062050	1	1	0	0	1	0	0	1	0	0	0	0	0	2		2		0	0	0	0	0	0	1	1	1	0	0	0
	2022-12-23	12:07:00	2		88	2088101	101	4	17	3	2	4	2088101	1	30	1	10	5	15000	2088101	1	1	0	0	1	0	0	1	0	0	0	0	0	2		2		0	0	0	0	0	0	1	0	0	0	1	0
	2022-11-23	09:05:00	2		32	2032081	81	3	19	2	2	3	2032081	1	32	2	3	8	15000	2032081	1	1	0	0	1	0	0	0	0	0	1	0	0	2		2		0	0	0	0	0	0	1	0	1	0	1	0
	2022-12-03	10:54:00	2		53	2053021	21	4	6	2	2	4	2053021	1	46	1	1	4	13000	2053021	1	1	0	0	1	0	0	0	0	0	0	1	0	2		1	Ghohama,daraj	1	0	0	1	0	0	1	0	1	0	1	0
	2022-12-24	13:46:00	2		106	2106061	61	4	17	3	2	4	2106061	1	40	2	3	5	20000	2106061	1	1	0	0	1	0	0	1	0	0	0	0	0	2		2		0	0	0	0	0	0	1	0	0	0	1	0
	2022-12-01	14:06:00	2		47	2047031	31	5	19	2	2	5	2047031	1	40	2	3	9	8000	2047031	1	1	0	0	1	0	0	0	0	0	1	0	0	2		1	Gohama,dosla	1	0	0	1	0	0	1	0	0	0	1	1
	2022-11-20	12:40:00	2		20	2020101	101	6	19	2	2	6	2020101	1	19	2	3	9	5000	2020101	1	1	0	0	1	0	0	0	0	0	1	0	0	2		2		0	0	0	0	0	0	1	0	1	0	1	0
	2022-12-17	12:32:00	2		89	2089011	11	2	6	2	2	2	2089011	1	55	1	11	8	40000	2089011	1	1	0	0	1	0	0	1	0	0	0	0	0	2		1	Ghohama	1	0	0	1	0	0	1	0	0	0	1	0
	2022-12-14	14:30:00	2		83	2083061	61	5	6	2	2	5	2083061	1	25	1	1	5	22000	2083061	1	1	0	0	1	0	0	0	0	0	0	0	1	2		1	Dosla,ghohama	1	0	0	1	0	0	2	0	0	0	0	0
	2022-11-23	12:13:00	2		30	2030071	71	2	5	2	2	2	2030071	1	40	1	3	15	10000	2030071	1	1	0	0	1	0	0	0	0	0	1	0	0	2		2		0	0	0	0	0	0	1	0	1	0	1	0
	2022-12-04	12:19:00	2		53	2053041	41	4	6	2	2	4	2053041	1	24	2	3	8	9000	2053041	1	1	0	0	1	0	0	0	0	0	1	0	0	2		2		0	0	0	0	0	0	1	0	0	0	1	0
	2022-11-28	11:16:00	2		40	2040021	21	4	2	2	2	4	2040021	1	32	2	3	5	12000	2040021	1	1	0	0	0	0	0	1	0	0	1	0	0	2		2		0	0	0	0	0	0	1	0	0	1	1	0
	2022-11-17	10:02:00	2		13	2013051	51	4	2	2	2	4	2013051	1	25	1	6	10	10000	2013051	1	1	0	0	1	0	0	0	0	0	1	0	0	2		2		0	0	0	0	0	0	1	0	1	0	1	0
	2022-11-26	11:59:00	2		34	2034011	11	4	2	2	2	4	2034011	1	40	1	1	16	10000	2034011	1	1	0	0	1	0	0	0	0	0	1	0	0	2		2		0	0	0	0	0	0	1	0	1	0	1	0
	2022-11-19	07:35:00	2		18	2018090	90	6	5	2	2	6	2018090	1	46	1	6	21	7000	2018090	1	1	0	0	1	0	0	0	0	0	1	0	0	2		2		0	0	0	0	0	0	2	0	0	0	0	0
	2022-12-15	12:41:00	2		83	2083101	101	7	6	2	2	7	2083101	1	55	1	1	21	13000	2083101	1	1	0	0	1	0	0	1	0	0	0	0	0	2		1	Ghohama	1	0	0	1	0	0	1	0	0	0	1	0
	2022-12-29	14:30:00	2		5	2005051	51	2	15	3	2	2	2005051	1	65	1	1	21	7000	2005051	1	1	0	0	1	0	0	0	0	0	1	0	0	2		1	guhama	1	0	0	1	0	0	2	0	0	0	0	0
	2022-11-23	13:03:00	2		32	2032001	1	3	6	2	2	3	2032001	1	40	2	3	3	13000	2032001	1	1	0	0	1	0	0	1	0	0	0	0	0	2		2		0	0	0	0	0	0	1	0	1	0	1	0
	2022-11-21	08:57:00	2		26	2026021	21	3	19	2	2	3	2026021	1	50	2	3	12	35000	2026021	1	1	0	0	1	0	0	0	0	0	1	0	0	2		2		0	0	0	0	0	0	1	0	1	0	1	0
	2022-12-06	12:56:00	2		59	2059101	101	2	6	2	2	2	2059101	1	32	1	6	8	12000	2059101	1	1	0	0	1	0	0	0	0	0	1	0	0	2		2		0	0	0	0	0	0	1	0	0	0	1	0
	2022-12-04	11:10:00	2		53	2053051	51	8	6	2	2	8	2053051	1	20	1	6	7	22000	2053051	1	1	0	0	1	0	0	1	0	0	0	0	0	2		1	Ghohama,rasell vaiper	1	0	1	0	0	0	1	0	1	0	1	0
	2022-11-14	13:54:00	2		11	2011001	1	2	13	3	2	2	2011001	1	50	1	9	15	20000	2011001	2	1	0	0	1	0	0	0	0	0	0	1	0	2		2		0	0	0	0	0	0	1	0	1	0	0	0
	2022-12-05	10:44:00	2		59	2059081	81	5	6	2	2	5	2059081	1	40	1	1	5	12000	2059081	1	1	0	0	1	0	0	0	0	0	1	0	0	2		1	Daraj,ghohama,	1	0	0	1	0	0	2	0	0	0	0	0
	2022-12-24	10:53:00	2		106	2106081	81	5	17	3	2	5	2106081	2	45	2	3	21	15000	2106081	1	1	0	0	1	0	0	1	0	0	0	0	0	2		2		0	0	0	0	0	0	1	0	0	0	1	0
	2022-12-15	14:44:00	2		83	2083032	32	5	19	2	2	5	2083032	1	30	2	3	9	12000	2083032	1	1	0	0	1	0	0	0	0	0	1	0	0	2		1	Dosla, gohama	1	0	0	1	0	0	1	0	1	0	1	0
	2022-12-19	14:01:00	2		95	2095061	61	3	6	2	2	3	2095061	1	45	2	3	4	11000	2095061	2	1	0	0	1	0	0	1	0	0	0	0	0	2		2		0	0	0	0	0	0	1	0	0	0	1	0
	2022-12-27	09:41:00	2		5	2005021	21	4	15	3	2	4	2005021	1	41	1	10	15	5000	2005021	1	1	0	0	1	0	1	0	0	0	0	0	0	2		1	dosala,vemta	0	0	0	0	0	0	1	1	1	0	0	0
	2022-12-28	14:44:00	2		120	2120061	61	6	15	3	2	6	2120061	1	24	1	4	7	12000	2120061	1	1	0	0	1	0	0	0	0	0	1	0	0	2		1	dosla,guhama	1	0	0	1	0	0	2	0	0	0	0	0
	2022-11-14	14:00:00	2		10	2010061	61	7	19	2	2	7	2010061	1	52	1	6	21	20000	2010061	1	1	0	0	1	0	0	0	0	0	1	0	0	2		2		0	0	0	0	0	0	1	0	1	0	0	0
	2022-12-11	13:31:00	1	71		1071091	91	6	11	1	2	6	1071091	1	44	1	11	21	8000	1071091	2	1	0	0	0	0	0	0	0	0	0	0	1	1	paile pitano	1	darais,goni sap	0	0	0	0	0	0	1	0	1	0	1	0
	2022-12-20	14:44:00	1	128		1128031	31	7	23	1	2	7	1128031	1	56	2	3	21	12000	1128031	2	2	0	0	0	0	0	0	0	0	0	0	1	1	Janina	1	Daraysap.kalinjirisap.	1	1	0	0	0	0	1	0	0	0	0	0
	2022-11-28	13:47:00	1	43		1043011	11	2	23	1	2	2	1043011	1	52	2	3	4	5000	1043011	2	2	0	0	0	0	0	0	0	0	0	0	1	1	Janina	1	Jatisap	1	0	0	0	1	0	1	0	1	0	0	0
	2022-12-13	11:11:00	1	77		1077021	21	4	9	1	2	4	1077021	1	60	1	10	3	10000	1077021	1	1	1	0	0	0	0	0	0	0	0	0	0	1		1	Klenjare	1	1	0	0	0	0	1	0	1	0	0	0
	2022-11-14	14:56:00	1	11		1011001	1	7	23	1	2	7	1011001	1	31	2	3	15	25000	1011001	1	1	1	0	0	0	0	0	0	0	0	0	0	1		1	Kalinjire	1	1	0	0	0	0	1	0	0	0	1	0
	2022-11-14	09:01:00	1	11		1011021	21	2	23	1	2	2	1011021	1	34	2	3	17	20000	1011021	1	1	0	0	0	0	1	0	0	0	0	0	0	1		2		0	0	0	0	0	0	1	0	1	0	1	0
	2022-11-29	13:18:00	1	124		1124041	41	5	9	1	2	5	1124041	1	36	2	3	10	10000	1124041	1	1	0	0	1	0	0	0	0	0	0	0	0	1		1	Jati,daras	1	0	0	0	1	0	1	0	1	0	1	0
	2022-12-03	14:50:00	1	53		1053001	1	4	9	1	2	4	1053001	1	60	2	3	2	12000	1053001	1	1	0	0	1	0	0	0	0	0	0	0	0	1		1	Jati,masrangga	1	0	0	0	1	0	1	0	0	0	1	0
	2022-11-19	06:46:00	1	21		1021021	21	6	23	1	2	6	1021021	1	45	2	3	3	20000	1021021	2	1	0	1	0	0	0	0	0	0	0	0	0	1		2		0	0	0	0	0	0	1	0	0	0	0	0
	2022-12-13	12:33:00	1	77		1077101	101	4	11	1	2	4	1077101	1	27	2	3	9	13000	1077101	1	1	0	0	1	0	0	0	0	0	0	0	0	1		1	dasaish	0	0	0	0	0	0	1	0	1	0	1	0
	2022-11-15	06:43:00	1	11		1011050	50	5	23	1	2	5	1011050	1	60	2	3	8	10000	1011050	1	1	0	0	0	0	1	0	0	0	0	0	0	1		2		0	0	0	0	0	0	1	0	1	0	1	0
	2022-11-12	12:12:00	1	4		1004011	11	3	11	1	2	3	1004011	1	27	1	9	16	40000	1004011	1	1	0	0	1	0	0	0	0	0	0	0	0	1		1	chondrobora,gokhra,darash	1	0	1	0	0	0	1	0	1	0	1	0
	2022-12-21	10:41:00	1	126		1126081	81	3	11	1	2	3	1126081	1	21	1	5	12	20000	1126081	1	1	0	0	1	0	0	0	0	0	0	0	0	1		1	daraish,guiapora,	1	0	1	0	0	0	1	0	1	0	1	0
	2022-12-17	11:27:00	1	89		1089081	81	5	11	1	2	5	1089081	1	27	2	3	5	20000	1089081	1	1	0	0	1	0	0	0	0	0	0	0	0	1		1	jait,daraish	1	0	0	0	1	0	1	0	1	0	1	0
	2022-11-15	09:15:00	1	10		1010101	101	4	11	1	2	4	1010101	1	42	1	10	1	20000	1010101	1	1	0	0	1	0	0	0	0	0	0	0	0	1		1	darash,kala darash	0	0	0	0	0	0	1	0	1	0	1	0
	2022-12-03	14:03:00	1	54		1054001	1	4	23	1	2	4	1054001	1	18	2	3	8	5000	1054001	2	1	0	0	0	0	1	0	0	0	0	0	0	1		1	Jati,daray	1	0	0	0	1	0	1	0	1	0	0	0
	2022-11-24	12:42:00	1	29		1029101	101	4	21	1	2	4	1029101	1	40	1	10	10	20000	1029101	1	1	0	0	1	0	0	0	0	0	0	0	0	1		1	Jati,dudras,kalinjira,tehira	1	1	0	0	0	0	1	0	1	0	1	0
	2022-11-27	12:40:00	1	37		1037101	101	3	11	1	2	3	1037101	1	26	1	4	12	15000	1037101	1	1	0	0	1	0	0	0	0	0	0	0	0	1		1	sutanali,jait,daraish	1	0	0	0	1	0	1	0	1	0	1	0
	2022-12-03	11:13:00	1	54		1054071	71	5	10	1	2	5	1054071	1	50	1	6	21	16000	1054071	1	1	0	0	1	0	0	0	0	0	0	0	0	1		1	Guyapora darai sap.jati sap	1	0	1	0	0	0	1	0	0	0	1	0
	2022-12-26	10:39:00	1	113		1113081	81	3	11	1	2	3	1113081	1	20	2	3	8	15000	1113081	1	1	0	0	1	0	0	0	0	0	0	0	0	1		1	daraish,jati,laulota	1	0	0	0	1	0	1	0	1	0	1	0
	2022-12-29	15:50:00	1	119		1119101	101	3	11	1	2	3	1119101	1	36	1	6	5	15000	1119101	1	1	0	0	1	0	0	0	0	0	0	0	0	1		1	tehira,daraish,kalijait	1	1	0	0	0	0	1	0	1	0	0	0
	2022-11-30	11:28:00	1	48		1048021	21	4	9	1	2	4	1048021	1	40	1	9	18	20000	1048021	1	1	0	0	1	0	0	0	0	0	0	0	0	1		1	Jati,daras	1	0	0	0	1	0	1	0	0	0	1	0
	2022-11-24	13:13:00	1	32		1032101	101	6	10	1	2	6	1032101	1	40	2	3	5	16000	1032101	1	1	0	0	1	0	0	0	0	0	0	0	0	1		1	Darai.Jati sap.guyapora.tahira sap	1	0	1	0	0	0	1	0	0	0	0	0
	2022-12-03	13:17:00	1	54		1054061	61	4	10	1	2	4	1054061	1	20	2	3	9	15000	1054061	2	1	0	0	1	0	0	0	0	0	0	0	0	1		2		0	0	0	0	0	0	1	0	0	0	1	0
	2022-12-24	11:27:00	1	107		1107081	81	4	11	1	2	4	1107081	1	35	2	3	7	16000	1107081	1	1	0	0	1	0	0	0	0	0	0	0	0	1		1	jati,daraish	1	0	0	0	1	0	1	0	1	0	1	0
	2022-12-28	12:00:00	1	119		1119081	81	4	11	1	2	4	1119081	1	25	2	3	5	16000	1119081	1	1	0	0	1	0	0	0	0	0	0	0	0	1		1	daraish	0	0	0	0	0	0	1	0	1	0	1	0
	2022-11-30	13:21:00	1	48		1048011	11	4	9	1	2	4	1048011	1	38	2	3	7	10000	1048011	1	1	0	0	1	0	0	0	0	0	0	0	0	1		1	Tehera,jati,daras	1	0	0	0	1	0	1	0	0	0	1	0
	2022-11-22	10:26:00	1	123		1123041	41	4	23	1	2	4	1123041	1	22	2	3	8	10000	1123041	2	1	0	0	0	0	1	0	0	0	0	0	0	1		1	Jatisap	1	0	0	0	1	0	1	0	1	0	0	0
	2022-11-27	14:47:00	1	38		1038091	91	5	10	1	2	5	1038091	1	40	1	10	10	15000	1038091	1	1	0	0	1	0	0	0	0	0	0	0	0	1		1	Jati sap.Darai sap	1	0	0	0	1	0	1	0	0	0	1	0
	2022-11-27	12:03:00	1	37		1037051	51	2	9	1	2	2	1037051	1	27	1	8	18	20000	1037051	1	1	0	0	1	0	0	0	0	0	0	0	0	1		1	Daras,jati	1	0	0	0	1	0	1	0	0	0	1	0
	2022-12-05	11:34:00	1	59		1059081	81	3	11	1	2	3	1059081	1	75	1	1	2	15000	1059081	1	1	0	0	1	0	0	0	0	0	0	0	0	1		1	guiapora,jolpora,daraish	1	0	1	0	0	0	1	0	1	0	1	0
	2022-11-19	04:57:00	1	21		1021081	81	4	10	1	2	4	1021081	1	60	2	3	21	12000	1021081	1	1	0	0	1	0	0	0	0	0	0	0	0	1		1	Jatisap.darai sap	1	0	0	0	1	0	1	0	0	0	1	0
	2022-12-15	12:42:00	1	83		1083111	111	5	11	1	2	5	1083111	1	30	2	3	5	20000	1083111	1	1	0	0	1	0	0	0	0	0	0	0	0	1		1	guiapora,kalijait	1	1	1	0	0	0	1	0	0	0	1	0
	2022-12-11	09:30:00	1	71		1071111	111	2	11	1	2	2	1071111	1	65	1	1	8	10000	1071111	1	1	0	0	1	0	0	0	0	0	0	0	0	1		1	guiapora,daraish,	1	0	1	0	0	0	1	0	1	0	1	0
	2022-11-28	13:10:00	1	43		1043071	71	3	10	1	2	3	1043071	1	60	2	3	5	10000	1043071	1	1	0	0	1	0	0	0	0	0	0	0	0	1		1	Darai sap	0	0	0	0	0	0	1	0	0	0	1	0
	2022-11-28	11:35:00	1	124		1124021	21	4	9	1	2	4	1124021	1	36	2	3	4	10000	1124021	1	1	0	0	1	0	0	0	0	0	0	0	0	1		1	Jati,daras,	1	0	0	0	1	0	1	0	0	0	1	0
	2022-12-19	10:22:00	1	95		1095081	81	3	11	1	2	3	1095081	1	22	2	3	8	20000	1095081	1	1	0	0	1	0	0	0	0	0	0	0	0	1		1	jait,daraish,guiapora	1	0	0	0	1	0	1	0	1	0	1	0
	2022-12-10	14:27:00	1	71		1071061	61	5	11	1	2	5	1071061	1	63	2	3	6	30000	1071061	1	1	0	0	1	0	0	0	0	0	0	0	0	1		1	guiapora,	1	0	1	0	0	0	1	0	1	0	1	0
	2022-12-30	09:15:00	1	65		1065051	51	2	9	1	2	2	1065051	1	45	2	2	5	15000	1065051	1	1	0	0	1	0	0	0	0	0	0	0	0	1		1	daraish,guiapora,laulota,tehira	1	0	1	0	0	0	1	0	1	0	1	0
	2022-12-17	13:53:00	1	89		1089061	61	4	11	1	2	4	1089061	1	42	2	3	1	15000	1089061	1	1	0	0	1	0	0	0	0	0	0	0	0	1		1	jati,daraish,guiapora	1	0	1	0	1	0	1	0	0	0	1	0
	2022-11-21	05:49:00	1	123		1123080	80	5	10	1	2	5	1123080	1	47	1	4	8	15000	1123080	1	1	0	0	1	0	0	0	0	0	0	0	0	1		1	Jati sap. Darai.Jalbarassap	1	0	0	0	1	0	1	1	0	0	1	0
	2022-11-15	09:48:00	1	11		1011091	91	4	10	1	2	4	1011091	1	30	2	3	10	18000	1011091	1	1	0	0	1	0	0	0	0	0	0	0	0	1		1	Darai. Jati sap	1	0	0	0	1	0	1	0	0	0	1	0
	2022-11-21	06:20:00	1	26		1026021	21	5	9	1	2	5	1026021	1	38	2	3	21	10000	1026021	1	1	0	0	1	0	0	0	0	0	0	0	0	1		2		0	0	0	0	0	0	1	0	0	0	1	0
	2022-12-25	12:56:00	1	107		1107111	111	2	11	1	2	2	1107111	1	58	2	3	5	30000	1107111	1	1	0	0	1	0	0	0	0	0	0	0	0	1		1	daraish,jati	1	0	0	0	1	0	1	0	1	0	1	0
	2022-11-23	14:23:00	1	32		1032061	61	6	10	1	2	6	1032061	1	35	2	3	4	13000	1032061	1	1	0	0	1	0	0	0	0	0	0	0	0	1		2		0	0	0	0	0	0	1	0	0	0	1	0
	2022-12-19	12:18:00	1	95		1095071	71	5	11	1	2	5	1095071	1	36	1	2	5	16000	1095071	1	1	0	0	1	0	0	0	0	0	0	0	0	1		1	daris,jaita,kalinjira,dudhraj,tehira	1	1	0	0	0	0	1	0	1	0	1	0
	2022-12-15	14:20:00	1	83		1083101	101	2	11	1	2	2	1083101	2	23	1	11	8	12000	1083101	1	1	0	0	1	0	0	0	0	0	0	0	0	1		1	daraish,dudhraj	0	0	0	0	0	0	1	0	1	0	1	0
	2022-11-19	09:53:00	1	17		1017001	1	5	23	1	2	5	1017001	1	25	2	5	16	20000	1017001	1	1	0	0	0	0	1	0	0	0	0	0	0	1		2		0	0	0	0	0	0	1	0	1	0	0	0
	2022-11-20	13:44:00	1	21		1021041	41	4	23	1	2	4	1021041	1	27	2	3	10	10000	1021041	1	1	0	0	0	0	1	0	0	0	0	0	0	1		1	Jati sap	1	0	0	0	1	0	2	0	0	0	0	0
	2022-12-27	11:40:00	1	113		1113111	111	5	11	1	2	5	1113111	1	50	2	3	5	15000	1113111	1	1	0	0	1	0	0	0	0	0	0	0	0	1		1	daraish,jati	1	0	0	0	1	0	1	0	1	0	1	0
	2022-12-29	12:25:00	1	120		1120006	6	4	23	1	2	4	1120006	1	39	2	3	21	20000	1120006	2	1	0	0	0	0	1	0	0	0	0	0	0	1		1	Third. Daray	0	0	0	0	0	0	1	0	1	0	1	0
	2022-11-24	14:46:00	1	31		1031091	91	3	11	1	2	3	1031091	1	35	2	3	10	18000	1031091	1	1	0	0	1	0	0	0	0	0	0	0	0	1		1	jait sap, tia tota sap	1	0	0	0	1	0	1	0	1	0	1	0
	2022-12-01	10:59:00	1	50		1050051	51	3	9	1	2	3	1050051	1	22	2	3	7	7000	1050051	1	1	0	0	1	0	0	0	0	0	0	0	0	1		1	Jati,daras,teheri	1	0	0	0	1	0	1	0	1	0	0	0
	2022-12-07	11:23:00	1	65		1065081	81	4	11	1	2	4	1065081	1	70	1	11	21	20000	1065081	1	1	0	0	1	0	0	0	0	0	0	0	0	1		1	jati,kalajait,daraish	1	1	0	0	0	0	1	0	1	0	1	0
	2022-12-11	11:02:00	1	71		1071031	31	4	9	1	2	4	1071031	1	50	1	2	3	10000	1071031	1	1	0	0	1	0	0	0	0	0	0	0	0	1		1	Kalingira	1	1	0	0	0	0	1	0	1	0	0	0
	2022-12-11	11:28:00	1	71		1071101	101	3	11	1	2	3	1071101	1	21	2	3	8	15000	1071101	1	1	0	0	1	0	0	0	0	0	0	0	0	1		1	jati sap,darash sap	1	0	0	0	1	0	1	0	1	0	0	0
	2022-12-30	12:48:00	1	65		1065041	41	3	9	1	2	3	1065041	1	21	2	3	7	15000	1065041	1	1	0	0	1	0	0	0	0	0	0	0	0	1		1	daraish,jati	1	0	0	0	1	0	1	0	1	0	1	0
	2022-12-12	10:54:00	1	77		1077091	91	3	11	1	2	3	1077091	1	22	1	2	4	10000	1077091	1	1	0	0	1	0	0	0	0	0	0	0	0	1		1	guiapora,daraish	1	0	1	0	0	0	2	0	0	0	0	0
	2022-11-19	05:31:00	1	20		1020061	61	4	11	1	2	4	1020061	1	27	2	3	5	15000	1020061	1	1	0	0	1	0	0	0	0	0	0	0	0	1		2		0	0	0	0	0	0	1	0	1	0	1	0
	2022-11-16	07:13:00	1	16		1016061	61	3	10	1	2	3	1016061	1	35	2	3	5	15000	1016061	1	1	0	0	1	0	0	0	0	0	0	0	0	1		1	Jati sap	1	0	0	0	1	0	1	0	0	0	1	0
	2022-12-24	12:56:00	1	107		1107071	71	3	11	1	2	3	1107071	1	60	1	1	10	17000	1107071	1	1	0	0	1	0	0	0	0	0	0	0	0	1		1	jati,daraish,guiapora	1	0	1	0	1	0	1	0	1	0	1	0
	2022-12-17	12:45:00	1	89		1089071	71	4	11	1	2	4	1089071	1	32	1	2	3	15000	1089071	1	1	0	0	1	0	0	0	0	0	0	0	0	1		1	guiapora,daraish	1	0	1	0	0	0	1	0	1	0	1	0
	2022-12-17	13:19:00	1	90		1090021	21	5	23	1	2	5	1090021	1	33	1	9	16	26000	1090021	2	1	0	0	1	0	0	0	0	0	0	0	0	1		1	Jatisap.	1	0	0	0	1	0	1	0	1	0	0	0
	2022-11-24	11:15:00	1	29		1029111	111	4	21	1	2	4	1029111	1	18	2	3	9	25000	1029111	1	1	0	0	1	0	0	0	0	0	0	0	0	1		1	Jati,darais	1	0	0	0	1	0	1	0	0	0	1	0
	2022-12-07	07:42:00	1	65		1065091	91	3	11	1	2	3	1065091	1	42	1	4	5	15000	1065091	1	1	0	0	1	0	0	0	0	0	0	0	0	1		1	guiapors,jolpora,jati,daraish,tiatots	1	0	1	0	1	0	1	0	1	0	1	0
	2022-11-21	08:29:00	1	26		1026061	61	3	11	1	2	3	1026061	1	43	1	9	1	10000	1026061	1	1	0	0	1	0	0	0	0	0	0	0	0	1		1	jati shap, guia pora	1	0	0	0	1	0	1	0	0	0	1	0
	2022-11-26	10:53:00	1	37		1037021	21	3	9	1	2	3	1037021	1	21	2	3	5	8000	1037021	1	1	0	0	1	0	0	0	0	0	0	0	0	1		1	Jati,daras	1	0	0	0	1	0	1	0	0	0	1	0
	2022-12-10	09:32:00	1	71		1071010	10	3	9	1	2	3	1071010	1	26	2	8	10	15000	1071010	1	1	0	0	1	0	0	0	0	0	0	0	0	1		1	Jolpora	1	0	0	0	1	0	1	0	1	0	0	0
	2022-11-22	11:15:00	1	26		1026111	111	5	11	1	2	5	1026111	1	32	2	3	5	12000	1026111	1	1	0	0	1	0	0	0	0	0	0	0	0	1		2		0	0	0	0	0	0	1	0	1	0	1	0
	2022-12-12	12:52:00	1	77		1077071	71	4	11	1	2	4	1077071	1	25	2	3	8	15000	1077071	1	1	0	0	1	0	0	0	0	0	0	0	0	1		1	daraish,jait	1	0	0	0	1	0	1	0	1	0	1	0
	2022-11-26	10:50:00	1	38		1038081	81	4	10	1	2	4	1038081	1	30	2	3	8	14000	1038081	1	1	0	0	1	0	0	0	0	0	0	0	0	1		1	Darai.guyapora. jatisap	1	0	1	0	1	0	1	0	0	0	1	0
	2022-12-05	14:32:00	1	59		1059061	61	4	11	1	2	4	1059061	1	31	2	3	15	18000	1059061	1	1	0	0	1	0	0	0	0	0	0	0	0	1		1	jati,daraish,jolpora	1	0	0	0	1	0	1	0	1	0	1	0
	2022-12-01	14:39:00	1	49		1049099	99	4	10	1	2	4	1049099	1	53	2	3	9	15000	1049099	1	1	0	0	1	0	0	0	0	0	0	0	0	1		1	Darai sap.jati sap. Guyapora	1	0	0	0	1	0	1	0	0	0	1	0
	2022-11-23	15:03:00	1	31		1031061	61	6	11	1	2	6	1031061	1	68	1	1	8	20000	1031061	1	1	0	0	1	0	0	0	0	0	0	0	0	1		1	jati,darai sap,tekira,dudh raj,guia pora	1	0	0	0	1	0	1	0	0	0	1	0
	2022-11-23	10:55:00	1	31		1031081	81	2	11	1	2	2	1031081	1	48	2	3	10	10000	1031081	1	1	0	0	1	0	0	0	0	0	0	0	0	1		1	daraish, jati sap	1	0	0	0	1	0	1	0	1	0	1	0
	2022-11-27	12:09:00	1	38		1038111	111	2	10	1	2	2	1038111	1	26	2	3	13	14000	1038111	1	1	0	0	1	0	0	0	0	0	0	0	0	1		1	Gokra.tehira	1	0	0	0	1	0	1	0	0	0	1	0
	2022-12-08	11:37:00	1	65		1065111	111	3	11	1	2	3	1065111	1	25	1	2	5	13000	1065111	1	1	0	0	1	0	0	0	0	0	0	0	0	1		1	guiapora,daraish,	1	0	1	0	0	0	1	0	1	0	1	0
	2022-11-17	10:42:00	1	16		1016111	111	5	10	1	2	5	1016111	1	35	2	3	7	12000	1016111	1	1	0	0	1	0	0	0	0	0	0	0	0	1		1	Jati sap.darai sap	1	0	0	0	1	0	1	0	0	0	1	0
	2022-12-01	11:37:00	1	49		1049110	110	3	10	1	2	3	1049110	1	48	1	1	4	12000	1049110	1	1	0	0	1	0	0	0	0	0	0	0	0	1		1	Jati sap.Darai sap guyapora	1	0	1	0	1	0	1	0	0	0	1	0
	2022-11-19	07:54:00	1	21		1021011	11	3	23	1	2	3	1021011	1	62	2	3	5	20000	1021011	1	1	0	1	0	0	0	0	0	0	0	0	0	1		1	Jati sap	1	0	0	0	1	0	1	0	1	0	0	0
	2022-11-30	13:20:00	1	49		1049069	69	3	10	1	2	3	1049069	1	18	1	6	5	12000	1049069	1	1	0	0	1	0	0	0	0	0	0	0	0	1		1	Jati sap.Darai	1	0	0	0	1	0	1	0	0	0	1	0
	2022-11-16	07:15:00	1	16		1016001	1	4	23	1	2	4	1016001	1	18	2	3	8	10000	1016001	2	1	0	0	0	0	1	0	0	0	0	0	0	1		2		0	0	0	0	0	0	1	0	1	0	1	0
	2022-11-14	13:12:00	1	11		1011011	11	2	23	1	2	2	1011011	1	36	1	10	17	20000	1011011	1	1	0	0	0	0	1	0	0	0	0	0	0	1		1	Jati sap	1	0	0	0	1	0	1	0	0	0	1	1
	2022-12-26	12:10:00	1	113		1113071	71	7	11	1	2	7	1113071	1	30	2	3	8	16000	1113071	1	1	0	0	1	0	0	0	0	0	0	0	0	1		1	daraish,khoiajait,	1	0	0	1	0	0	1	0	1	0	1	0
	2022-11-21	07:09:00	1	123		1123071	71	5	10	1	2	5	1123071	1	18	2	3	10	20000	1123071	1	1	0	0	1	0	0	0	0	0	0	0	0	1		1	Jati sap	1	0	0	0	1	0	1	0	0	0	1	0
	2030-12-01	12:47:00	1	48		1048041	41	3	9	1	2	3	1048041	1	32	1	4	6	10000	1048041	1	1	0	0	1	0	0	0	0	0	0	0	0	1		1	Tehera	0	0	0	0	0	0	1	0	0	0	1	0
	2022-11-22	14:16:00	1	123		1123091	91	3	10	1	2	3	1123091	1	18	2	3	8	12000	1123091	1	1	0	0	1	0	0	0	0	0	0	0	0	1		2		0	0	0	0	0	0	1	0	0	0	1	0
	2022-12-01	15:00:00	1	49		1049091	91	3	10	1	2	3	1049091	1	45	1	1	5	12000	1049091	1	1	0	0	1	0	0	0	0	0	0	0	0	1		1	Jati sap.Darai sap guyapora	1	0	1	0	1	0	1	0	0	0	1	0
	2022-11-17	12:49:00	1	16		1016101	101	5	10	1	2	5	1016101	1	65	2	3	21	13000	1016101	1	1	0	0	1	0	0	0	0	0	0	0	0	1		1	Darai tahira sap	1	0	0	0	1	0	1	0	0	0	1	0
	2022-12-14	11:23:00	1	83		1083071	71	2	11	1	2	2	1083071	1	34	1	9	18	30000	1083071	1	1	0	0	1	0	0	0	0	0	0	0	0	1		1	daraish,guiapora,khoia jait,dudhraj	1	0	1	0	0	0	1	0	1	0	1	0
	2022-12-01	15:07:00	1	48		1048031	31	5	9	1	2	5	1048031	1	42	2	3	5	10000	1048031	1	1	0	0	1	0	0	0	0	0	0	0	0	1		1	Tehira,jsti,daras	1	0	0	0	1	0	1	0	0	0	1	0
	2022-11-27	14:43:00	1	37		1037031	31	5	9	1	2	5	1037031	1	42	1	6	5	10000	1037031	1	1	0	0	1	0	0	0	0	0	0	0	0	1		1	Jati,daras	1	0	0	0	1	0	1	0	0	0	1	0
	2022-12-08	13:28:00	1	65		1065101	101	2	11	1	2	2	1065101	1	19	2	3	5	15000	1065101	1	1	0	0	1	0	0	0	0	0	0	0	0	1		1	jati,daraish	1	0	0	0	1	0	1	0	1	0	1	0
	2022-12-07	07:09:00	1	65		1065071	71	1	11	1	2	1	1065071	2	51	2	6	5	5000	1065071	1	1	0	0	1	0	0	0	0	0	0	0	0	1		1	jait sap,daraish sap	1	0	0	0	1	0	1	0	1	0	1	0
	2022-11-23	12:35:00	1	32		1032071	71	6	10	1	2	6	1032071	1	36	2	3	5	12000	1032071	1	1	0	0	1	0	0	0	0	0	0	0	0	1		1	Jati sap	1	0	0	0	1	0	1	0	0	0	1	0
	2022-12-10	06:07:00	1	71		1071020	20	2	9	1	2	2	1071020	1	29	2	3	2	10000	1071020	1	1	0	0	1	0	0	0	0	0	0	0	0	1		2		0	0	0	0	0	0	2	0	0	0	0	0
	2022-12-18	12:19:00	1	89		1089111	111	8	11	1	2	8	1089111	1	63	2	3	2	40000	1089111	1	1	0	0	1	0	0	0	0	0	0	0	0	1		1	guiapora,kali jait.tehira	1	0	1	0	0	0	1	0	1	0	1	0
	2022-12-03	12:25:00	1	53		1053011	11	5	9	1	2	5	1053011	1	38	1	2	2	12000	1053011	1	1	0	0	1	0	0	0	0	0	0	0	0	1		1	Jati,daras	1	0	0	0	1	0	1	0	0	0	1	0
	2022-11-30	15:00:00	1	49		1049061	61	5	10	1	2	5	1049061	1	34	2	3	12	14000	1049061	1	1	0	0	1	0	0	0	0	0	0	0	0	1		1	Jati sap.Darai	1	0	0	0	1	0	1	0	0	0	1	0
	2022-11-20	12:25:00	1	21		1021051	51	4	23	1	2	4	1021051	1	35	1	1	5	10000	1021051	1	1	0	0	0	0	1	0	0	0	0	0	0	1		2		0	0	0	0	0	0	1	0	0	0	0	0
	2022-11-30	11:14:00	1	49		1049080	80	4	10	1	2	4	1049080	1	30	1	4	5	14000	1049080	1	1	0	0	1	0	0	0	0	0	0	0	0	1		1	Darai sap.jati sap. Guyapora	1	0	0	0	1	0	1	0	0	0	1	0
	2022-11-20	10:47:00	1	21		1021111	111	7	10	1	2	7	1021111	1	40	1	3	3	20000	1021111	1	1	0	0	1	0	0	0	0	0	0	0	0	1		1	Guyapora dudhraz.Jatisap	1	0	1	0	0	0	1	0	0	0	1	0
	2022-11-22	12:59:00	1	123		1123101	101	4	10	1	2	4	1123101	1	42	1	10	5	12000	1123101	1	1	0	0	1	0	0	0	0	0	0	0	0	1		1	Jati sap. Darai.	1	0	0	0	1	0	1	0	0	0	1	0
	2022-11-17	12:30:00	1	16		1016051	51	5	23	1	2	5	1016051	1	26	2	3	8	20000	1016051	1	1	0	0	0	0	1	0	0	0	0	0	0	1		1	Kalijat	1	1	0	0	0	0	1	0	1	0	0	0
	2022-12-05	13:15:00	1	59		1059071	71	4	11	1	2	4	1059071	1	55	1	10	9	25000	1059071	1	1	0	0	1	0	0	0	0	0	0	0	0	1		1	jati,kainjira,guiapora,tehira,darairs,	1	1	1	0	0	0	1	0	1	0	1	0
	2022-11-14	09:41:00	1	10		1010071	71	8	11	1	2	8	1010071	1	28	1	10	5	30000	1010071	1	1	0	0	1	0	0	0	0	0	0	0	0	1		1	darais shap	0	0	0	0	0	0	1	0	0	0	1	0
	2022-12-27	13:08:00	1	113		1113101	101	3	11	1	2	3	1113101	1	28	1	8	22	18000	1113101	1	1	0	0	1	0	0	0	0	0	0	0	0	1		1	jati,daras,	1	0	0	0	1	0	1	0	0	0	1	0
	2022-11-29	10:57:00	1	124		1124051	51	3	9	1	2	3	1124051	1	26	1	10	5	8000	1124051	1	1	0	0	1	0	0	0	0	0	0	0	0	1		1	Daras,jati	1	0	0	0	1	0	1	0	1	0	1	0
	2022-11-14	07:48:00	1	11		1011080	80	2	10	1	2	2	1011080	1	24	2	3	16	12000	1011080	1	1	0	0	1	0	0	0	0	0	0	0	0	1		1	Jatisap.gokra.	1	0	0	0	1	0	1	0	0	0	1	0
	2022-11-29	15:03:00	1	43		1043091	91	5	10	1	2	5	1043091	1	29	2	3	5	12000	1043091	1	1	0	0	1	0	0	0	0	0	0	0	0	1		1	Jati sap.Darai	1	0	0	0	1	0	1	0	0	0	1	0
	2022-11-12	14:56:00	1	1		1001031	31	4	10	1	2	4	1001031	1	34	2	3	10	14000	1001031	1	1	0	0	1	0	0	0	0	0	0	0	0	1		2		0	0	0	0	0	0	2	0	0	0	0	0
	2022-12-03	10:19:00	1	54		1054081	81	1	10	1	2	1	1054081	1	57	2	3	21	2500	1054081	1	1	0	0	1	0	0	0	0	0	0	0	0	1		2		0	0	0	0	0	0	1	0	0	0	1	0
	2022-12-18	14:23:00	1	90		1090041	41	4	23	1	2	4	1090041	1	29	2	3	10	20000	1090041	2	1	0	0	1	0	0	0	0	0	0	0	0	1		1	Jatisap	1	0	0	0	1	0	1	0	1	0	0	0
	2022-12-17	10:14:00	1	89		1089091	91	1	11	1	2	1	1089091	1	38	1	1	5	5000	1089091	1	1	0	0	1	0	0	0	0	0	0	0	0	1		1	daraish,kalitait,jolpora,guiapora,sutanali	1	0	0	1	0	0	1	0	0	0	0	0
	2022-11-28	13:04:00	1	124		1124011	11	3	9	1	2	3	1124011	1	30	1	6	5	8000	1124011	1	1	0	0	1	0	0	0	0	0	0	0	0	1		1	Jati,daras	1	0	0	0	1	0	1	0	0	0	1	0
	2022-11-30	14:57:00	1	48		1048001	1	3	9	1	2	3	1048001	1	65	1	2	2	8000	1048001	1	1	0	0	1	0	0	0	0	0	0	0	0	1		1	Tehera,jati,darad	1	0	0	0	1	0	1	0	0	0	1	0
	2022-11-21	08:47:00	1	123		1123061	61	4	10	1	2	4	1123061	1	40	1	10	5	15000	1123061	1	1	0	0	1	0	0	0	0	0	0	0	0	1		1	Darai.Jati sap	1	0	0	0	1	0	1	0	0	0	1	0
	2022-11-14	05:31:00	1	11		1011081	81	4	10	1	2	4	1011081	1	42	2	9	14	30000	1011081	1	1	0	0	1	0	0	0	0	0	0	0	0	1		1	Jati sap	1	0	0	0	1	0	1	0	0	0	1	0
	2022-11-15	06:51:00	1	11		1011110	110	4	10	1	2	4	1011110	1	18	1	6	5	13000	1011110	1	1	0	0	1	0	0	0	0	0	0	0	0	1		1	Darai sap.jati sap	1	0	0	0	1	0	1	0	0	0	1	0
	2022-11-22	14:02:00	1	26		1026091	91	5	11	1	2	5	1026091	1	39	2	3	5	20000	1026091	1	1	0	0	1	0	0	0	0	0	0	0	0	1		1	daraish sap	0	0	0	0	0	0	1	0	0	0	1	0
	2022-11-28	15:05:00	1	43		1043061	61	2	10	1	2	2	1043061	1	30	1	8	18	10000	1043061	1	1	0	0	1	0	0	0	0	0	0	0	0	1		1	Darai sap.jati sap.gokra	1	0	0	0	1	0	1	0	0	0	1	0
	2022-11-19	07:11:00	1	21		1021071	71	3	10	1	2	3	1021071	1	20	2	3	10	10000	1021071	1	1	0	0	1	0	0	0	0	0	0	0	0	1		1	Jati sap.Darai sap	1	0	0	0	1	0	1	0	0	0	1	0
	2022-11-22	11:28:00	2		27	2027051	51	3	13	3	2	3	2027051	1	64	1	1	9	15000	2027051	1	1	0	0	1	0	0	0	0	0	0	0	0	1		1	Gohoma.dosla.mechella.	1	0	0	1	0	0	1	0	0	1	1	0
	2022-12-17	14:04:00	2		89	2089001	1	6	6	2	2	6	2089001	1	25	1	1	7	18000	2089001	1	1	0	0	0	0	0	1	0	0	0	0	0	1		2		0	0	0	0	0	0	1	0	0	0	1	0
	2022-11-14	12:44:00	2		11	2011009	9	7	13	3	2	7	2011009	1	65	1	7	12	30000	2011009	1	1	0	0	1	0	0	0	0	0	0	0	0	1		2		0	0	0	0	0	0	1	0	1	0	0	0
	2022-11-23	09:24:00	2		32	2032021	21	4	6	2	2	4	2032021	1	27	2	3	10	15000	2032021	1	1	0	0	1	0	0	0	0	0	0	0	0	1		2		0	0	0	0	0	0	1	0	0	1	1	0
	2022-11-17	11:14:00	2		16	2016050	50	4	13	3	2	4	2016050	1	44	1	10	6	15000	2016050	1	1	0	0	1	0	0	0	0	0	0	0	0	1		2		0	0	0	0	0	0	1	0	1	0	0	0
	2022-12-05	12:32:00	2		56	2056070	70	3	18	2	2	3	2056070	1	45	2	3	3	15000	2056070	1	1	0	0	1	0	0	0	0	0	0	0	0	1		1	dosala,vemta	0	0	0	0	0	0	1	1	0	0	0	0
	2022-12-28	14:31:00	2		119	2119061	61	2	6	2	2	2	2119061	1	50	1	1	21	12000	2119061	2	1	0	0	1	0	0	0	0	0	0	0	0	1		1	Ghohama, daraj	1	0	0	1	0	0	1	0	0	0	1	0
	2022-12-19	12:16:00	2		95	2095071	71	3	6	2	2	3	2095071	1	27	1	10	11	16000	2095071	1	1	0	0	1	0	0	0	0	0	0	0	0	1		1	Ghohama,daraj	1	0	0	1	0	0	1	0	1	0	1	0
	2022-12-21	13:55:00	2		103	2103001	1	4	14	3	2	4	2103001	1	50	2	3	3	17000	2103001	1	1	0	0	0	0	0	0	0	0	1	0	0	1		2		0	0	0	0	0	0	1	0	1	0	1	0
	2022-12-27	12:45:00	2		114	2114111	111	3	15	3	2	3	2114111	1	40	1	10	5	18000	2114111	1	1	0	0	1	0	0	0	0	0	0	0	0	1		2		0	0	0	0	0	0	2	0	0	0	0	0
	2022-11-27	13:02:00	2		124	2124100	100	5	4	2	2	5	2124100	1	35	1	6	6	14000	2124100	2	1	0	0	0	1	0	0	0	0	0	0	0	1		2		0	0	0	0	0	0	1	0	1	0	1	0
	2022-12-12	14:17:00	2		77	2077001	1	4	6	2	2	4	2077001	1	28	2	3	3	12000	2077001	2	1	0	0	1	0	0	0	0	0	0	0	0	1		2		0	0	0	0	0	0	2	0	0	0	0	0
	2022-12-13	11:29:00	2		77	2077051	51	7	6	2	2	7	2077051	1	32	2	3	15	15000	2077051	2	1	0	0	1	0	0	0	0	0	0	0	0	1		2		0	0	0	0	0	0	1	0	1	0	1	0
	2022-12-21	11:31:00	2		103	2103021	21	4	14	3	2	4	2103021	1	25	2	3	5	15000	2103021	1	1	0	0	0	0	0	0	0	0	1	0	0	1		1	Guhama.10La	1	0	0	0	0	0	1	0	1	0	1	0
	2022-12-22	12:28:00	2		103	2103041	41	3	14	3	2	3	2103041	1	40	1	1	8	8000	2103041	1	1	0	0	0	0	0	1	0	0	0	0	0	1		2		0	0	0	0	0	0	1	0	1	0	1	0
	2022-11-23	09:33:00	2		37	2037020	20	4	13	3	2	4	2037020	1	65	1	10	10	15000	2037020	2	1	0	0	1	0	0	0	0	0	0	0	0	1		1	Masalla,dosla,ghohoma.	1	0	0	1	0	0	1	0	1	0	0	0
	2022-12-25	11:04:00	2		109	2109051	51	2	14	3	2	2	2109051	1	35	2	3	6	25000	2109051	1	1	0	0	1	0	0	0	0	0	0	0	0	1		1	Guhama.10La	1	0	0	0	0	0	1	0	1	0	1	0
	2022-12-13	12:42:00	2		77	2077041	41	3	6	2	2	3	2077041	1	50	1	10	8	14000	2077041	2	1	0	0	1	0	0	0	0	0	0	0	0	1		1	Ghohama,daraj	1	0	0	1	0	0	1	0	1	0	1	0
	2022-12-27	13:07:00	1	114		1114041	41	6	23	1	2	6	1114041	1	28	2	3	12	2000	1114041	2	2	0	0	0	0	0	0	0	0	0	0	0	0		2		0	0	0	0	0	0	1	0	1	0	0	0
	2022-12-06	13:38:00	1	56		1056101	101	5	7	1	2	5	1056101	1	26	2	3	5	10000	1056101	1	2	0	0	0	0	0	0	0	0	0	0	0	0		2		0	0	0	0	0	0	2	0	0	0	0	0
	2022-11-28	15:23:00	1	42		1042061	61	4	12	1	2	4	1042061	1	33	2	3	5	15000	1042061	2	2	0	0	0	0	0	0	0	0	0	0	0	0		2		0	0	0	0	0	0	2	0	0	0	0	0
	2022-12-23	13:38:00	1	12		1012091	91	3	24	1	2	3	1012091	1	41	2	3	5	5000	1012091	1	2	0	0	0	0	0	0	0	0	0	0	0	0		2		0	0	0	0	0	0	2	0	0	0	0	0
	2022-12-25	12:54:00	1	109		1109081	81	6	24	1	2	6	1109081	1	22	1	9	12	14000	1109081	1	2	0	0	0	0	0	0	0	0	0	0	0	0		1	Daras,Jatisap	1	0	0	0	1	0	1	0	0	0	1	0
	2022-12-10	09:33:00	1	73		1073081	81	5	24	1	2	5	1073081	1	43	1	10	5	16000	1073081	1	2	0	0	0	0	0	0	0	0	0	0	0	0		2		0	0	0	0	0	0	1	0	1	0	1	0
	2022-12-15	12:05:00	1	84		1084101	101	3	10	1	2	3	1084101	1	70	2	3	3	5000	1084101	1	2	0	0	0	0	0	0	0	0	0	0	0	0		2		0	0	0	0	0	0	2	0	0	0	0	0
	2022-12-22	13:35:00	1	126		1126031	31	4	9	1	2	4	1126031	1	40	1	1	5	10000	1126031	2	2	0	0	0	0	0	0	0	0	0	0	0	0		2		0	0	0	0	0	0	2	0	0	0	0	0
	2022-12-11	10:55:00	1	69		1069051	51	3	22	1	2	3	1069051	1	35	1	11	21	12000	1069051	1	2	0	0	0	0	0	0	0	0	0	0	0	0		2		0	0	0	0	0	0	2	0	0	0	0	0
	2022-11-16	06:12:00	1	16		1016011	11	4	23	1	2	4	1016011	1	30	1	4	5	15000	1016011	2	2	0	0	0	0	0	0	0	0	0	0	0	0		2		0	0	0	0	0	0	1	0	1	0	1	0
	2022-12-04	11:09:00	1	125		1125111	111	4	7	1	2	4	1125111	1	40	1	6	21	10000	1125111	1	2	0	0	0	0	0	0	0	0	0	0	0	0		2		0	0	0	0	0	0	1	0	1	0	0	0
	2022-11-17	06:39:00	1	14		1014041	41	2	22	1	2	2	1014041	1	55	1	1	3	8000	1014041	1	2	0	0	0	0	0	0	0	0	0	0	0	0		2		0	0	0	0	0	0	2	0	0	0	0	0
	2022-11-28	12:37:00	1	42		1042011	11	4	1	1	2	4	1042011	1	40	2	3	6	18000	1042011	2	2	0	0	0	0	0	0	0	0	0	0	0	0		2		0	0	0	0	0	0	1	0	0	0	1	0
	2022-11-20	11:15:00	1	17		1017101	101	4	7	1	2	4	1017101	1	45	1	1	5	10000	1017101	1	2	0	0	0	0	0	0	0	0	0	0	0	0		2		0	0	0	0	0	0	1	1	1	1	1	1
	2022-12-22	13:11:00	1	129		1129041	41	4	1	1	2	4	1129041	1	34	1	4	8	18000	1129041	2	2	0	0	0	0	0	0	0	0	0	0	0	0		2		0	0	0	0	0	0	1	1	0	0	1	0
	2022-12-08	13:21:00	1	64		1064101	101	3	12	1	2	3	1064101	1	70	1	1	2	18000	1064101	2	2	0	0	0	0	0	0	0	0	0	0	0	0		1	Guiyapora, jati, daras	1	0	1	0	1	0	1	0	0	0	1	0
	2022-11-26	11:48:00	1	36		1036011	11	3	1	1	2	3	1036011	1	19	2	3	10	19000	1036011	2	2	0	0	0	0	0	0	0	0	0	0	0	0		2		0	0	0	0	0	0	1	0	0	0	1	0
	2022-11-24	11:11:00	1	32		1032051	51	1	23	1	2	1	1032051	1	70	2	3	21	10000	1032051	2	2	0	0	0	0	0	0	0	0	0	0	0	0		2		0	0	0	0	0	0	1	0	0	0	0	0
	2022-11-20	15:42:00	1	19		1019091	91	4	12	1	2	4	1019091	1	25	1	9	8	18000	1019091	1	2	0	0	0	0	0	0	0	0	0	0	0	0		2		0	0	0	0	0	0	2	0	0	0	0	0
	2022-11-24	14:36:00	1	28		1028091	91	5	7	1	2	5	1028091	1	48	1	1	5	10000	1028091	2	2	0	0	0	0	0	0	0	0	0	0	0	0		2		0	0	0	0	0	0	1	1	1	1	0	1
	2022-12-28	15:08:00	1	118		1118001	1	2	1	1	2	2	1118001	1	50	1	1	7	14000	1118001	2	2	0	0	0	0	0	0	0	0	0	0	0	0		2		0	0	0	0	0	0	1	0	0	0	1	0
	2022-12-29	15:29:00	1	117		1117091	91	5	21	1	2	5	1117091	1	26	2	3	9	20000	1117091	1	2	0	0	0	0	0	0	0	0	0	0	0	0		1	Darais,khaiyajat,tehira,guiyapora	1	0	1	0	0	0	1	0	0	0	1	0
	2022-12-24	10:31:00	1	108		1108081	81	5	10	1	2	5	1108081	1	58	2	3	4	25000	1108081	1	2	0	0	0	0	0	0	0	0	0	0	0	0		2		0	0	0	0	0	0	2	0	0	0	0	0
	2022-12-24	12:27:00	1	106		1106081	81	4	12	1	2	4	1106081	1	48	1	2	2	20000	1106081	2	2	0	0	0	0	0	0	0	0	0	0	0	0		1	Daras, jati, teki, dudraz	1	0	0	0	1	0	1	0	1	0	1	0
	2022-12-13	14:23:00	1	75		1075031	31	4	22	1	2	4	1075031	1	32	1	10	5	10000	1075031	1	2	0	0	0	0	0	0	0	0	0	0	0	0		2		0	0	0	0	0	0	2	0	0	0	0	0
	2022-12-18	11:05:00	1	87		1087051	51	5	22	1	2	5	1087051	1	55	1	6	21	20000	1087051	1	2	0	0	0	0	0	0	0	0	0	0	0	0		1	King cobra,jati, dari,etc.	1	0	0	0	1	1	1	0	0	0	1	0
	2022-12-14	12:40:00	1	92		1092061	61	4	7	1	2	4	1092061	1	60	1	10	5	30000	1092061	1	2	0	0	0	0	0	0	0	0	0	0	0	0		2		0	0	0	0	0	0	2	0	0	0	0	0
	2022-11-30	12:15:00	1	46		1046011	11	4	22	1	2	4	1046011	1	52	1	6	9	5000	1046011	1	2	0	0	0	0	0	0	0	0	0	0	0	0		2		0	0	0	0	0	0	2	0	0	0	0	0
	2022-11-22	13:37:00	1	23		1023101	101	2	7	1	2	2	1023101	1	23	1	6	21	10000	1023101	1	2	0	0	0	0	0	0	0	0	0	0	0	0		2		0	0	0	0	0	0	1	1	1	1	1	1
	2022-11-15	06:49:00	1	8		1008051	51	5	21	1	2	5	1008051	1	53	1	9	12	20000	1008051	1	2	0	0	0	0	0	0	0	0	0	0	0	0		1	Jati	1	0	0	0	1	0	1	0	1	0	1	0
	2022-11-13	10:29:00	1	5		1005061	61	6	23	1	2	6	1005061	1	35	2	3	10	40000	1005061	2	2	0	0	0	0	0	0	0	0	0	0	0	0		2		0	0	0	0	0	0	1	0	1	0	0	0
	2022-12-17	12:05:00	1	91		1091061	61	4	24	1	2	4	1091061	1	34	1	2	4	12000	1091061	1	2	0	0	0	0	0	0	0	0	0	0	0	0		1	Jati,Daras	1	0	0	0	1	0	1	0	0	0	1	0
	2022-11-19	12:10:00	1	17		1017071	71	3	7	1	2	3	1017071	1	35	1	1	3	20000	1017071	1	2	0	0	0	0	0	0	0	0	0	0	0	0		2		0	0	0	0	0	0	2	0	0	0	0	0
	2022-12-13	12:55:00	1	77		1077011	11	5	9	1	2	5	1077011	1	35	2	3	5	12000	1077011	2	2	0	0	0	0	0	0	0	0	0	0	0	0		2		0	0	0	0	0	0	1	0	1	1	0	0
	2022-12-12	11:00:00	1	75		1075091	91	8	21	1	2	8	1075091	1	40	2	3	21	20000	1075091	1	2	0	0	0	0	0	0	0	0	0	0	0	0		1	Darais,jati,jolpora,massapona,tehira	1	0	0	0	1	0	1	0	0	0	1	0
	2022-12-21	13:22:00	1	103		1103001	1	7	8	1	2	7	1103001	1	60	2	3	2	12000	1103001	2	2	0	0	0	0	0	0	0	0	0	0	0	0		2		0	0	0	0	0	0	1	0	0	0	1	0
	2022-12-08	13:08:00	1	62		1062091	91	9	7	1	2	9	1062091	1	45	1	10	5	15000	1062091	1	2	0	0	0	0	0	0	0	0	0	0	0	0		2		0	0	0	0	0	0	1	0	0	0	1	1
	2022-12-26	14:02:00	1	114		1114061	61	4	10	1	2	4	1114061	1	30	2	3	10	16000	1114061	1	2	0	0	0	0	0	0	0	0	0	0	0	0		2		0	0	0	0	0	0	2	0	0	0	0	0
	2022-12-04	13:43:00	1	51		1051031	31	3	22	1	2	3	1051031	1	55	2	3	8	5000	1051031	1	2	0	0	0	0	0	0	0	0	0	0	0	0		2		0	0	0	0	0	0	2	0	0	0	0	0
	2022-11-22	14:18:00	1	24		1024031	31	3	22	1	2	3	1024031	1	30	2	3	11	13000	1024031	1	2	0	0	0	0	0	0	0	0	0	0	0	0		2		0	0	0	0	0	0	2	0	0	0	0	0
	2022-12-09	08:15:00	1	6		1006111	111	4	24	1	2	4	1006111	1	46	1	4	8	20000	1006111	1	2	0	0	0	0	0	0	0	0	0	0	0	0		2		0	0	0	0	0	0	1	1	1	0	1	0
	2022-11-21	08:35:00	1	24		1024001	1	4	22	1	2	4	1024001	1	60	1	1	5	15000	1024001	1	2	0	0	0	0	0	0	0	0	0	0	0	0		1	Jati, cobra	1	0	0	0	1	0	1	0	1	0	0	0
	2022-11-22	09:31:00	1	123		1123051	51	4	23	1	2	4	1123051	1	23	2	3	15	5000	1123051	2	2	0	0	0	0	0	0	0	0	0	0	0	0		1	Daraysap	0	0	0	0	0	0	1	0	1	0	0	0
	2022-12-14	10:57:00	1	80		1080011	11	3	9	1	2	3	1080011	1	30	1	2	5	20000	1080011	2	2	0	0	0	0	0	0	0	0	0	0	0	0		1	Ajogare	0	0	0	0	0	0	2	0	0	0	0	0
	2022-11-21	06:41:00	1	24		1024061	61	4	21	1	2	4	1024061	1	32	2	3	5	20000	1024061	1	2	0	0	0	0	0	0	0	0	0	0	0	0		1	Tehira	0	0	0	0	0	0	1	0	1	0	0	0
	2022-12-27	13:30:00	1	115		1115086	86	5	24	1	2	5	1115086	1	38	2	3	9	12000	1115086	2	2	0	0	0	0	0	0	0	0	0	0	0	0		1	Jati,Hanni	1	0	0	0	1	0	1	0	1	1	1	0
	2022-11-29	13:02:00	1	42		1042041	41	3	1	1	2	3	1042041	1	40	1	10	10	19000	1042041	2	2	0	0	0	0	0	0	0	0	0	0	0	0		2		0	0	0	0	0	0	1	0	0	1	1	0
	2022-11-13	14:00:00	1	2		1002031	31	2	22	1	2	2	1002031	1	25	2	3	5	15000	1002031	2	2	0	0	0	0	0	0	0	0	0	0	0	0		2		0	0	0	0	0	0	2	0	0	0	0	0
	2022-12-22	14:05:00	1	102		1102091	91	4	10	1	2	4	1102091	1	42	2	3	3	15000	1102091	1	2	0	0	0	0	0	0	0	0	0	0	0	0		1	Jati'dari:	1	0	0	0	1	0	2	0	0	0	0	0
	2022-12-03	11:21:00	1	54		1054021	21	6	23	1	2	6	1054021	1	67	2	3	21	15000	1054021	2	2	0	0	0	0	0	0	0	0	0	0	0	0		1	Jati.kalinjat	1	0	0	0	1	0	1	0	0	0	0	0
	2022-12-06	13:32:00	1	58		1058101	101	3	12	1	2	3	1058101	1	45	1	6	5	15000	1058101	2	2	0	0	0	0	0	0	0	0	0	0	0	0		2		0	0	0	0	0	0	1	1	0	0	1	0
	2022-12-21	11:58:00	1	102		1102071	71	2	10	1	2	2	1102071	1	60	2	3	3	10000	1102071	1	2	0	0	0	0	0	0	0	0	0	0	0	0		2		0	0	0	0	0	0	2	0	0	0	0	0
	2022-12-03	11:58:00	1	125		1125081	81	4	7	1	2	4	1125081	1	40	1	2	5	10000	1125081	1	2	0	0	0	0	0	0	0	0	0	0	0	0		2		0	0	0	0	0	0	2	0	0	0	0	0
	2022-12-25	11:12:00	1	108		1108111	111	5	10	1	2	5	1108111	1	67	1	1	5	25000	1108111	1	2	0	0	0	0	0	0	0	0	0	0	0	0		1	Jati'dari.	1	0	0	0	1	0	1	1	1	0	1	0
	2022-12-22	11:06:00	1	102		1102111	111	4	10	1	2	4	1102111	1	38	2	3	5	15000	1102111	1	2	0	0	0	0	0	0	0	0	0	0	0	0		2		0	0	0	0	0	0	2	0	0	0	0	0
	2022-12-08	13:54:00	1	66		1066041	41	4	23	1	2	4	1066041	1	32	2	3	9	16000	1066041	2	2	0	0	0	0	0	0	0	0	0	0	0	0		1	Jatisap.daraysap.	1	0	0	0	1	0	1	0	0	0	1	0
	2022-11-14	10:25:00	1	7		1007081	81	3	7	1	2	3	1007081	1	27	1	9	10	15000	1007081	1	2	0	0	0	0	0	0	0	0	0	0	0	0		2		0	0	0	0	0	0	1	1	1	1	1	0
	2022-12-26	12:48:00	1	115		1115061	61	3	24	1	2	3	1115061	1	52	1	1	5	12000	1115061	1	2	0	0	0	0	0	0	0	0	0	0	0	0		1	Gokhro,King kobra	1	0	0	0	1	0	1	0	0	0	1	0
	2022-12-08	09:40:00	1	67		1067111	111	3	24	1	2	3	1067111	2	25	2	3	6	12000	1067111	1	2	0	0	0	0	0	0	0	0	0	0	0	0		2		0	0	0	0	0	0	1	0	1	0	1	0
	2022-12-14	11:34:00	1	85		1085071	71	5	24	1	2	5	1085071	1	38	1	2	5	12000	1085071	1	2	0	0	0	0	0	0	0	0	0	0	0	0		1	Jati,Daras	1	0	0	0	1	0	1	0	0	0	1	0
	2022-12-10	14:57:00	1	72		1072001	1	5	23	1	2	5	1072001	1	38	2	3	6	15000	1072001	2	2	0	0	0	0	0	0	0	0	0	0	0	0		1	Daraysap.	0	0	0	0	0	0	1	0	0	0	0	0
	2022-12-12	14:18:00	1	75		1075001	1	6	22	1	2	6	1075001	1	25	2	5	16	35000	1075001	1	2	0	0	0	0	0	0	0	0	0	0	0	0		2		0	0	0	0	0	0	2	0	0	0	0	0
	2022-12-19	12:46:00	1	128		1128011	11	1	23	1	2	1	1128011	1	36	1	10	8	25000	1128011	2	2	0	0	0	0	0	0	0	0	0	0	0	0		1	Jatisap.daraysap	1	0	0	0	1	0	1	0	1	0	0	0
	2022-12-26	10:59:00	1	1		1001061	61	4	7	1	2	4	1001061	1	27	2	3	5	10000	1001061	1	2	0	0	0	0	0	0	0	0	0	0	0	0		2		0	0	0	0	0	0	2	0	0	0	0	0
	2022-12-07	14:34:00	1	63		1063061	61	4	21	1	2	4	1063061	1	35	2	3	9	15000	1063061	1	2	0	0	0	0	0	0	0	0	0	0	0	0		1	Jati,darais,kalinjira,tehira,jolpora,dumukkha	1	1	0	0	0	0	1	0	0	0	1	0
	2022-12-15	11:54:00	1	85		1085101	101	5	24	1	2	5	1085101	1	39	2	3	5	10000	1085101	1	2	0	0	0	0	0	0	0	0	0	0	0	0		1	Jati,Daras,Guiyapora	1	0	1	0	1	0	1	0	0	0	1	0
	2022-11-25	11:15:00	1	9		1009081	81	4	12	1	2	4	1009081	1	45	2	3	5	18000	1009081	2	2	0	0	0	0	0	0	0	0	0	0	0	0		2		0	0	0	0	0	0	2	0	0	0	0	0
	2022-11-27	14:12:00	1	39		1039091	91	4	24	1	2	4	1039091	1	35	1	10	5	12000	1039091	1	2	0	0	0	0	0	0	0	0	0	0	0	0		1	Daras,jati,dudraj	1	0	0	0	1	0	1	0	1	0	1	0
	2022-12-29	14:01:00	1	60		1060131	131	5	10	1	2	5	1060131	1	28	1	5	16	15000	1060131	1	2	0	0	0	0	0	0	0	0	0	0	0	0		2		0	0	0	0	0	0	1	0	1	0	1	0
	2022-12-16	12:58:00	1	12		1012061	61	4	24	1	2	4	1012061	1	54	1	6	5	10000	1012061	2	2	0	0	0	0	0	0	0	0	0	0	0	0		1	Jati,daraj sap	1	0	0	0	1	0	1	0	0	0	1	0
	2022-12-22	12:16:00	1	129		1129111	111	5	12	1	2	5	1129111	1	21	2	3	3	20000	1129111	2	2	0	0	0	0	0	0	0	0	0	0	0	0		2		0	0	0	0	0	0	1	0	0	0	1	0
	2022-12-06	08:31:00	1	61		1061111	111	4	24	1	2	4	1061111	1	54	2	3	5	12000	1061111	1	2	0	0	0	0	0	0	0	0	0	0	0	0		1	Jati,Daras	1	0	0	0	1	0	1	0	0	0	1	0
	2022-12-19	10:02:00	1	97		1097021	21	6	8	1	2	6	1097021	1	18	1	5	10	15000	1097021	2	2	0	0	0	0	0	0	0	0	0	0	0	0		2		0	0	0	0	0	0	1	0	0	0	1	0
	2022-11-19	15:20:00	1	19		1019001	1	4	1	1	2	4	1019001	1	47	2	3	9	17000	1019001	2	2	0	0	0	0	0	0	0	0	0	0	0	0		2		0	0	0	0	0	0	1	0	1	0	1	0
	2022-12-11	11:55:00	1	72		1072051	51	4	23	1	2	4	1072051	1	27	2	3	8	5000	1072051	2	2	0	0	0	0	0	0	0	0	0	0	0	0		1	Jatisap.daraysap	1	0	0	0	1	0	1	0	0	0	1	0
	2022-12-11	13:17:00	1	73		1073041	41	4	8	1	2	4	1073041	1	27	2	3	6	14000	1073041	1	2	0	0	0	0	0	0	0	0	0	0	0	0		2		0	0	0	0	0	0	1	0	0	0	1	0
	2022-11-15	07:45:00	1	8		1008041	41	6	21	1	2	6	1008041	1	40	1	10	12	20000	1008041	1	2	0	0	0	0	0	0	0	0	0	0	0	0		1	Jati,darais,kobra,gokhra,masranga,lawlota	1	0	0	0	1	0	1	0	1	0	1	0
	2022-12-14	11:44:00	1	84		1084021	21	4	23	1	2	4	1084021	1	28	2	3	13	16000	1084021	2	2	0	0	0	0	0	0	0	0	0	0	0	0		2		0	0	0	0	0	0	1	0	1	0	0	0
	2022-12-22	14:28:00	1	129		1129091	91	4	12	1	2	4	1129091	1	45	1	4	8	17000	1129091	2	2	0	0	0	0	0	0	0	0	0	0	0	0		1	Jati, guiyapura, lauyaduga	1	0	1	0	1	0	1	0	0	0	1	0
	2022-12-30	10:30:00	1	66		1066111	111	4	10	1	2	4	1066111	1	35	1	1	5	35000	1066111	1	2	0	0	0	0	0	0	0	0	0	0	0	0		2		0	0	0	0	0	0	2	0	0	0	0	0
	2022-12-28	13:14:00	1	116		1116071	71	3	7	1	2	3	1116071	1	46	2	3	4	10000	1116071	1	2	0	0	0	0	0	0	0	0	0	0	0	0		2		0	0	0	0	0	0	1	1	0	0	1	0
	2022-12-15	10:05:00	1	85		1085051	51	4	8	1	2	4	1085051	1	35	2	3	7	12000	1085051	2	2	0	0	0	0	0	0	0	0	0	0	0	0		2		0	0	0	0	0	0	1	0	0	0	1	0
	2022-11-28	13:27:00	1	42		1042071	71	5	12	1	2	5	1042071	1	30	2	3	9	18000	1042071	1	2	0	0	0	0	0	0	0	0	0	0	0	0		2		0	0	0	0	0	0	2	0	0	0	0	0
	2022-12-29	16:10:00	1	116		1116091	91	3	7	1	2	3	1116091	1	27	2	3	6	10000	1116091	1	2	0	0	0	0	0	0	0	0	0	0	0	0		2		0	0	0	0	0	0	1	1	0	0	0	0
	2022-12-17	14:15:00	1	87		1087061	61	4	21	1	2	4	1087061	1	34	2	3	5	15000	1087061	1	2	0	0	0	0	0	0	0	0	0	0	0	0		1	Jati,darais,gonisap,tehira,guiyapora	1	0	1	0	1	0	1	0	0	0	1	0
	2022-12-29	16:37:00	1	120		1120036	36	3	23	1	2	3	1120036	1	32	2	9	12	16000	1120036	2	2	0	0	0	0	0	0	0	0	0	0	0	0		1	Daraysap.jatisap	1	0	0	0	1	0	1	0	1	0	0	0
	2022-12-07	13:23:00	1	66		1066011	11	3	23	1	2	3	1066011	1	48	2	3	5	10000	1066011	2	2	0	0	0	0	0	0	0	0	0	0	0	0		1	Jatisap.dumuksap.tihira	1	0	0	0	1	0	1	0	0	0	0	0
	2022-12-13	11:41:00	1	79		1079041	41	4	8	1	2	4	1079041	1	33	2	3	5	10000	1079041	2	2	0	0	0	0	0	0	0	0	0	0	0	0		1	Jati, darag, guyapora sap	1	0	1	0	1	0	2	0	0	0	0	0
	2022-12-05	10:38:00	1	57		1057021	21	5	22	1	2	5	1057021	1	25	2	3	6	12000	1057021	1	2	0	0	0	0	0	0	0	0	0	0	0	0		2		0	0	0	0	0	0	2	0	0	0	0	0
	2022-12-28	08:34:00	1	59		1059091	91	3	9	1	2	3	1059091	1	50	1	1	8	10000	1059091	2	2	0	0	0	0	0	0	0	0	0	0	0	0		1	Jati,daraj sap	1	0	0	0	1	0	1	0	0	0	1	0
	2022-11-22	11:36:00	1	23		1023111	111	3	7	1	2	3	1023111	1	40	1	1	21	20000	1023111	1	2	0	0	0	0	0	0	0	0	0	0	0	0		2		0	0	0	0	0	0	1	1	1	1	0	1
	2022-11-15	15:50:00	1	9		1009031	31	4	1	1	2	4	1009031	1	48	1	10	14	29000	1009031	1	2	0	0	0	0	0	0	0	0	0	0	0	0		2		0	0	0	0	0	0	1	0	1	0	0	0
	2022-11-20	03:29:00	1	22		1022051	51	6	8	1	2	6	1022051	1	24	1	6	4	30000	1022051	2	2	0	0	0	0	0	0	0	0	0	0	0	0		2		0	0	0	0	0	0	1	0	0	0	1	0
	2022-12-10	13:46:00	1	72		1072011	11	4	23	1	2	4	1072011	1	37	2	3	5	7000	1072011	2	2	0	0	0	0	0	0	0	0	0	0	0	0		1	Daraysap	0	0	0	0	0	0	1	0	1	0	0	0
	2022-12-19	10:08:00	1	93		1093021	21	3	22	1	2	3	1093021	1	23	2	3	12	20000	1093021	1	2	0	0	0	0	0	0	0	0	0	0	0	0		2		0	0	0	0	0	0	2	0	0	0	0	0
	2022-12-10	12:54:00	1	72		1072071	71	6	10	1	2	6	1072071	1	65	1	6	2	15000	1072071	2	2	0	0	0	0	0	0	0	0	0	0	0	0		2		0	0	0	0	0	0	2	0	0	0	0	0
	2022-11-29	10:12:00	1	42		1042111	111	6	12	1	2	6	1042111	1	35	2	3	5	20000	1042111	2	2	0	0	0	0	0	0	0	0	0	0	0	0		2		0	0	0	0	0	0	2	0	0	0	0	0
	2022-11-14	13:17:00	1	9		1009011	11	4	12	1	2	4	1009011	1	35	1	6	5	15000	1009011	1	2	0	0	0	0	0	0	0	0	0	0	0	0		2		0	0	0	0	0	0	2	0	0	0	0	0
	2022-12-25	07:41:00	1	107		1107031	31	3	9	1	2	3	1107031	1	34	2	3	8	10000	1107031	2	2	0	0	0	0	0	0	0	0	0	0	0	0		2		0	0	0	0	0	0	2	0	0	0	0	0
	2022-12-11	12:07:00	1	70		1070051	51	4	1	1	2	4	1070051	1	25	2	3	5	17000	1070051	2	2	0	0	0	0	0	0	0	0	0	0	0	0		2		0	0	0	0	0	0	1	0	0	0	1	0
	2022-12-10	11:55:00	1	70		1070081	81	4	12	1	2	4	1070081	1	40	1	1	2	18000	1070081	2	2	0	0	0	0	0	0	0	0	0	0	0	0		1	Jati, goni, daras	1	0	0	0	1	0	1	0	0	0	1	0
	2022-12-20	10:01:00	1	97		1097051	51	5	8	1	2	5	1097051	1	18	1	5	5	10000	1097051	2	2	0	0	0	0	0	0	0	0	0	0	0	0		1	Daraj,jati sap	1	0	0	0	1	0	1	0	1	0	1	0
	2022-12-11	11:25:00	1	68		1068101	101	4	7	1	2	4	1068101	1	56	2	1	5	10000	1068101	1	2	0	0	0	0	0	0	0	0	0	0	0	0		2		0	0	0	0	0	0	2	0	0	0	0	0
	2022-12-17	12:40:00	1	88		1088071	71	5	12	1	2	5	1088071	1	28	1	6	5	15000	1088071	2	2	0	0	0	0	0	0	0	0	0	0	0	0		1	Jati, guiyapura, lauyaduga	1	0	1	0	1	0	1	0	0	0	1	0
	2022-11-17	13:49:00	1	15		1015101	101	3	12	1	2	3	1015101	1	38	1	1	3	12000	1015101	2	2	0	0	0	0	0	0	0	0	0	0	0	0		2		0	0	0	0	0	0	2	0	0	0	0	0
	2022-12-15	15:00:00	1	84		1084031	31	2	23	1	2	2	1084031	1	19	1	5	11	5000	1084031	2	2	0	0	0	0	0	0	0	0	0	0	0	0		1	Jatisap.daraysap	1	0	0	0	1	0	1	0	0	0	0	0
	2022-11-21	14:22:00	1	123		1123011	11	5	23	1	2	5	1123011	1	65	2	3	21	12000	1123011	1	2	0	0	0	0	0	0	0	0	0	0	0	0		1	Jatisap. Goni.	1	0	0	0	1	0	1	0	1	0	0	0
	2022-12-03	15:20:00	1	52		1052061	61	4	12	1	2	4	1052061	1	25	2	3	5	15000	1052061	2	2	0	0	0	0	0	0	0	0	0	0	0	0		2		0	0	0	0	0	0	2	0	0	0	0	0
	2022-12-07	13:07:00	1	62		1062071	71	4	7	1	2	4	1062071	1	60	1	1	21	15000	1062071	1	2	0	0	0	0	0	0	0	0	0	0	0	0		2		0	0	0	0	0	0	1	1	0	0	0	0
	2022-12-24	15:10:00	1	108		1108001	1	6	23	1	2	6	1108001	1	67	2	3	5	20000	1108001	2	2	0	0	0	0	0	0	0	0	0	0	0	0		2		0	0	0	0	0	0	1	0	1	0	0	0
	2022-12-06	15:00:00	1	56		1056091	91	4	7	1	2	4	1056091	1	35	1	9	10	20000	1056091	1	2	0	0	0	0	0	0	0	0	0	0	0	0		1	Kala jati sap	1	0	0	0	1	0	2	0	0	0	0	0
	2022-12-01	13:55:00	1	50		1050031	31	3	8	1	2	3	1050031	1	23	1	1	6	10000	1050031	2	2	0	0	0	0	0	0	0	0	0	0	0	0		2		0	0	0	0	0	0	1	0	0	0	1	0
	2022-12-26	12:48:00	1	114		1114021	21	5	23	1	2	5	1114021	1	45	1	1	8	15000	1114021	2	2	0	0	0	0	0	0	0	0	0	0	0	0		1	Jatisap.hanisap	1	0	0	0	1	0	1	0	1	0	1	1
	2022-12-25	11:31:00	1	105		1105041	41	3	22	1	2	3	1105041	1	45	2	3	21	12000	1105041	2	2	0	0	0	0	0	0	0	0	0	0	0	0		2		0	0	0	0	0	0	2	0	0	0	0	0
	2022-12-07	14:52:00	1	64		1064061	61	4	12	1	2	4	1064061	1	34	1	3	7	18000	1064061	2	2	0	0	0	0	0	0	0	0	0	0	0	0		1	Jati,goni, tihera,daras	1	0	0	0	1	0	1	0	1	0	1	0
	2022-12-15	12:40:00	1	81		1081111	111	4	21	1	2	4	1081111	1	22	2	3	5	18000	1081111	1	2	0	0	0	0	0	0	0	0	0	0	0	0		1	Jati,darais,dumukkha,jolpora	1	0	0	0	1	0	1	0	0	0	1	0
	2022-12-14	09:53:00	1	80		1080021	21	5	9	1	2	5	1080021	1	60	1	6	21	20000	1080021	2	2	0	0	0	0	0	0	0	0	0	0	0	0		2		0	0	0	0	0	0	2	0	0	0	0	0
	2022-11-16	05:35:00	1	14		1014001	1	4	22	1	2	4	1014001	1	43	1	10	12	20000	1014001	1	2	0	0	0	0	0	0	0	0	0	0	0	0		2		0	0	0	0	0	0	2	0	0	0	0	0
	2022-12-07	11:36:00	1	64		1064081	81	4	12	1	2	4	1064081	1	38	1	4	6	18000	1064081	1	2	0	0	0	0	0	0	0	0	0	0	0	0		1	Jati, goni, daras, lauyadoga	1	0	0	0	1	0	1	0	1	0	1	0
	2022-11-30	13:18:00	1	46		1046071	71	5	21	1	2	5	1046071	1	36	2	3	21	25000	1046071	1	2	0	0	0	0	0	0	0	0	0	0	0	0		1	Kalingira,jati,darais,sutanol,tiyathota	1	1	0	0	0	0	1	0	0	0	1	0
	2022-11-17	15:45:00	1	15		1015031	31	2	1	1	2	2	1015031	1	55	2	3	7	17000	1015031	2	2	0	0	0	0	0	0	0	0	0	0	0	0		1	Kalas keyta dara	1	0	0	0	1	0	1	0	0	0	1	0
	2022-12-10	13:23:00	1	70		1070011	11	4	1	1	2	4	1070011	1	29	2	3	10	18000	1070011	2	2	0	0	0	0	0	0	0	0	0	0	0	0		2		0	0	0	0	0	0	2	0	0	0	0	0
	2022-12-04	15:18:00	1	52		1052091	91	6	12	1	2	6	1052091	1	40	1	2	2	15000	1052091	2	2	0	0	0	0	0	0	0	0	0	0	0	0		2		0	0	0	0	0	0	2	0	0	0	0	0
	2022-12-05	13:08:00	1	58		1058071	71	4	12	1	2	4	1058071	1	35	1	1	2	15000	1058071	2	2	0	0	0	0	0	0	0	0	0	0	0	0		2		0	0	0	0	0	0	2	0	0	0	0	0
	2022-12-04	11:08:00	1	54		1054041	41	7	23	1	2	7	1054041	1	45	2	3	1	20000	1054041	2	2	0	0	0	0	0	0	0	0	0	0	0	0		1	Daraysap. Jatisap	1	0	0	0	1	0	1	0	0	0	0	0
	2022-12-20	13:55:00	1	95		1095031	31	3	9	1	2	3	1095031	1	27	2	3	5	7000	1095031	2	2	0	0	0	0	0	0	0	0	0	0	0	0		2		0	0	0	0	0	0	2	0	0	0	0	0
	2022-12-30	13:16:00	1	66		1066101	101	4	10	1	2	4	1066101	1	22	2	3	5	18000	1066101	1	2	0	0	0	0	0	0	0	0	0	0	0	0		2		0	0	0	0	0	0	2	0	0	0	0	0
	2022-12-30	14:22:00	1	65		1065001	1	4	9	1	2	4	1065001	1	40	1	1	5	20000	1065001	2	2	0	0	0	0	0	0	0	0	0	0	0	0		2		0	0	0	0	0	0	2	0	0	0	0	0
	2022-12-21	14:31:00	1	102		1102001	1	4	23	1	2	4	1102001	1	39	2	3	3	15000	1102001	2	2	0	0	0	0	0	0	0	0	0	0	0	0		1	Jatisap.daraysap	1	0	0	0	1	0	2	0	0	0	0	0
	2022-12-06	15:08:00	1	58		1058091	91	6	12	1	2	6	1058091	1	42	2	3	8	18000	1058091	2	2	0	0	0	0	0	0	0	0	0	0	0	0		1	Jati sap , jolpura, masranga , daras	1	0	0	0	1	0	1	1	1	0	1	0
	2022-12-23	11:35:00	1	53		1053031	31	4	9	1	2	4	1053031	1	30	2	3	4	12000	1053031	2	2	0	0	0	0	0	0	0	0	0	0	0	0		2		0	0	0	0	0	0	2	0	0	0	0	0
	2022-12-17	13:15:00	1	87		1087071	71	5	21	1	2	5	1087071	1	48	1	4	7	20000	1087071	2	2	0	0	0	0	0	0	0	0	0	0	0	0		1	Jati,darais,tehira,guiyapora,jolpora	1	0	1	0	1	0	1	0	0	0	1	0
	2022-12-27	10:11:00	1	114		1114111	111	4	10	1	2	4	1114111	1	70	1	1	5	12000	1114111	2	2	0	0	0	0	0	0	0	0	0	0	0	0		2		0	0	0	0	0	0	2	0	0	0	0	0
	2022-12-24	13:26:00	1	105		1105001	1	6	22	1	2	6	1105001	1	27	1	11	8	8000	1105001	2	2	0	0	0	0	0	0	0	0	0	0	0	0		2		0	0	0	0	0	0	2	0	0	0	0	0
	2022-12-25	12:11:00	1	105		1105111	111	5	21	1	2	5	1105111	1	35	2	3	8	20000	1105111	1	2	0	0	0	0	0	0	0	0	0	0	0	0		1	Jati,darais,tehira,harnysap,dudras,guiyapora,khai	1	0	1	0	1	0	1	0	0	0	1	0
	2022-12-04	10:06:00	1	51		1051051	51	3	22	1	2	3	1051051	1	50	2	3	22	10000	1051051	1	2	0	0	0	0	0	0	0	0	0	0	0	0		2		0	0	0	0	0	0	2	0	0	0	0	0
	2022-12-04	11:53:00	1	52		1052111	111	5	12	1	2	5	1052111	1	70	2	3	4	20000	1052111	2	2	0	0	0	0	0	0	0	0	0	0	0	0		2		0	0	0	0	0	0	2	0	0	0	0	0
	2022-12-18	12:10:00	1	91		1091041	41	5	8	1	2	5	1091041	1	30	2	3	10	20000	1091041	1	2	0	0	0	0	0	0	0	0	0	0	0	0		2		0	0	0	0	0	0	1	0	0	0	1	0
	2022-12-24	11:51:00	1	108		1108071	71	3	10	1	2	3	1108071	1	26	1	10	22	20000	1108071	1	2	0	0	0	0	0	0	0	0	0	0	0	0		2		0	0	0	0	0	0	2	0	0	0	0	0
	2022-12-08	10:34:00	1	63		1063111	111	1	7	1	2	1	1063111	1	65	2	3	4	20000	1063111	1	2	0	0	0	0	0	0	0	0	0	0	0	0		2		0	0	0	0	0	0	2	0	0	0	0	0
	2022-11-13	05:22:00	1	2		1002111	111	2	21	1	2	2	1002111	1	32	2	3	10	30000	1002111	1	2	0	0	0	0	0	0	0	0	0	0	0	0		1	Masranga,jol darais,jati sap,gokhra	1	0	0	0	1	0	1	0	1	0	1	0
	2022-12-10	13:26:00	1	68		1068071	71	3	7	1	2	3	1068071	1	28	1	1	10	10000	1068071	1	2	0	0	0	0	0	0	0	0	0	0	0	0		2		0	0	0	0	0	0	1	0	0	0	1	0
	2022-12-23	08:56:00	1	12		1012111	111	5	24	1	2	5	1012111	1	37	1	10	10	15000	1012111	1	2	0	0	0	0	0	0	0	0	0	0	0	0		2		0	0	0	0	0	0	1	0	1	0	0	0
	2022-11-14	07:38:00	1	8		1008021	21	4	21	1	2	4	1008021	1	44	2	3	21	30000	1008021	2	2	0	0	0	0	0	0	0	0	0	0	0	0		1	Jati sap,maitta,masranga,tehira,lawlota,gokhra	1	0	0	0	1	0	1	0	1	0	1	0
	2022-12-01	15:00:00	1	48		1048091	91	3	11	1	2	3	1048091	1	20	2	3	6	15000	1048091	2	2	0	0	0	0	0	0	0	0	0	0	0	0		1	jati shap	1	0	0	0	1	0	1	0	1	0	1	0
	2022-11-21	12:50:00	1	25		1025011	11	7	1	1	2	7	1025011	1	45	2	3	8	25000	1025011	2	2	0	0	0	0	0	0	0	0	0	0	0	0		2		0	0	0	0	0	0	1	1	0	0	1	0
	2022-12-24	11:30:00	1	107		1107011	11	3	9	1	2	3	1107011	1	40	1	1	7	15000	1107011	2	2	0	0	0	0	0	0	0	0	0	0	0	0		2		0	0	0	0	0	0	2	0	0	0	0	0
	2022-12-22	14:05:00	1	130		1130021	21	2	22	1	2	2	1130021	1	40	1	10	10	12000	1130021	2	2	0	0	0	0	0	0	0	0	0	0	0	0		1	Jati,dudraj,kalinjere,darisap	1	0	0	0	1	0	2	0	0	0	0	0
	2022-12-10	14:19:00	1	69		1069001	1	5	22	1	2	5	1069001	1	30	2	3	9	10000	1069001	1	2	0	0	0	0	0	0	0	0	0	0	0	0		2		0	0	0	0	0	0	2	0	0	0	0	0
	2022-11-17	13:37:00	1	16		1016041	41	5	23	1	2	5	1016041	1	21	2	3	5	15000	1016041	2	2	0	0	0	0	0	0	0	0	0	0	0	0		2		0	0	0	0	0	0	1	0	1	0	0	0
	2022-12-21	11:48:00	1	129		1129081	81	3	12	1	2	3	1129081	1	26	1	10	5	18000	1129081	2	2	0	0	0	0	0	0	0	0	0	0	0	0		2		0	0	0	0	0	0	1	0	0	0	1	0
	2022-12-18	12:38:00	1	91		1091031	31	4	8	1	2	4	1091031	1	40	2	3	5	12000	1091031	2	2	0	0	0	0	0	0	0	0	0	0	0	0		1	Jati,daraj, lawloti sap	1	0	0	0	1	0	1	0	0	0	1	0
	2022-12-17	14:52:00	1	90		1090011	11	4	23	1	2	4	1090011	1	23	2	3	10	15000	1090011	2	2	0	0	0	0	0	0	0	0	0	0	0	0		2		0	0	0	0	0	0	1	0	1	0	0	0
	2022-12-26	15:37:00	1	114		1114001	1	4	23	1	2	4	1114001	1	35	2	3	8	26000	1114001	2	2	0	0	0	0	0	0	0	0	0	0	0	0		1	Daraysap.jatisap.jolpora	1	0	0	0	1	0	1	0	0	0	1	0
	2022-11-18	13:22:00	1	3		1003061	61	3	12	1	2	3	1003061	1	40	2	3	2	18000	1003061	2	2	0	0	0	0	0	0	0	0	0	0	0	0		2		0	0	0	0	0	0	2	0	0	0	0	0
	2022-11-30	10:17:00	1	46		1046021	21	3	22	1	2	3	1046021	1	32	2	3	4	10000	1046021	1	2	0	0	0	0	0	0	0	0	0	0	0	0		2		0	0	0	0	0	0	2	0	0	0	0	0
	2022-11-23	12:59:00	1	31		1031071	71	3	11	1	2	3	1031071	1	25	1	4	8	12000	1031071	2	2	0	0	0	0	0	0	0	0	0	0	0	0		1	jati sap	1	0	0	0	1	0	1	0	1	0	1	0
	2022-12-17	11:45:00	1	87		1087011	11	6	22	1	2	6	1087011	1	19	2	3	5	20000	1087011	1	2	0	0	0	0	0	0	0	0	0	0	0	0		2		0	0	0	0	0	0	2	0	0	0	0	0
	2022-11-23	12:16:00	1	32		1032021	21	4	23	1	2	4	1032021	1	67	2	3	3	12000	1032021	2	2	0	0	0	0	0	0	0	0	0	0	0	0		2		0	0	0	0	0	0	1	0	0	0	0	0
	2022-11-15	13:25:00	1	9		1009041	41	7	12	1	2	7	1009041	1	50	2	3	9	25000	1009041	1	2	0	0	0	0	0	0	0	0	0	0	0	0		2		0	0	0	0	0	0	2	0	0	0	0	0
	2022-11-20	10:55:00	1	19		1019111	111	5	12	1	2	5	1019111	1	55	1	1	6	15000	1019111	2	2	0	0	0	0	0	0	0	0	0	0	0	0		2		0	0	0	0	0	0	2	0	0	0	0	0
	2022-11-22	12:23:00	1	25		1025041	41	3	1	1	2	3	1025041	1	23	2	3	9	19000	1025041	2	2	0	0	0	0	0	0	0	0	0	0	0	0		2		0	0	0	0	0	0	1	0	0	0	1	1
	2022-12-14	12:27:00	1	82		1082071	71	4	12	1	2	4	1082071	1	24	2	3	8	16000	1082071	2	2	0	0	0	0	0	0	0	0	0	0	0	0		2		0	0	0	0	0	0	1	0	0	0	1	0
	2022-11-26	15:14:00	1	38		1038001	1	6	23	1	2	6	1038001	1	58	1	10	5	20000	1038001	2	2	0	0	0	0	0	0	0	0	0	0	0	0		1	Gograsao	1	0	0	1	0	0	1	0	0	0	1	0
	2022-12-13	07:13:00	1	77		1077051	51	4	9	1	2	4	1077051	1	38	1	2	4	20000	1077051	2	2	0	0	0	0	0	0	0	0	0	0	0	0		2		0	0	0	0	0	0	2	0	0	0	0	0
	2022-11-22	15:40:00	1	23		1023091	91	3	7	1	2	3	1023091	1	35	1	1	8	10000	1023091	1	2	0	0	0	0	0	0	0	0	0	0	0	0		2		0	0	0	0	0	0	1	1	1	1	1	0
	2022-12-23	12:38:00	1	80		1080071	71	3	7	1	2	3	1080071	1	28	1	6	12	10000	1080071	1	2	0	0	0	0	0	0	0	0	0	0	0	0		2		0	0	0	0	0	0	1	1	0	0	1	1
	2022-12-30	14:36:00	1	66		1066091	91	3	10	1	2	3	1066091	1	19	1	6	5	12000	1066091	1	2	0	0	0	0	0	0	0	0	0	0	0	0		2		0	0	0	0	0	0	2	0	0	0	0	0
	2022-12-19	11:23:00	1	93		1093081	81	5	21	1	2	5	1093081	1	58	1	1	22	20000	1093081	1	2	0	0	0	0	0	0	0	0	0	0	0	0		1	Darais,jati,guiyapora,kalinjira,tehira	1	1	1	0	0	0	1	0	0	0	1	0
	2022-12-08	12:10:00	1	63		1063111	111	4	21	1	2	4	1063111	1	35	2	3	9	12000	1063111	1	2	0	0	0	0	0	0	0	0	0	0	0	0		1	Tehira,tiyathoti,darais,jati,guiyapora,jolpora	1	0	1	0	0	0	1	0	0	0	1	0
	2022-12-30	09:33:00	1	66		1066121	121	2	10	1	2	2	1066121	1	60	2	3	3	10000	1066121	2	2	0	0	0	0	0	0	0	0	0	0	0	0		2		0	0	0	0	0	0	2	0	0	0	0	0
	2022-12-07	12:11:00	1	63		1063081	81	5	21	1	2	5	1063081	1	28	1	2	5	18000	1063081	1	2	0	0	0	0	0	0	0	0	0	0	0	0		1	Jati,darais,sutanol,tehira,guiyapora,jolpora	1	0	1	0	1	0	1	0	0	0	1	0
	2022-12-10	11:53:00	1	69		1069081	81	4	21	1	2	4	1069081	1	22	2	3	6	20000	1069081	2	2	0	0	0	0	0	0	0	0	0	0	0	0		1	Jati,darais,guiyapora,tehira	1	0	1	0	1	0	1	0	0	0	1	0
	2022-12-28	12:11:00	1	59		1059041	41	4	9	1	2	4	1059041	1	30	2	3	8	15000	1059041	1	2	0	0	0	0	0	0	0	0	0	0	0	0		2		0	0	0	0	0	0	1	0	0	0	1	0
	2022-12-20	10:34:00	1	93		1093031	31	4	22	1	2	4	1093031	1	31	1	10	16	12000	1093031	1	2	0	0	0	0	0	0	0	0	0	0	0	0		1	Jati, dari, cobra,loulota	1	0	0	0	1	0	1	0	1	0	0	0
	2022-12-05	09:37:00	1	61		1061081	81	5	24	1	2	5	1061081	1	38	2	3	6	12000	1061081	1	2	0	0	0	0	0	0	0	0	0	0	0	0		1	Daras,kalinjira,khoiyajati	1	1	0	0	0	0	1	0	0	0	1	0
	2022-12-24	13:10:00	1	107		1107001	1	4	9	1	2	4	1107001	1	50	1	1	4	15000	1107001	2	2	0	0	0	0	0	0	0	0	0	0	0	0		2		0	0	0	0	0	0	2	0	0	0	0	0
	2022-12-12	06:18:00	1	77		1077001	1	4	9	1	2	4	1077001	1	35	1	1	8	15000	1077001	2	2	0	0	0	0	0	0	0	0	0	0	0	0		2		0	0	0	0	0	0	2	0	0	0	0	0
	2022-12-03	12:09:00	1	51		1051081	81	4	21	1	2	4	1051081	1	22	2	3	5	15000	1051081	1	2	0	0	0	0	0	0	0	0	0	0	0	0		1	Darais,guiyapora,jati,tehira	1	0	1	0	1	0	1	0	0	0	1	0
	2022-11-17	11:29:00	1	15		1015111	111	5	12	1	2	5	1015111	1	42	2	3	5	20000	1015111	2	2	0	0	0	0	0	0	0	0	0	0	0	0		2		0	0	0	0	0	0	2	0	0	0	0	0
	2022-12-17	11:58:00	1	87		1087081	81	6	21	1	2	6	1087081	1	34	2	3	7	15000	1087081	1	2	0	0	0	0	0	0	0	0	0	0	0	0		2		0	0	0	0	0	0	1	0	0	0	1	0
	2022-11-26	11:40:00	1	35		1035081	81	2	21	1	2	2	1035081	1	48	2	3	5	12000	1035081	1	2	0	0	0	0	0	0	0	0	0	0	0	0		1	Jati,darai,dudras,dumukkha	1	0	0	0	1	0	1	0	0	0	1	0
	2022-12-26	12:36:00	1	114		1114071	71	3	10	1	2	3	1114071	1	63	1	1	5	15000	1114071	1	2	0	0	0	0	0	0	0	0	0	0	0	0		2		0	0	0	0	0	0	2	0	0	0	0	0
	2022-12-28	13:35:00	1	120		1120011	11	2	23	1	2	2	1120011	1	60	2	3	21	5000	1120011	2	2	0	0	0	0	0	0	0	0	0	0	0	0		1	Tehira.jatisap	1	0	0	0	1	0	1	0	0	0	0	0
	2022-11-17	12:59:00	1	14		1014101	101	4	21	1	2	4	1014101	1	35	1	10	8	20000	1014101	1	2	0	0	0	0	0	0	0	0	0	0	0	0		1	Dhura,jati,jolpora,tehira,masranga,darais	0	0	0	0	0	0	1	0	1	0	1	0
	2022-12-14	10:13:00	1	92		1092081	81	3	7	1	2	3	1092081	1	20	2	3	9	15000	1092081	1	2	0	0	0	0	0	0	0	0	0	0	0	0		2		0	0	0	0	0	0	2	0	0	0	0	0
	2022-12-18	15:00:00	1	87		1087091	91	3	21	1	2	3	1087091	1	63	1	6	21	15000	1087091	1	2	0	0	0	0	0	0	0	0	0	0	0	0		1	Jati,darais,kalinjira,guiyapora,tehira	1	0	0	1	1	0	1	0	0	0	1	0
	2022-12-27	12:39:00	1	111		1111101	101	2	21	1	2	2	1111101	1	18	2	3	8	15000	1111101	1	2	0	0	0	0	0	0	0	0	0	0	0	0		1	Jati,darais,dumukkha,tehira	1	0	0	0	1	0	1	0	0	0	1	0
	2022-11-24	11:07:00	1	28		1028111	111	4	7	1	2	4	1028111	1	25	2	3	13	10000	1028111	1	2	0	0	0	0	0	0	0	0	0	0	0	0		2		0	0	0	0	0	0	1	1	1	1	0	0
	2022-12-28	15:19:00	1	117		1117061	61	5	21	1	2	5	1117061	1	35	2	3	5	15000	1117061	1	2	0	0	0	0	0	0	0	0	0	0	0	0		1	Jati,darais,guiyapora,keuta,jolpora	1	0	1	0	1	0	1	0	0	0	1	0
	2022-11-25	13:13:00	1	6		1006061	61	4	24	1	2	4	1006061	1	45	2	3	5	15000	1006061	1	2	0	0	0	0	0	0	0	0	0	0	0	0		2		0	0	0	0	0	0	1	0	1	0	1	0
	2022-12-11	12:09:00	1	69		1069111	111	6	21	1	2	6	1069111	1	70	1	1	5	20000	1069111	1	2	0	0	0	0	0	0	0	0	0	0	0	0		1	Jati,darais,guiyapora,dudras,tehira,jolpora	1	0	1	0	1	0	1	0	0	0	1	0
	2022-12-21	10:35:00	1	126		1126011	11	2	9	1	2	2	1126011	1	20	2	3	7	10000	1126011	2	2	0	0	0	0	0	0	0	0	0	0	0	0		2		0	0	0	0	0	0	2	0	0	0	0	0
	2022-12-28	10:08:00	1	59		1059096	96	4	9	1	2	4	1059096	1	31	1	2	5	12000	1059096	1	2	0	0	0	0	0	0	0	0	0	0	0	0		1	Ghokro,Daras,Kalas,King corba	1	0	0	1	1	1	1	0	1	0	1	1
	2022-12-15	12:00:00	1	84		1084051	51	2	23	1	2	2	1084051	1	55	2	3	5	6000	1084051	2	2	0	0	0	0	0	0	0	0	0	0	0	0		1	Daraysap.jatisap.tihirasap	1	0	0	0	1	0	1	0	1	0	0	0
	2022-11-23	13:21:00	1	32		1032011	11	4	23	1	2	4	1032011	1	40	2	3	9	10000	1032011	2	2	0	0	0	0	0	0	0	0	0	0	0	0		1	Jatisap	1	0	0	0	1	0	1	0	0	0	0	0
	2022-12-20	10:44:00	1	97		1097101	101	4	24	1	2	4	1097101	1	31	2	3	5	12000	1097101	1	2	0	0	0	0	0	0	0	0	0	0	0	0		1	Jati,Daras	1	0	0	0	1	0	1	0	1	0	1	0
	2022-12-30	03:16:00	1	119		1119011	11	3	9	1	2	3	1119011	1	35	2	3	7	12000	1119011	2	2	0	0	0	0	0	0	0	0	0	0	0	0		2		0	0	0	0	0	0	2	0	0	0	0	0
	2022-12-14	11:13:00	1	82		1082081	81	5	12	1	2	5	1082081	1	68	1	7	6	16000	1082081	2	2	0	0	0	0	0	0	0	0	0	0	0	0		2		0	0	0	0	0	0	1	0	0	0	1	0
	2022-12-12	12:16:00	1	76		1076081	81	2	12	1	2	2	1076081	1	46	2	7	2	15000	1076081	2	2	0	0	0	0	0	0	0	0	0	0	0	0		2		0	0	0	0	0	0	2	0	0	0	0	0
	2022-12-29	09:09:00	1	61		1061206	206	1	10	1	2	1	1061206	1	47	2	3	1	3000	1061206	2	2	0	0	0	0	0	0	0	0	0	0	0	0		2		0	0	0	0	0	0	1	0	0	0	1	0
	2022-12-18	12:50:00	1	87		1087101	101	3	21	1	2	3	1087101	1	68	1	1	5	15000	1087101	1	2	0	0	0	0	0	0	0	0	0	0	0	0		1	Jati,darais,guiyapora,tehira,gonisap,sutanali	1	0	1	0	1	0	1	0	0	0	1	0
	2022-12-06	11:19:00	1	57		1057051	51	4	22	1	2	4	1057051	1	26	1	11	5	10000	1057051	1	2	0	0	0	0	0	0	0	0	0	0	0	0		2		0	0	0	0	0	0	1	0	0	0	1	0
	2022-12-28	13:28:00	1	59		1059031	31	5	9	1	2	5	1059031	1	45	1	1	10	10000	1059031	1	2	0	0	0	0	0	0	0	0	0	0	0	0		1	Jati, kalijat, lota , daraj sap	1	0	0	0	1	0	1	0	1	0	1	0
	2022-12-26	12:34:00	1	110		1110081	81	3	7	1	2	3	1110081	1	33	2	3	5	20000	1110081	1	2	0	0	0	0	0	0	0	0	0	0	0	0		2		0	0	0	0	0	0	2	0	0	0	0	0
	2022-12-29	11:06:00	1	118		1118071	71	3	12	1	2	3	1118071	1	24	2	3	5	18000	1118071	2	2	0	0	0	0	0	0	0	0	0	0	0	0		2		0	0	0	0	0	0	1	0	0	0	1	0
	2022-12-20	10:01:00	1	86		1086081	81	4	7	1	2	4	1086081	1	28	2	3	6	20000	1086081	1	2	0	0	0	0	0	0	0	0	0	0	0	0		2		0	0	0	0	0	0	2	0	0	0	0	0
	2022-12-12	14:03:00	1	75		1075061	61	4	21	1	2	4	1075061	1	37	1	2	5	15000	1075061	1	2	0	0	0	0	0	0	0	0	0	0	0	0		1	Jati,darais,harnisap,guiyapora,jolpora,tehira	1	0	1	0	1	0	1	0	0	0	1	0
	2022-12-29	08:03:00	1	117		1117011	11	4	22	1	2	4	1117011	1	20	1	5	12	18000	1117011	1	2	0	0	0	0	0	0	0	0	0	0	0	0		2		0	0	0	0	0	0	2	0	0	0	0	0
	2022-12-21	14:24:00	1	130		1130069	69	4	21	1	2	4	1130069	1	46	1	6	21	30000	1130069	1	2	0	0	0	0	0	0	0	0	0	0	0	0		1	Darais,jati,tehira,jolpora,guiyapora,dudras,dumuk	1	0	0	0	1	0	1	0	0	0	1	0
	2022-12-19	10:33:00	1	86		1086071	71	2	7	1	2	2	1086071	1	19	2	3	9	16000	1086071	1	2	0	0	0	0	0	0	0	0	0	0	0	0		2		0	0	0	0	0	0	2	0	0	0	0	0
	2022-12-17	13:53:00	1	88		1088061	61	6	12	1	2	6	1088061	1	34	2	3	7	18000	1088061	2	2	0	0	0	0	0	0	0	0	0	0	0	0		2		0	0	0	0	0	0	1	0	0	0	1	0
	2022-12-23	08:11:00	1	54		1054111	111	3	10	1	2	3	1054111	1	46	1	2	5	25000	1054111	1	2	0	0	0	0	0	0	0	0	0	0	0	0		2		0	0	0	0	0	0	2	0	0	0	0	0
	2022-11-27	14:48:00	1	34		1034091	91	5	7	1	2	5	1034091	1	35	1	6	21	20000	1034091	1	2	0	0	0	0	0	0	0	0	0	0	0	0		2		0	0	0	0	0	0	1	1	1	0	0	0
	2022-12-21	10:35:00	1	103		1103081	81	4	24	1	2	4	1103081	1	20	1	5	10	10000	1103081	1	2	0	0	0	0	0	0	0	0	0	0	0	0		1	Jati,jewte,chonrobora	1	0	1	0	1	0	1	0	1	0	1	0
	2022-12-18	12:37:00	1	88		1088111	111	4	12	1	2	4	1088111	1	35	2	3	3	16000	1088111	2	2	0	0	0	0	0	0	0	0	0	0	0	0		2		0	0	0	0	0	0	1	0	0	0	1	0
	2022-12-06	14:20:00	1	59		1059111	111	2	11	1	2	2	1059111	1	40	2	3	21	5000	1059111	1	2	0	0	0	0	0	0	0	0	0	0	0	0		1	kalajait, daraish	1	1	0	0	0	0	1	0	1	0	1	0
	2022-12-04	15:28:00	1	51		1051091	91	4	21	1	2	4	1051091	1	23	2	3	5	20000	1051091	1	2	0	0	0	0	0	0	0	0	0	0	0	0		1	Kalingira,jati,darais,tehira,guiyapora	1	1	1	0	0	0	1	0	0	0	1	0
	2022-12-18	12:31:00	1	90		1090051	51	3	23	1	2	3	1090051	1	40	2	3	10	10000	1090051	2	2	0	0	0	0	0	0	0	0	0	0	0	0		1	Daraysap.jatisap	1	0	0	0	1	0	1	0	1	0	0	0
	2022-12-27	11:36:00	1	111		1111109	109	4	21	1	2	4	1111109	1	40	1	6	12	15000	1111109	1	2	0	0	0	0	0	0	0	0	0	0	0	0		1	Jati,kalijat,tehira,jolpora,guiyapora	1	1	0	0	0	0	1	0	0	0	1	0
	2022-11-29	13:03:00	1	44		1044091	91	4	24	1	2	4	1044091	1	41	2	3	5	12000	1044091	1	2	0	0	0	0	0	0	0	0	0	0	0	0		1	Daras	0	0	0	0	0	0	1	0	0	0	1	0
	2022-12-30	14:48:00	1	122		1122061	61	3	24	1	2	3	1122061	1	35	2	3	5	10000	1122061	1	2	0	0	0	0	0	0	0	0	0	0	0	0		2		0	0	0	0	0	0	1	0	0	0	1	0
	2022-12-01	10:33:00	1	50		1050051	51	3	8	1	2	3	1050051	1	20	2	3	5	10000	1050051	2	2	0	0	0	0	0	0	0	0	0	0	0	0		2		0	0	0	0	0	0	1	0	1	0	1	0
	2022-12-24	10:45:00	1	105		1105021	21	2	22	1	2	2	1105021	1	24	1	11	16	15000	1105021	1	2	0	0	0	0	0	0	0	0	0	0	0	0		2		0	0	0	0	0	0	2	0	0	0	0	0
	2022-11-12	12:42:00	1	2		1008104	6104	4	21	1	2	4	1008104	1	28	2	3	7	15000	1008104	1	2	0	0	0	0	0	0	0	0	0	0	0	0		1	Masranga,laudoga,gokhra	1	0	0	0	1	0	1	0	1	1	1	0
	2022-12-28	13:08:00	1	118		1118081	81	3	12	1	2	3	1118081	1	20	2	3	5	17000	1118081	2	2	0	0	0	0	0	0	0	0	0	0	0	0		2		0	0	0	0	0	0	1	0	0	0	1	0
	2022-12-07	11:54:00	1	62		1062081	81	3	7	1	2	3	1062081	1	45	2	3	21	10000	1062081	1	2	0	0	0	0	0	0	0	0	0	0	0	0		2		0	0	0	0	0	0	1	0	0	0	0	1
	2022-12-30	06:42:00	1	119		1119041	41	3	9	1	2	3	1119041	1	46	1	1	3	10000	1119041	2	2	0	0	0	0	0	0	0	0	0	0	0	0		2		0	0	0	0	0	0	2	0	0	0	0	0
	2022-12-03	15:36:00	1	125		1125061	61	5	7	1	2	5	1125061	1	45	1	2	5	10000	1125061	1	2	0	0	0	0	0	0	0	0	0	0	0	0		2		0	0	0	0	0	0	2	0	0	0	0	0
	2022-12-27	13:36:00	1	111		1111031	31	4	22	1	2	4	1111031	1	65	1	11	10	15000	1111031	1	2	0	0	0	0	0	0	0	0	0	0	0	0		1	Dari, jati,kalinjera,sunolota	1	0	0	0	1	0	2	0	0	0	0	0
	2022-12-13	13:37:00	1	74		1074091	91	4	7	1	2	4	1074091	1	25	1	6	6	10000	1074091	1	2	0	0	0	0	0	0	0	0	0	0	0	0		1	Dari sap jati sap goni sap	1	0	0	0	1	0	2	0	0	0	0	0
	2022-11-26	13:23:00	1	36		1036071	71	3	12	1	2	3	1036071	1	18	2	3	10	15000	1036071	1	2	0	0	0	0	0	0	0	0	0	0	0	0		2		0	0	0	0	0	0	1	1	1	0	1	0
	2022-12-05	12:04:00	1	57		1057081	81	3	21	1	2	3	1057081	1	55	2	3	21	12000	1057081	1	2	0	0	0	0	0	0	0	0	0	0	0	0		1	Jati,darais,tehira,tiyathota	1	0	1	0	1	0	1	0	1	0	1	0
	2022-12-11	14:35:00	1	69		1069031	31	4	22	1	2	4	1069031	1	22	2	3	12	18000	1069031	1	2	0	0	0	0	0	0	0	0	0	0	0	0		2		0	0	0	0	0	0	2	0	0	0	0	0
	2022-12-14	11:48:00	1	81		1081081	81	3	21	1	2	3	1081081	1	46	2	3	5	20000	1081081	1	2	0	0	0	0	0	0	0	0	0	0	0	0		1	Jati,darais,jolpora,tehira	1	0	0	0	1	0	1	0	0	0	1	0
	2022-11-14	12:25:00	1	7		1007071	71	6	7	1	2	6	1007071	1	40	2	3	4	20000	1007071	1	2	0	0	0	0	0	0	0	0	0	0	0	0		2		0	0	0	0	0	0	2	0	0	0	0	0
	2022-11-24	09:39:00	1	30		1030111	111	3	12	1	2	3	1030111	1	41	2	3	5	15000	1030111	2	2	0	0	0	0	0	0	0	0	0	0	0	0		2		0	0	0	0	0	0	2	0	0	0	0	0
	2022-11-26	13:39:00	1	39		1039071	71	4	24	1	2	4	1039071	1	37	2	3	8	16000	1039071	1	2	0	0	0	0	0	0	0	0	0	0	0	0		2		0	0	0	0	0	0	2	0	0	0	0	0
	2022-11-16	05:10:00	1	14		1014069	69	5	21	1	2	5	1014069	1	43	1	1	2	15000	1014069	1	2	0	0	0	0	0	0	0	0	0	0	0	0		1	Darais,masranga,guiyapora,jati,tiyatuta	1	0	0	0	1	0	1	0	0	0	1	0
	2022-12-22	09:23:00	1	126		1126051	51	3	9	1	2	3	1126051	1	30	1	1	5	13000	1126051	2	2	0	0	0	0	0	0	0	0	0	0	0	0		2		0	0	0	0	0	0	2	0	0	0	0	0
	2022-12-25	15:30:00	1	105		1105091	91	5	21	1	2	5	1105091	1	30	2	3	21	20000	1105091	1	2	0	0	0	0	0	0	0	0	0	0	0	0		1	Darais,jati,khaiyajat,lawlota,tehira,guiyapora	1	0	0	0	1	0	1	0	0	0	1	0
	2022-11-14	14:20:00	1	7		1007010	10	2	20	1	2	2	1007010	1	42	2	3	8	7000	1007010	1	2	0	0	0	0	0	0	0	0	0	0	0	0		2		0	0	0	0	0	0	1	0	1	0	0	0
	2022-12-19	14:21:00	1	93		1093061	61	5	21	1	2	5	1093061	1	42	1	10	2	30000	1093061	1	2	0	0	0	0	0	0	0	0	0	0	0	0		1	Darais,kalijait,dudras,khaiyajat,dumukkha,guiyapo	1	0	0	0	1	0	1	0	0	0	1	0
	2022-11-30	11:19:00	1	47		1047081	81	4	12	1	2	4	1047081	1	24	2	3	2	15000	1047081	2	2	0	0	0	0	0	0	0	0	0	0	0	0		2		0	0	0	0	0	0	2	0	0	0	0	0
	2022-11-14	08:29:00	1	8		1008011	11	5	21	1	2	5	1008011	1	55	2	3	5	40000	1008011	1	2	0	0	0	0	0	0	0	0	0	0	0	0		1	Jati sap,kalo nag,masranga,lawlota,dhura,darais	1	0	0	0	1	0	1	0	0	0	1	0
	2022-12-21	08:24:00	1	126		1126021	21	3	9	1	2	3	1126021	1	30	2	3	7	5000	1126021	2	2	0	0	0	0	0	0	0	0	0	0	0	0		2		0	0	0	0	0	0	2	0	0	0	0	0
	2022-11-30	13:31:00	1	47		1047071	71	4	12	1	2	4	1047071	1	32	2	3	6	16000	1047071	2	2	0	0	0	0	0	0	0	0	0	0	0	0		2		0	0	0	0	0	0	2	0	0	0	0	0
	2022-12-30	11:49:00	1	122		1122111	111	3	24	1	2	3	1122111	1	28	2	3	10	13000	1122111	1	2	0	0	0	0	0	0	0	0	0	0	0	0		2		0	0	0	0	0	0	2	0	0	0	0	0
	2022-12-08	11:42:00	1	67		1067101	101	4	24	1	2	4	1067101	1	38	1	1	10	6000	1067101	1	2	0	0	0	0	0	0	0	0	0	0	0	0		1	Daras,Jatisap,Kalinjira	1	0	0	0	1	0	1	0	0	0	1	0
	2022-12-06	13:59:00	1	61		1061091	91	4	24	1	2	4	1061091	1	37	2	3	10	12000	1061091	2	2	0	0	0	0	0	0	0	0	0	0	0	0		1	Jati,jolpora	1	0	0	0	1	0	1	0	0	0	1	0
	2022-11-17	11:57:00	1	13		1013101	101	3	7	1	2	3	1013101	1	45	1	10	12	15000	1013101	1	2	0	0	0	0	0	0	0	0	0	0	0	0		2		0	0	0	0	0	0	1	1	1	1	1	1
	2022-12-24	11:19:00	1	109		1109011	11	7	8	1	2	7	1109011	1	45	2	3	1	12000	1109011	2	2	0	0	0	0	0	0	0	0	0	0	0	0		2		0	0	0	0	0	0	1	0	0	0	1	0
	2022-12-09	13:48:00	1	6		1006091	91	4	24	1	2	4	1006091	1	43	1	10	12	12000	1006091	1	2	0	0	0	0	0	0	0	0	0	0	0	0		2		0	0	0	0	0	0	1	0	1	0	1	0
	2022-12-26	13:16:00	1	111		1111011	11	5	22	1	2	5	1111011	1	60	2	3	22	15000	1111011	1	2	0	0	0	0	0	0	0	0	0	0	0	0		1	Dora,kalinjari,sutanali,dumuki	1	1	0	0	0	0	2	0	0	0	0	0
	2022-12-14	11:35:00	1	92		1092071	71	5	7	1	2	5	1092071	1	45	2	3	8	30000	1092071	1	2	0	0	0	0	0	0	0	0	0	0	0	0		1	Dors sap dari sap matti sap	0	0	0	0	0	0	1	0	0	1	1	1
	2022-12-21	13:48:00	1	129		1129061	61	4	12	1	2	4	1129061	1	24	2	3	6	16000	1129061	2	2	0	0	0	0	0	0	0	0	0	0	0	0		2		0	0	0	0	0	0	1	0	0	0	1	0
	2022-12-29	13:49:00	1	60		1060176	176	2	10	1	2	2	1060176	1	67	1	9	12	15000	1060176	1	2	0	0	0	0	0	0	0	0	0	0	0	0		1	Jati,Daras	1	0	0	0	1	0	1	0	1	0	1	0
	2022-12-05	14:52:00	1	58		1058001	1	5	1	1	2	5	1058001	1	61	1	7	16	18000	1058001	2	2	0	0	0	0	0	0	0	0	0	0	0	0		2		0	0	0	0	0	0	1	0	1	0	1	0
	2022-11-15	07:47:00	1	11		1011041	41	11	23	1	2	11	1011041	1	45	1	10	17	40000	1011041	2	2	0	0	0	0	0	0	0	0	0	0	0	0		2		0	0	0	0	0	0	1	0	1	0	1	0
	2022-12-22	13:44:00	1	103		1103091	91	4	24	1	2	4	1103091	1	32	2	3	9	15000	1103091	1	2	0	0	0	0	0	0	0	0	0	0	0	0		1	Daras,Jati	1	0	0	0	1	0	1	0	1	0	0	0
	2022-12-14	13:19:00	1	81		1081071	71	4	21	1	2	4	1081071	1	26	1	11	12	20000	1081071	1	2	0	0	0	0	0	0	0	0	0	0	0	0		1	Jati,darais,jolpora,dudras,tehira,dumukkha	1	0	0	0	1	0	1	0	1	0	1	0
	2022-11-21	12:26:00	1	23		1023081	81	5	7	1	2	5	1023081	1	30	2	3	3	15000	1023081	1	2	0	0	0	0	0	0	0	0	0	0	0	0		2		0	0	0	0	0	0	1	1	1	1	1	0
	2022-12-28	11:24:00	1	59		1059081	81	4	9	1	2	4	1059081	1	70	1	1	3	14000	1059081	1	2	0	0	0	0	0	0	0	0	0	0	0	0		1	Guiyapora,Kalas,Jati	1	0	1	0	1	0	1	0	1	0	1	0
	2022-12-12	13:13:00	1	76		1076011	11	5	1	1	2	5	1076011	1	36	1	2	6	19000	1076011	2	2	0	0	0	0	0	0	0	0	0	0	0	0		2		0	0	0	0	0	0	1	0	0	0	1	0
	2022-11-22	10:09:00	1	24		1024051	51	3	22	1	2	3	1024051	1	31	2	3	7	15000	1024051	1	2	0	0	0	0	0	0	0	0	0	0	0	0		2		0	0	0	0	0	0	1	0	1	0	0	0
	2022-12-25	13:11:00	1	108		1108101	101	4	10	1	2	4	1108101	1	50	2	3	5	25000	1108101	2	2	0	0	0	0	0	0	0	0	0	0	0	0		2		0	0	0	0	0	0	2	0	0	0	0	0
	2022-12-04	11:36:00	1	51		1051041	41	5	22	1	2	5	1051041	1	45	1	10	10	12000	1051041	1	2	0	0	0	0	0	0	0	0	0	0	0	0		2		0	0	0	0	0	0	2	0	0	0	0	0
	2022-11-27	12:12:00	1	39		1039101	101	6	24	1	2	6	1039101	1	54	2	3	5	15000	1039101	1	2	0	0	0	0	0	0	0	0	0	0	0	0		1	Azogor,jati,daras,joldora	1	0	0	0	1	0	1	0	1	0	1	0
	2022-11-28	10:41:00	1	41		1041021	21	3	22	1	2	3	1041021	1	30	2	3	6	15000	1041021	1	2	0	0	0	0	0	0	0	0	0	0	0	0		2		0	0	0	0	0	0	2	0	0	0	0	0
	2022-12-14	13:11:00	1	85		1085061	61	4	24	1	2	4	1085061	1	63	1	1	4	12000	1085061	1	2	0	0	0	0	0	0	0	0	0	0	0	0		1	Daras,Jati	1	0	0	0	1	0	1	0	0	1	1	0
	2022-12-20	10:34:00	1	128		1128054	54	3	23	1	2	3	1128054	1	24	1	10	10	10000	1128054	2	2	0	0	0	0	0	0	0	0	0	0	0	0		1	Jatisap.daraysap.tihira	1	0	0	0	1	0	1	0	1	0	0	0
	2022-12-29	12:11:00	1	117		1117111	111	3	21	1	2	3	1117111	1	30	1	9	15	18000	1117111	1	2	0	0	0	0	0	0	0	0	0	0	0	0		1	Darais,jati,lawlota,tiyathota,guiyapora,dumukkha	1	0	0	0	1	0	1	0	0	0	1	0
	2022-12-21	08:55:00	1	102		1102081	81	4	10	1	2	4	1102081	1	36	1	4	8	15000	1102081	1	2	0	0	0	0	0	0	0	0	0	0	0	0		2		0	0	0	0	0	0	2	0	0	0	0	0
	2022-12-01	15:00:00	1	46		1046091	91	4	21	1	2	4	1046091	1	40	2	3	4	20000	1046091	2	2	0	0	0	0	0	0	0	0	0	0	0	0		1	Jati,darais,tiyathota,tehira	1	0	0	0	1	0	1	0	0	0	1	0
	2022-12-12	11:47:00	1	74		1074071	71	4	7	1	2	4	1074071	1	50	1	1	5	17000	1074071	1	2	0	0	0	0	0	0	0	0	0	0	0	0		2		0	0	0	0	0	0	1	0	0	0	1	1
	2022-12-17	11:12:00	1	90		1090071	71	3	10	1	2	3	1090071	1	19	2	3	8	20000	1090071	1	2	0	0	0	0	0	0	0	0	0	0	0	0		2		0	0	0	0	0	0	2	0	0	0	0	0
	2022-12-19	13:20:00	1	94		1094071	71	4	12	1	2	4	1094071	1	45	1	10	5	20000	1094071	2	2	0	0	0	0	0	0	0	0	0	0	0	0		2		0	0	0	0	0	0	1	0	1	0	1	0
	2022-12-18	12:10:00	1	90		1090111	111	2	10	1	2	2	1090111	1	60	1	6	2	10000	1090111	1	2	0	0	0	0	0	0	0	0	0	0	0	0		2		0	0	0	0	0	0	2	0	0	0	0	0
	2022-11-29	15:00:00	1	41		1041091	91	4	21	1	2	4	1041091	1	38	1	10	5	15000	1041091	1	2	0	0	0	0	0	0	0	0	0	0	0	0		1	Jati,darais,tehira,jolpora	1	0	0	0	1	0	1	0	0	0	1	0
	2022-12-08	13:49:00	1	63		1063101	101	7	21	1	2	7	1063101	1	42	1	2	8	20000	1063101	1	2	0	0	0	0	0	0	0	0	0	0	0	0		1	Jati,darais,sutanali,tehira,guiyapora,tiyathota	1	0	1	0	1	0	1	0	0	0	1	0
	2022-11-26	14:32:00	1	37		1037061	61	4	11	1	2	4	1037061	1	33	2	3	5	12000	1037061	1	2	0	0	0	0	0	0	0	0	0	0	0	0		1	jati,darash	1	0	0	0	1	0	1	0	1	0	0	0
	2022-12-20	11:21:00	1	96		1096111	111	5	10	1	2	5	1096111	1	40	1	4	5	20000	1096111	1	2	0	0	0	0	0	0	0	0	0	0	0	0		2		0	0	0	0	0	0	2	0	0	0	0	0
	2022-12-08	13:46:00	1	67		1067091	91	4	24	1	2	4	1067091	1	27	2	3	8	12000	1067091	1	2	0	0	0	0	0	0	0	0	0	0	0	0		1	Daras,Jati	1	0	0	0	1	0	1	0	0	0	1	0
	2022-12-12	14:18:00	1	78		1078061	61	2	10	1	2	2	1078061	1	53	2	3	3	16000	1078061	1	2	0	0	0	0	0	0	0	0	0	0	0	0		2		0	0	0	0	0	0	2	0	0	0	0	0
	2022-11-16	03:01:00	1	14		1014021	21	4	22	1	2	4	1014021	1	50	1	1	4	15000	1014021	1	2	0	0	0	0	0	0	0	0	0	0	0	0		2		0	0	0	0	0	0	2	0	0	0	0	0
	2022-12-08	15:28:00	1	63		1063091	91	2	21	1	2	2	1063091	1	30	2	3	5	8000	1063091	1	2	0	0	0	0	0	0	0	0	0	0	0	0		1	Masranga,darais,jati,tehira	1	0	0	0	1	0	1	0	0	0	1	0
	2022-12-05	12:31:00	1	56		1056071	71	2	7	1	2	2	1056071	1	45	2	3	5	10000	1056071	2	2	0	0	0	0	0	0	0	0	0	0	0	0		2		0	0	0	0	0	0	1	0	0	0	1	0
	2022-12-19	14:44:00	1	94		1094061	61	6	12	1	2	6	1094061	1	28	2	3	10	15000	1094061	1	2	0	0	0	0	0	0	0	0	0	0	0	0		1	Jati, daras, guiyapura	1	0	1	0	1	0	1	0	0	0	1	0
	2022-11-22	13:36:00	1	24		1024091	91	5	21	1	2	5	1024091	1	45	2	3	5	12000	1024091	1	2	0	0	0	0	0	0	0	0	0	0	0	0		1	Jati,darais,guiyapora	1	0	1	0	1	0	1	0	1	0	1	0
	2022-12-10	12:43:00	1	72		1072021	21	4	23	1	2	4	1072021	1	38	2	3	10	20000	1072021	2	2	0	0	0	0	0	0	0	0	0	0	0	0		1	Jatisap.daraysap	1	0	0	0	1	0	1	0	0	0	1	0
	2022-11-24	12:52:00	1	30		1030101	101	4	12	1	2	4	1030101	1	18	2	3	6	20000	1030101	2	2	0	0	0	0	0	0	0	0	0	0	0	0		2		0	0	0	0	0	0	2	0	0	0	0	0
	2022-12-01	12:19:00	1	50		1050101	101	5	24	1	2	5	1050101	1	38	1	9	8	12000	1050101	1	2	0	0	0	0	0	0	0	0	0	0	0	0		2		0	0	0	0	0	0	1	0	0	0	1	0
	2022-12-25	14:27:00	1	108		1108041	41	5	23	1	2	5	1108041	1	25	2	3	5	15000	1108041	2	2	0	0	0	0	0	0	0	0	0	0	0	0		1	Daraysap	0	0	0	0	0	0	1	0	1	0	0	0
	2022-12-06	10:49:00	1	61		1061101	101	5	24	1	2	5	1061101	1	49	1	10	10	12000	1061101	1	2	0	0	0	0	0	0	0	0	0	0	0	0		1	Jatisap,daras	1	0	0	0	1	0	1	0	1	0	1	0
	2022-12-19	14:08:00	1	97		1097061	61	5	24	1	2	5	1097061	1	20	1	5	12	12000	1097061	2	2	0	0	0	0	0	0	0	0	0	0	0	0		1	Daras,Jati.	1	0	0	0	1	0	1	0	1	0	1	0
	2022-12-23	08:29:00	1	53		1053051	51	4	9	1	2	4	1053051	1	25	1	8	16	20000	1053051	2	2	0	0	0	0	0	0	0	0	0	0	0	0		1	Ogogur	0	0	0	0	0	0	2	0	0	0	0	0
	2022-12-20	06:19:00	1	93		1093051	51	4	22	1	2	4	1093051	1	45	1	10	10	20000	1093051	2	2	0	0	0	0	0	0	0	0	0	0	0	0		2		0	0	0	0	0	0	2	0	0	0	0	0
	2022-11-27	13:06:00	1	35		1035101	101	6	21	1	2	6	1035101	1	65	1	7	21	20000	1035101	1	2	0	0	0	0	0	0	0	0	0	0	0	0		1	Jati,darais,guiyapora,tehira	1	0	1	0	1	0	1	0	0	0	1	0
	2022-12-24	13:55:00	1	108		1108061	61	2	10	1	2	2	1108061	1	50	2	3	4	15000	1108061	1	2	0	0	0	0	0	0	0	0	0	0	0	0		2		0	0	0	0	0	0	1	1	0	0	1	0
	2022-12-22	10:45:00	1	103		1103111	111	3	24	1	2	3	1103111	1	60	1	6	5	9000	1103111	1	2	0	0	0	0	0	0	0	0	0	0	0	0		1	Daras,Jati,Tehira	1	0	0	0	1	0	1	0	1	0	1	0
	2022-12-20	14:52:00	1	94		1094091	91	4	12	1	2	4	1094091	1	50	1	2	2	15000	1094091	2	2	0	0	0	0	0	0	0	0	0	0	0	0		1	Jati, daras, guiyapura, lauyaduga	1	0	1	0	1	0	1	0	0	0	1	0
	2022-12-11	15:30:00	1	69		1069091	91	3	21	1	2	3	1069091	1	35	2	3	5	15000	1069091	1	2	0	0	0	0	0	0	0	0	0	0	0	0		1	Darais,dumukkha,jolpora,tehira	0	0	0	0	0	0	1	0	0	0	1	0
	2022-12-05	11:40:00	1	58		1058081	81	7	12	1	2	7	1058081	1	40	1	1	8	18000	1058081	1	2	0	0	0	0	0	0	0	0	0	0	0	0		2		0	0	0	0	0	0	1	0	0	0	1	0
	2022-12-18	15:56:00	1	90		1090031	31	5	23	1	2	5	1090031	1	42	2	3	5	12000	1090031	2	2	0	0	0	0	0	0	0	0	0	0	0	0		1	Daraysap.kalijatsap	1	1	0	0	0	0	1	0	1	0	0	0
	2022-12-01	11:23:00	1	50		1050111	111	2	24	1	2	2	1050111	1	65	1	7	10	20000	1050111	1	2	0	0	0	0	0	0	0	0	0	0	0	0		2		0	0	0	0	0	0	2	0	0	0	0	0
	2022-12-28	12:19:00	1	118		1118026	26	2	1	1	2	2	1118026	1	35	2	3	6	18000	1118026	2	1	0	0	0	0	0	0	0	0	0	0	0	0		2		0	0	0	0	0	0	2	0	0	0	0	0
	2022-11-28	14:28:00	1	41		1041001	1	4	22	1	2	4	1041001	1	24	2	3	5	25000	1041001	1	2	0	0	0	0	0	0	0	0	0	0	0	0		2		0	0	0	0	0	0	2	0	0	0	0	0
	2022-12-11	11:23:00	1	70		1070111	111	2	12	1	2	2	1070111	1	48	2	3	5	15000	1070111	2	2	0	0	0	0	0	0	0	0	0	0	0	0		2		0	0	0	0	0	0	2	0	0	0	0	0
	2022-12-12	12:10:00	1	75		1075081	81	4	21	1	2	4	1075081	1	35	1	2	5	15000	1075081	1	2	0	0	0	0	0	0	0	0	0	0	0	0		1	Jati,darais,massopona,tehira	1	0	0	0	1	0	1	0	0	0	1	0
	2022-11-24	13:26:00	1	29		1029031	31	5	22	1	2	5	1029031	1	35	1	6	5	18000	1029031	1	2	0	0	0	0	0	0	0	0	0	0	0	0		2		0	0	0	0	0	0	1	0	0	0	0	0
	2022-12-13	13:27:00	1	78		1078091	91	4	10	1	2	4	1078091	1	40	2	3	2	12000	1078091	1	2	0	0	0	0	0	0	0	0	0	0	0	0		2		0	0	0	0	0	0	2	0	0	0	0	0
	2022-12-29	11:59:00	1	117		1117041	41	4	22	1	2	4	1117041	1	40	2	3	10	18000	1117041	2	2	0	0	0	0	0	0	0	0	0	0	0	0		2		0	0	0	0	0	0	2	0	0	0	0	0
	2022-12-19	14:38:00	1	93		1093001	1	3	22	1	2	3	1093001	1	38	2	3	8	12000	1093001	1	2	0	0	0	0	0	0	0	0	0	0	0	0		2		0	0	0	0	0	0	2	0	0	0	0	0
	2022-11-16	14:30:00	1	15		1015001	1	4	1	1	2	4	1015001	1	45	2	3	5	15000	1015001	2	2	0	0	0	0	0	0	0	0	0	0	0	0		2		0	0	0	0	0	0	1	0	0	0	1	0
	2022-12-16	13:57:00	1	92		1092101	101	3	7	1	2	3	1092101	1	19	2	3	5	10000	1092101	1	2	0	0	0	0	0	0	0	0	0	0	0	0		2		0	0	0	0	0	0	1	0	0	0	1	0
	2022-12-01	10:36:00	1	49		1049051	51	4	23	1	2	4	1049051	1	42	2	3	21	12000	1049051	2	2	0	0	0	0	0	0	0	0	0	0	0	0		2		0	0	0	0	0	0	1	0	1	0	0	0
	2022-12-12	12:22:00	1	78		1078021	21	3	23	1	2	3	1078021	1	30	2	3	5	12000	1078021	2	2	0	0	0	0	0	0	0	0	0	0	0	0		1	Jatisap.daraysap	1	0	0	0	1	0	1	0	0	0	1	0
	2022-11-22	13:26:00	1	24		1024041	41	3	22	1	2	3	1024041	1	32	1	10	7	15000	1024041	1	2	0	0	0	0	0	0	0	0	0	0	0	0		2		0	0	0	0	0	0	1	0	1	0	0	0
	2022-12-26	10:32:00	1	113		1113021	21	3	9	1	2	3	1113021	1	25	1	1	7	18000	1113021	2	2	0	0	0	0	0	0	0	0	0	0	0	0		2		0	0	0	0	0	0	2	0	0	0	0	0
	2022-12-23	12:13:00	1	54		1054091	91	4	10	1	2	4	1054091	1	45	2	3	4	12000	1054091	1	2	0	0	0	0	0	0	0	0	0	0	0	0		2		0	0	0	0	0	0	2	0	0	0	0	0
	2022-11-26	10:38:00	1	39		1039081	81	2	24	1	2	2	1039081	1	46	1	10	12	6000	1039081	1	2	0	0	0	0	0	0	0	0	0	0	0	0		1	jati,gokhro	1	0	1	0	1	0	1	0	1	0	1	0
	2022-12-06	14:26:00	1	57		1057031	31	5	22	1	2	5	1057031	1	35	1	6	2	10000	1057031	1	2	0	0	0	0	0	0	0	0	0	0	0	0		2		0	0	0	0	0	0	2	0	0	0	0	0
	2022-12-20	10:37:00	1	86		1086071	71	4	7	1	2	4	1086071	1	45	1	1	4	10000	1086071	1	2	0	0	0	0	0	0	0	0	0	0	0	0		2		0	0	0	0	0	0	1	0	0	1	1	0
	2022-12-08	11:14:00	1	63		1063051	51	4	22	1	2	4	1063051	1	50	2	3	5	20000	1063051	1	2	0	0	0	0	0	0	0	0	0	0	0	0		2		0	0	0	0	0	0	1	0	0	0	0	0
	2022-12-14	11:31:00	1	84		1084071	71	2	10	1	2	2	1084071	1	48	1	10	21	15000	1084071	1	2	0	0	0	0	0	0	0	0	0	0	0	0		2		0	0	0	0	0	0	2	0	0	0	0	0
	2022-12-14	09:28:00	1	85		1085021	21	4	8	1	2	4	1085021	1	22	1	4	5	15000	1085021	2	2	0	0	0	0	0	0	0	0	0	0	0	0		1	Daraj, kalingira, guyapora sap	1	1	0	0	0	0	1	0	0	0	1	0
	2022-12-04	13:30:00	1	55		1055091	91	5	24	1	2	5	1055091	1	31	2	3	5	12000	1055091	1	2	0	0	0	0	0	0	0	0	0	0	0	0		1	Daras,Jatisap	1	0	0	0	1	0	1	0	0	0	0	0
	2022-12-20	13:33:00	1	94		1094041	41	2	1	1	2	2	1094041	1	69	1	6	5	16000	1094041	2	2	0	0	0	0	0	0	0	0	0	0	0	0		2		0	0	0	0	0	0	1	0	0	0	0	1
	2022-12-26	14:41:00	1	111		1111061	61	4	21	1	2	4	1111061	1	39	1	6	4	15000	1111061	1	2	0	0	0	0	0	0	0	0	0	0	0	0		1	Lawlota,kajijira,oralgara,darais,guiyapora,jolpor	1	1	1	0	0	0	1	0	0	0	1	0
	2022-12-22	12:59:00	1	130		1130031	31	3	22	1	2	3	1130031	1	28	1	9	12	12000	1130031	2	2	0	0	0	0	0	0	0	0	0	0	0	0		2		0	0	0	0	0	0	2	0	0	0	0	0
	2022-12-07	10:13:00	1	67		1067081	81	5	24	1	2	5	1067081	1	39	2	3	5	12000	1067081	1	2	0	0	0	0	0	0	0	0	0	0	0	0		2		0	0	0	0	0	0	1	0	1	0	1	0
	2022-12-19	09:30:00	1	86		1086081	81	4	7	1	2	4	1086081	1	33	1	4	5	15000	1086081	1	2	0	0	0	0	0	0	0	0	0	0	0	0		2		0	0	0	0	0	0	2	0	0	0	0	0
	2022-12-21	11:35:00	1	102		1102026	26	2	23	1	2	2	1102026	1	53	2	3	21	5000	1102026	2	2	0	0	0	0	0	0	0	0	0	0	0	0		1	Daraysap.jatisap.guyapora	1	0	0	0	1	0	1	0	0	0	1	0
	2022-12-17	09:35:00	1	87		1087021	21	3	22	1	2	3	1087021	1	65	1	1	21	20000	1087021	1	2	0	0	0	0	0	0	0	0	0	0	0	0		2		0	0	0	0	0	0	2	0	0	0	0	0
	2022-11-28	12:15:00	1	41		1041081	81	3	21	1	2	3	1041081	1	30	2	3	22	20000	1041081	1	2	0	0	0	0	0	0	0	0	0	0	0	0		1	Darais,tehira,jolpora,dudras	1	0	1	0	0	0	1	0	0	0	1	0
	2022-11-12	10:45:00	1	2		1002011	11	4	22	1	2	4	1002011	1	29	2	3	7	15000	1002011	2	2	0	0	0	0	0	0	0	0	0	0	0	0		2		0	0	0	0	0	0	2	0	0	0	0	0
	2022-12-22	11:39:00	1	129		1129051	51	3	1	1	2	3	1129051	1	29	2	3	7	16000	1129051	2	2	0	0	0	0	0	0	0	0	0	0	0	0		2		0	0	0	0	0	0	1	0	0	0	1	0
	2022-12-17	13:46:00	1	87		1087001	1	5	22	1	2	5	1087001	1	38	2	3	5	25000	1087001	1	2	0	0	0	0	0	0	0	0	0	0	0	0		2		0	0	0	0	0	0	2	0	0	0	0	0
	2022-12-22	10:00:00	1	130		1130051	51	3	22	1	2	3	1130051	1	22	2	3	10	12000	1130051	1	2	0	0	0	0	0	0	0	0	0	0	0	0		2		0	0	0	0	0	0	2	0	0	0	0	0
	2022-12-05	13:04:00	1	61		1061061	61	6	24	1	2	6	1061061	1	27	2	3	11	12000	1061061	1	2	0	0	0	0	0	0	0	0	0	0	0	0		2		0	0	0	0	0	0	1	0	1	0	1	0
	2022-12-11	14:11:00	1	73		1073031	31	6	8	1	2	6	1073031	1	89	1	99	21	12000	1073031	1	2	0	0	0	0	0	0	0	0	0	0	0	0		2		0	0	0	0	0	0	1	0	0	0	1	0
	2022-12-15	13:20:00	1	80		1080031	31	3	9	1	2	3	1080031	1	24	2	3	8	20000	1080031	2	2	0	0	0	0	0	0	0	0	0	0	0	0		2		0	0	0	0	0	0	2	0	0	0	0	0
	2022-12-30	08:05:00	1	119		1119031	31	2	9	1	2	2	1119031	1	34	2	3	3	9000	1119031	2	2	0	0	0	0	0	0	0	0	0	0	0	0		2		0	0	0	0	0	0	2	0	0	0	0	0
	2022-11-15	14:41:00	1	7		1007091	91	3	7	1	2	3	1007091	1	25	2	3	10	20000	1007091	1	2	0	0	0	0	0	0	0	0	0	0	0	0		2		0	0	0	0	0	0	1	1	0	1	0	0
	2022-12-08	14:42:00	1	64		1064091	91	4	12	1	2	4	1064091	1	45	2	3	5	18000	1064091	1	2	0	0	0	0	0	0	0	0	0	0	0	0		2		0	0	0	0	0	0	1	0	1	0	1	0
	2022-12-15	11:31:00	1	81		1081051	51	5	22	1	2	5	1081051	1	40	1	2	5	12000	1081051	1	2	0	0	0	0	0	0	0	0	0	0	0	0		1	Dari,jati,king cobra	1	0	0	0	1	0	1	0	1	0	0	0
	2022-12-26	12:03:00	1	112		1112021	21	4	1	1	2	4	1112021	1	46	1	10	6	18000	1112021	2	2	0	0	0	0	0	0	0	0	0	0	0	0		2		0	0	0	0	0	0	2	0	0	0	0	0
	2022-11-24	14:36:00	1	29		1029091	91	4	21	1	2	4	1029091	1	21	1	1	8	30000	1029091	1	2	0	0	0	0	0	0	0	0	0	0	0	0		1	Jati,darais,tehira guiyapora	1	0	1	0	1	0	1	0	0	0	1	0
	2022-12-13	09:45:00	1	79		1079051	51	2	8	1	2	2	1079051	1	57	1	6	2	15000	1079051	1	2	0	0	0	0	0	0	0	0	0	0	0	0		1	Jati,daraj, guyapora sap	1	0	1	0	1	0	1	0	0	0	1	0
	2022-12-07	11:18:00	1	63		1063021	21	4	22	1	2	4	1063021	1	39	1	10	22	15000	1063021	1	2	0	0	0	0	0	0	0	0	0	0	0	0		2		0	0	0	0	0	0	2	0	0	0	0	0
	2022-12-19	11:46:00	1	96		1096011	11	4	9	1	2	4	1096011	4	32	1	6	5	13000	1096011	2	2	0	0	0	0	0	0	0	0	0	0	0	0		2		0	0	0	0	0	0	2	0	0	0	0	0
	2022-12-06	11:00:00	1	60		1060051	51	5	23	1	2	5	1060051	1	55	2	3	10	15000	1060051	2	2	0	0	0	0	0	0	0	0	0	0	0	0		1	Daraysap.tihirasap	0	0	0	0	0	0	1	0	0	0	0	0
	2022-12-21	08:16:00	1	130		1130011	11	5	22	1	2	5	1130011	1	40	2	3	5	25000	1130011	2	2	0	0	0	0	0	0	0	0	0	0	0	0		2		0	0	0	0	0	0	2	0	0	0	0	0
	2022-11-19	10:12:00	1	19		1019021	21	2	1	1	2	2	1019021	1	60	1	1	7	15000	1019021	1	2	0	0	0	0	0	0	0	0	0	0	0	0		1	Keyti kalach dara	1	0	0	0	1	0	1	0	0	0	1	0
	2022-12-28	14:00:00	1	119		1119001	1	3	9	1	2	3	1119001	1	36	2	3	6	15000	1119001	2	2	0	0	0	0	0	0	0	0	0	0	0	0		2		0	0	0	0	0	0	2	0	0	0	0	0
	2022-12-26	12:33:00	1	112		1112081	81	3	12	1	2	3	1112081	1	30	2	3	6	17000	1112081	2	2	0	0	0	0	0	0	0	0	0	0	0	0		2		0	0	0	0	0	0	2	0	0	0	0	0
	2022-12-10	11:21:00	1	73		1073071	71	4	24	1	2	4	1073071	1	36	1	4	6	12000	1073071	1	2	0	0	0	0	0	0	0	0	0	0	0	0		2		0	0	0	0	0	0	2	0	0	0	0	0
	2022-12-12	10:24:00	1	74		1074081	81	2	7	1	2	2	1074081	1	65	2	3	5	10000	1074081	1	2	0	0	0	0	0	0	0	0	0	0	0	0		2		0	0	0	0	0	0	2	0	0	0	0	0
	2022-11-28	15:00:00	1	41		1041061	61	4	21	1	2	4	1041061	1	70	1	10	21	12000	1041061	1	2	0	0	0	0	0	0	0	0	0	0	0	0		1	Jati,darais,dudras,dumukkha,tehira,jolpora,gulbah	1	0	0	0	1	0	1	0	1	0	1	0
	2022-12-19	14:35:00	1	95		1095061	61	2	11	1	2	2	1095061	1	56	2	10	8	8000	1095061	1	2	0	0	0	0	0	0	0	0	0	0	0	0		1	jati sap,tehira sap	1	0	0	0	1	0	1	0	1	0	1	0
	2022-12-11	13:04:00	1	69		1069041	41	5	22	1	2	5	1069041	1	25	2	3	12	12000	1069041	1	2	0	0	0	0	0	0	0	0	0	0	0	0		1	Monocellate cobra,cobra	1	0	0	0	1	0	1	0	1	0	0	0
	2022-12-11	11:11:00	1	72		1072111	111	2	10	1	2	2	1072111	2	73	1	99	6	12000	1072111	1	2	0	0	0	0	0	0	0	0	0	0	0	0		2		0	0	0	0	0	0	2	0	0	0	0	0
	2022-12-06	13:48:00	1	57		1057101	101	6	21	1	2	6	1057101	1	38	2	3	5	20000	1057101	1	2	0	0	0	0	0	0	0	0	0	0	0	0		1	Jati,darais,jolpora,dumukkha,tehira	1	0	0	0	1	0	1	0	1	0	1	0
	2022-12-18	11:05:00	1	91		1091051	51	4	8	1	2	4	1091051	1	35	1	10	2	10000	1091051	2	2	0	0	0	0	0	0	0	0	0	0	0	0		2		0	0	0	0	0	0	1	0	0	0	1	0
	2022-11-27	12:21:00	1	38		1038051	51	5	23	1	2	5	1038051	1	25	1	5	15	12000	1038051	2	2	0	0	0	0	0	0	0	0	0	0	0	0		1	Gokra	1	0	0	0	1	0	2	0	0	0	0	0
	2022-11-26	13:04:00	1	35		1035071	71	4	21	1	2	4	1035071	1	35	2	3	5	15000	1035071	1	2	0	0	0	0	0	0	0	0	0	0	0	0		1	Jati,darais,dudras	1	0	0	0	1	0	1	0	0	0	1	0
	2022-11-12	04:34:00	1	4		1004021	21	4	11	1	2	4	1004021	1	19	2	3	10	20000	1004021	1	2	0	0	0	0	0	0	0	0	0	0	0	0		2		0	0	0	0	0	0	1	0	1	0	1	0
	2022-12-07	13:11:00	1	67		1067061	61	2	24	1	2	2	1067061	1	67	2	3	1	6000	1067061	1	2	0	0	0	0	0	0	0	0	0	0	0	0		1	Daras,Jati	1	0	0	0	1	0	2	0	0	0	0	0
	2022-12-04	13:41:00	1	52		1052101	101	4	12	1	2	4	1052101	1	35	1	2	5	15000	1052101	2	2	0	0	0	0	0	0	0	0	0	0	0	0		2		0	0	0	0	0	0	2	0	0	0	0	0
	2022-12-04	15:33:00	1	125		1125092	92	4	7	1	2	4	1125092	1	35	2	3	5	10000	1125092	1	2	0	0	0	0	0	0	0	0	0	0	0	0		2		0	0	0	0	0	0	2	0	0	0	0	0
	2022-12-20	13:30:00	1	128		1128041	41	7	23	1	2	7	1128041	1	43	2	3	5	7000	1128041	2	2	0	0	0	0	0	0	0	0	0	0	0	0		2		0	0	0	0	0	0	2	0	0	0	0	0
	2022-11-21	14:26:00	1	27		1027001	1	4	8	1	2	4	1027001	1	30	2	3	3	15000	1027001	2	2	0	0	0	0	0	0	0	0	0	0	0	0		2		0	0	0	0	0	0	1	0	0	0	1	0
	2022-11-19	10:01:00	1	19		1019081	81	3	12	1	2	3	1019081	1	50	1	3	2	15000	1019081	2	2	0	0	0	0	0	0	0	0	0	0	0	0		2		0	0	0	0	0	0	2	0	0	0	0	0
	2022-12-01	13:43:00	1	45		1045091	91	4	7	1	2	4	1045091	1	35	1	10	5	10000	1045091	1	2	0	0	0	0	0	0	0	0	0	0	0	0		2		0	0	0	0	0	0	2	0	0	0	0	0
	2022-12-26	11:26:00	1	115		1115071	71	6	24	1	2	6	1115071	1	59	1	1	5	12000	1115071	1	2	0	0	0	0	0	0	0	0	0	0	0	0		1	Jati,Ghokro	1	0	0	0	1	0	1	0	1	0	1	0
	2022-11-14	15:51:00	1	9		1009001	1	10	12	1	2	10	1009001	1	28	2	3	7	28000	1009001	1	2	0	0	0	0	0	0	0	0	0	0	0	0		2		0	0	0	0	0	0	2	0	0	0	0	0
	2022-12-19	12:35:00	1	96		1096071	71	4	10	1	2	4	1096071	1	26	2	3	5	14000	1096071	1	2	0	0	0	0	0	0	0	0	0	0	0	0		2		0	0	0	0	0	0	1	1	0	0	1	0
	2022-11-23	14:29:00	1	32		1032001	1	5	23	1	2	5	1032001	1	34	2	3	5	10000	1032001	2	2	0	0	0	0	0	0	0	0	0	0	0	0		1	Jatisap	1	0	0	0	1	0	2	0	0	0	0	0
	2022-11-27	11:11:00	1	36		1036111	111	5	12	1	2	5	1036111	1	30	2	3	8	15000	1036111	2	2	0	0	0	0	0	0	0	0	0	0	0	0		2		0	0	0	0	0	0	2	0	0	0	0	0
	2022-11-15	13:06:00	1	9		1009041	41	3	1	1	2	3	1009041	1	33	2	3	10	16000	1009041	2	2	0	0	0	0	0	0	0	0	0	0	0	0		2		0	0	0	0	0	0	1	1	0	0	1	0
	2022-12-07	14:31:00	1	66		1066001	1	6	23	1	2	6	1066001	1	19	2	3	13	16000	1066001	2	2	0	0	0	0	0	0	0	0	0	0	0	0		2		0	0	0	0	0	0	1	0	1	0	1	0
	2022-11-30	11:38:00	1	46		1046081	81	4	21	1	2	4	1046081	1	32	1	6	5	15000	1046081	1	2	0	0	0	0	0	0	0	0	0	0	0	0		1	Jati,darais,khaiyajat,jolpora,tehira	1	0	0	1	1	0	1	0	0	0	1	0
	2022-12-24	12:57:00	1	109		1109061	61	4	24	1	2	4	1109061	1	18	2	5	10	12000	1109061	1	2	0	0	0	0	0	0	0	0	0	0	0	0		1	Jati	1	0	0	0	1	0	2	0	0	0	0	0
	2022-11-24	14:03:00	1	32		1032031	31	2	23	1	2	2	1032031	1	65	2	3	5	5000	1032031	2	2	0	0	0	0	0	0	0	0	0	0	0	0		2		0	0	0	0	0	0	1	0	0	0	0	0
	2022-11-25	13:18:00	1	9		1009071	71	4	12	1	2	4	1009071	1	35	1	6	5	15000	1009071	2	2	0	0	0	0	0	0	0	0	0	0	0	0		2		0	0	0	0	0	0	2	0	0	0	0	0
	2022-12-29	09:35:00	1	117		1117071	71	4	21	1	2	4	1117071	1	48	2	3	21	20000	1117071	1	2	0	0	0	0	0	0	0	0	0	0	0	0		1	Jati,darais,jolpora,tehira	1	0	0	0	1	0	1	0	0	0	1	0
	2022-11-18	06:09:00	1	3		1003111	111	3	12	1	2	3	1003111	1	23	2	5	12	15000	1003111	1	2	0	0	0	0	0	0	0	0	0	0	0	0		2		0	0	0	0	0	0	1	1	1	0	0	0
	2022-12-13	14:08:00	1	79		1079091	91	3	24	1	2	3	1079091	1	27	2	9	15	13000	1079091	1	2	0	0	0	0	0	0	0	0	0	0	0	0		1	Ghokro,Darash,Kewte	1	0	0	1	1	0	1	0	0	0	1	0
	2022-12-28	14:11:00	1	117		1117071	71	3	21	1	2	3	1117071	1	50	1	6	9	18000	1117071	1	2	0	0	0	0	0	0	0	0	0	0	0	0		1	Jati,darais,kalinjira,guiyapora,jolpora,tehira	1	0	1	0	1	0	1	0	0	0	1	0
	2022-12-12	12:25:00	1	75		1075011	11	4	22	1	2	4	1075011	1	35	1	6	5	12000	1075011	1	2	0	0	0	0	0	0	0	0	0	0	0	0		2		0	0	0	0	0	0	2	0	0	0	0	0
	2022-11-21	04:50:00	1	123		1123001	1	5	23	1	2	5	1123001	1	30	2	3	8	10000	1123001	1	2	0	0	0	0	0	0	0	0	0	0	0	0		2		0	0	0	0	0	0	2	0	0	0	0	0
	2022-12-19	15:53:00	1	95		1095001	1	3	9	1	2	3	1095001	1	23	2	3	7	9000	1095001	2	2	0	0	0	0	0	0	0	0	0	0	0	0		1	King cobra	1	0	0	0	0	1	2	0	0	0	0	0
	2022-12-04	10:00:00	1	54		1054051	51	3	23	1	2	3	1054051	1	21	2	3	6	15000	1054051	2	2	0	0	0	0	0	0	0	0	0	0	0	0		1	Jatisap	1	0	0	0	1	0	2	0	0	0	0	0
	2022-11-20	13:16:00	1	20		1020091	91	6	11	1	2	6	1020091	1	32	2	3	10	15000	1020091	2	2	0	0	0	0	0	0	0	0	0	0	0	0		2		0	0	0	0	0	0	1	0	1	0	0	0
	2022-12-14	13:30:00	1	82		1082061	61	3	12	1	2	3	1082061	1	59	1	1	2	18000	1082061	2	2	0	0	0	0	0	0	0	0	0	0	0	0		1	Guiyapura, jati, dudraj	1	0	1	0	1	0	1	0	1	0	1	0
	2022-11-28	10:39:00	1	42		1042081	81	5	12	1	2	5	1042081	1	23	1	1	10	20000	1042081	1	2	0	0	0	0	0	0	0	0	0	0	0	0		1	Lauya doga, maccha buna	0	0	0	0	0	0	1	1	1	0	1	0
	2022-12-17	16:00:00	1	90		1090001	1	2	23	1	2	2	1090001	1	35	2	3	9	12000	1090001	2	2	0	0	0	0	0	0	0	0	0	0	0	0		1	Jatisap.daraysap	1	0	0	0	1	0	1	0	1	0	0	0
	2022-12-01	13:41:00	1	49		1049031	31	4	23	1	2	4	1049031	1	28	2	3	10	20000	1049031	2	2	0	0	0	0	0	0	0	0	0	0	0	0		2		0	0	0	0	0	0	1	0	0	0	1	0
	2022-12-08	11:36:00	1	62		1062101	101	6	7	1	2	6	1062101	1	75	1	1	5	10000	1062101	1	2	0	0	0	0	0	0	0	0	0	0	0	0		2		0	0	0	0	0	0	2	0	0	0	0	0
	2022-11-27	11:07:00	1	35		1035051	51	7	22	1	2	7	1035051	1	23	1	11	8	20000	1035051	1	2	0	0	0	0	0	0	0	0	0	0	0	0		2		0	0	0	0	0	0	2	0	0	0	0	0
	2022-12-28	11:22:00	1	120		1120071	71	4	10	1	2	4	1120071	1	39	1	2	4	7000	1120071	1	2	0	0	0	0	0	0	0	0	0	0	0	0		2		0	0	0	0	0	0	2	0	0	0	0	0
	2022-12-13	14:25:00	1	76		1076091	91	5	12	1	2	5	1076091	1	35	1	1	4	18000	1076091	2	2	0	0	0	0	0	0	0	0	0	0	0	0		2		0	0	0	0	0	0	1	0	0	0	1	0
	2022-12-20	12:43:00	1	93		1093109	109	4	21	1	2	4	1093109	1	55	2	3	21	30000	1093109	1	2	0	0	0	0	0	0	0	0	0	0	0	0		1	Jati,darais,jolpora,dudras	1	0	0	0	1	0	1	0	0	0	1	0
	2022-12-06	15:29:00	1	57		1057091	91	5	21	1	2	5	1057091	1	93	1	7	8	20000	1057091	1	2	0	0	0	0	0	0	0	0	0	0	0	0		1	Jati,guiyapora,darais,kalijat,tiyathota,tehira	1	1	1	0	0	0	1	0	1	0	1	0
	2022-12-24	14:58:00	1	106		1106061	61	3	12	1	2	3	1106061	1	18	1	5	10	18000	1106061	1	2	0	0	0	0	0	0	0	0	0	0	0	0		1	Daras, jati, lauyaduga	1	0	0	0	1	0	1	0	1	0	1	0
	2022-11-17	15:52:00	1	15		1015091	91	4	12	1	2	4	1015091	1	37	1	1	2	15000	1015091	1	2	0	0	0	0	0	0	0	0	0	0	0	0		2		0	0	0	0	0	0	2	0	0	0	0	0
	2022-12-04	10:17:00	1	55		1055111	111	6	24	1	2	6	1055111	1	20	1	11	10	6000	1055111	1	2	0	0	0	0	0	0	0	0	0	0	0	0		2		0	0	0	0	0	0	1	0	1	0	1	0
	2022-12-26	14:16:00	1	111		1111001	1	6	22	1	2	6	1111001	1	64	2	3	2	15000	1111001	2	2	0	0	0	0	0	0	0	0	0	0	0	0		2		0	0	0	0	0	0	2	0	0	0	0	0
	2022-12-19	14:25:00	1	97		1097001	1	6	8	1	2	6	1097001	1	45	1	1	4	12000	1097001	1	2	0	0	0	0	0	0	0	0	0	0	0	0		1	Jati,darag,dumuka sap	1	0	0	0	1	0	1	0	0	0	1	0
	2022-11-25	15:51:00	1	9		1009061	61	10	12	1	2	10	1009061	1	28	2	3	7	25000	1009061	2	2	0	0	0	0	0	0	0	0	0	0	0	0		2		0	0	0	0	0	0	2	0	0	0	0	0
	2022-11-20	15:00:00	1	21		1021031	31	3	23	1	2	3	1021031	1	27	2	3	5	20000	1021031	1	2	0	0	0	0	0	0	0	0	0	0	0	0		2		0	0	0	0	0	0	1	0	1	0	0	0
	2022-11-26	14:37:00	1	35		1035061	61	3	21	1	2	3	1035061	1	55	1	1	2	10000	1035061	1	2	0	0	0	0	0	0	0	0	0	0	0	0		1	Jati,darais,guiyapora,dudras,tehira	1	0	1	0	1	0	1	0	0	0	1	0
	2022-11-14	09:49:00	1	8		1008001	1	4	21	1	2	4	1008001	1	52	1	11	12	20000	1008001	1	2	0	0	0	0	0	0	0	0	0	0	0	0		1	Jati sao,ghokhra,kalijira	1	1	0	0	0	0	1	0	0	0	1	0
	2022-11-14	07:52:00	1	10		1010081	81	3	11	1	2	3	1010081	1	20	2	5	12	15000	1010081	1	2	0	0	0	0	0	0	0	0	0	0	0	0		2		0	0	0	0	0	0	1	0	1	0	1	0
	2022-12-04	10:54:00	1	52		1052051	51	3	1	1	2	3	1052051	1	25	2	3	8	17000	1052051	2	2	0	0	0	0	0	0	0	0	0	0	0	0		2		0	0	0	0	0	0	1	0	0	0	1	0
	2022-12-24	14:58:00	1	105		1105061	61	6	21	1	2	6	1105061	1	20	1	5	11	20000	1105061	1	2	0	0	0	0	0	0	0	0	0	0	0	0		1	Jati,darais,dumukkha,guiyapora,tehira,jolpora	1	0	1	0	1	0	1	0	0	0	1	0
	2022-11-28	12:33:00	1	41		1041011	11	3	22	1	2	3	1041011	1	20	1	10	22	30000	1041011	1	2	0	0	0	0	0	0	0	0	0	0	0	0		2		0	0	0	0	0	0	1	0	1	0	0	0
	2022-12-21	15:14:00	1	130		1130061	61	6	21	1	2	6	1130061	1	40	2	3	5	30000	1130061	1	2	0	0	0	0	0	0	0	0	0	0	0	0		1	Jati,darais,tehira,masranga,guiyapora	1	0	1	0	1	0	1	0	1	0	1	0
	2022-11-25	05:59:00	1	9		1009101	101	7	12	1	2	7	1009101	1	50	2	3	9	25000	1009101	1	2	0	0	0	0	0	0	0	0	0	0	0	0		2		0	0	0	0	0	0	1	1	1	0	1	0
	2022-12-24	14:00:00	1	108		1108011	11	3	23	1	2	3	1108011	1	50	2	3	3	17000	1108011	2	2	0	0	0	0	0	0	0	0	0	0	0	0		2		0	0	0	0	0	0	1	0	1	0	0	0
	2022-11-16	04:21:00	1	14		1014079	79	4	21	1	2	4	1014079	1	42	1	10	9	30000	1014079	1	2	0	0	0	0	0	0	0	0	0	0	0	0		1	Jati,ghiyapora,tehira,tiyathoti,darais,masranga	1	0	1	0	1	0	1	0	1	0	1	0
	2022-11-14	09:52:00	1	9		1009021	21	4	1	1	2	4	1009021	1	50	1	6	5	18000	1009021	1	2	0	0	0	0	0	0	0	0	0	0	0	0		1	Lawduga panibora kewti	1	0	0	0	1	0	1	1	0	0	1	0
	2022-12-28	13:22:00	1	59		1059061	61	6	9	1	2	6	1059061	1	56	2	3	22	18000	1059061	1	2	0	0	0	0	0	0	0	0	0	0	0	0		1	Jati,Daras,kalas	1	0	0	0	1	0	1	0	1	0	1	0
	2022-12-20	14:10:00	1	97		1097091	91	4	24	1	2	4	1097091	1	25	2	3	8	12000	1097091	2	2	0	0	0	0	0	0	0	0	0	0	0	0		2		0	0	0	0	0	0	1	0	0	0	1	0
	2022-11-21	12:01:00	1	123		1123021	21	4	23	1	2	4	1123021	1	29	2	3	10	10000	1123021	2	2	0	0	0	0	0	0	0	0	0	0	0	0		2		0	0	0	0	0	0	1	0	1	0	0	0
	2022-11-16	04:11:00	1	14		1014011	11	4	22	1	2	4	1014011	1	35	2	3	2	10000	1014011	1	2	0	0	0	0	0	0	0	0	0	0	0	0		2		0	0	0	0	0	0	2	0	0	0	0	0
	2022-12-20	05:43:00	1	86		1086111	111	3	7	1	2	3	1086111	1	25	1	10	7	15000	1086111	1	2	0	0	0	0	0	0	0	0	0	0	0	0		2		0	0	0	0	0	0	1	0	0	0	1	0
	2022-12-14	13:34:00	1	81		1081001	1	4	22	1	2	4	1081001	1	43	2	3	12	10000	1081001	1	2	0	0	0	0	0	0	0	0	0	0	0	0		2		0	0	0	0	0	0	1	0	1	0	0	0
	2022-11-15	12:41:00	1	12		1012041	41	4	8	1	2	4	1012041		23	2	3	5	30000	1012041	1	2	0	0	0	0	0	0	0	0	0	0	0	0		2		0	0	0	0	0	0	1	0	1	0	1	0
	2022-12-18	15:11:00	1	91		1091081	81	3	24	1	2	3	1091081	1	43	2	3	3	10000	1091081	1	2	0	0	0	0	0	0	0	0	0	0	0	0		1	Jati,Daras	1	0	0	0	1	0	1	0	1	0	1	0
	2022-11-18	07:28:00	1	3		1003101	101	7	12	1	2	7	1003101	1	42	2	3	5	20000	1003101	2	2	0	0	0	0	0	0	0	0	0	0	0	0		2		0	0	0	0	0	0	2	0	0	0	0	0
	2022-11-14	14:29:00	1	8		1008061	61	2	22	1	2	2	1008061	1	65	1	99	10	10000	1008061	1	2	0	0	0	0	0	0	0	0	0	0	0	0		2		0	0	0	0	0	0	1	0	1	0	0	0
	2022-12-20	10:33:00	1	97		1097041	41	3	8	1	2	3	1097041	1	35	2	3	8	5000	1097041	2	2	0	0	0	0	0	0	0	0	0	0	0	0		1	Jati,Daras	1	0	0	0	1	0	1	0	0	0	1	0
	2022-12-26	13:58:00	1	114		1114011	11	2	23	1	2	2	1114011	1	22	2	3	10	6000	1114011	2	2	0	0	0	0	0	0	0	0	0	0	0	0		1	Dumukho	1	0	0	1	0	0	1	0	1	0	1	0
	2022-12-10	13:06:00	1	69		1069071	71	3	21	1	2	3	1069071	1	42	1	6	5	15000	1069071	1	2	0	0	0	0	0	0	0	0	0	0	0	0		1	Jati,darais,dumukkha,ghonisap,massokona	1	0	0	0	1	0	1	0	0	0	1	0
	2022-11-26	11:09:00	1	36		1036081	81	4	12	1	2	4	1036081	1	30	1	10	5	20000	1036081	2	2	0	0	0	0	0	0	0	0	0	0	0	0		2		0	0	0	0	0	0	2	0	0	0	0	0
	2022-12-26	09:45:00	1	115		1115081	81	2	24	1	2	2	1115081	1	46	1	3	5	15000	1115081	1	2	0	0	0	0	0	0	0	0	0	0	0	0		1	Jati,Daraas	1	0	0	0	1	0	1	0	1	0	1	0
	2022-12-01	11:54:00	1	46		1046041	41	3	22	1	2	3	1046041	1	24	2	3	2	15000	1046041	1	2	0	0	0	0	0	0	0	0	0	0	0	0		2		0	0	0	0	0	0	2	0	0	0	0	0
	2022-12-17	12:13:00	1	89		1089011	11	4	9	1	2	4	1089011	1	45	1	1	1	12000	1089011	2	2	0	0	0	0	0	0	0	0	0	0	0	0		2		0	0	0	0	0	0	2	0	0	0	0	0
	2022-12-21	11:45:00	1	103		1103011	11	4	8	1	2	4	1103011	1	24	2	3	8	10000	1103011	2	2	0	0	0	0	0	0	0	0	0	0	0	0		2		0	0	0	0	0	0	1	0	1	0	1	0
	2022-12-17	10:34:00	1	91		1091071	71	6	24	1	2	6	1091071	1	38	2	2	4	12000	1091071	1	2	0	0	0	0	0	0	0	0	0	0	0	0		1	Chondrobora,Daras,Jati	1	0	1	0	0	0	1	0	1	0	1	0
	2022-12-11	10:14:00	1	68		1068111	111	3	7	1	2	3	1068111	1	45	2	3	5	20000	1068111	2	2	0	0	0	0	0	0	0	0	0	0	0	0		1	Jati sap	1	0	0	0	1	0	2	0	0	0	0	0
	2022-11-29	15:22:00	1	42		1042031	31	2	1	1	2	2	1042031	1	50	2	3	8	17000	1042031	2	2	0	0	0	0	0	0	0	0	0	0	0	0		2		0	0	0	0	0	0	2	0	0	0	0	0
	2022-12-12	09:09:00	1	78		1078081	81	4	10	1	2	4	1078081	1	39	1	11	2	12000	1078081	1	2	0	0	0	0	0	0	0	0	0	0	0	0		1	Jati snake.	1	0	0	0	1	0	1	0	0	0	0	0
	2022-12-22	13:13:00	1	102		1102041	41	3	23	1	2	3	1102041	1	25	2	3	6	6000	1102041	2	2	0	0	0	0	0	0	0	0	0	0	0	0		2		0	0	0	0	0	0	1	0	1	0	0	0
	2022-11-15	04:29:00	1	8		1008111	111	4	22	1	2	4	1008111	1	50	2	3	10	30000	1008111	1	2	0	0	0	0	0	0	0	0	0	0	0	0		2		0	0	0	0	0	0	2	0	0	0	0	0
	2022-12-13	08:03:00	1	77		1077041	41	2	9	1	2	2	1077041	1	25	1	2	3	10000	1077041	2	2	0	0	0	0	0	0	0	0	0	0	0	0		2		0	0	0	0	0	0	2	0	0	0	0	0
	2022-11-28	12:23:00	1	43		1043021	21	4	23	1	2	4	1043021	1	21	2	3	14	10000	1043021	2	2	0	0	0	0	0	0	0	0	0	0	0	0		2		0	0	0	0	0	0	2	0	0	0	0	0
	2022-12-30	13:05:00	1	65		1065038	38	4	9	1	2	4	1065038	1	47	1	1	5	10000	1065038	2	2	0	0	0	0	0	0	0	0	0	0	0	0		2		0	0	0	0	0	0	2	0	0	0	0	0
	2022-12-18	11:12:00	1	86		1086071	71	4	7	1	2	4	1086071	1	63	1	1	5	10000	1086071	1	2	0	0	0	0	0	0	0	0	0	0	0	0		1	Dari sap saita sap	0	0	0	0	0	0	1	1	0	0	1	0
	2022-12-01	11:38:00	1	46		1046111	111	2	21	1	2	2	1046111	1	45	2	3	21	18000	1046111	1	2	0	0	0	0	0	0	0	0	0	0	0	0		1	Jati,darais,kalinjira,tiyathota	1	1	0	0	0	0	1	0	0	0	1	0
	2022-12-01	12:56:00	1	47		1047041	41	4	1	1	2	4	1047041	1	65	1	6	6	18000	1047041	1	2	0	0	0	0	0	0	0	0	0	0	0	0		2		0	0	0	0	0	0	1	0	0	0	1	0
	2022-12-04	13:49:00	1	51		1051101	101	2	21	1	2	2	1051101	1	40	1	6	21	8000	1051101	1	2	0	0	0	0	0	0	0	0	0	0	0	0		1	Jati,darais,kalinjira,tehira,guiyapora	1	1	0	1	1	0	1	0	0	0	1	0
	2022-11-26	14:32:00	1	34		1034061	61	5	7	1	2	5	1034061	1	50	1	1	21	30000	1034061	1	2	0	0	0	0	0	0	0	0	0	0	0	0		2		0	0	0	0	0	0	1	1	0	1	0	1
	2022-12-20	14:42:00	1	96		1096091	91	3	10	1	2	3	1096091	1	99	1	11	21	5000	1096091	1	2	0	0	0	0	0	0	0	0	0	0	0	0		2		0	0	0	0	0	0	2	0	0	0	0	0
	2022-11-29	13:01:00	1	42		1042101	101	5	12	1	2	5	1042101	1	36	1	2	5	18000	1042101	2	2	0	0	0	0	0	0	0	0	0	0	0	0		2		0	0	0	0	0	0	2	0	0	0	0	0
	2022-12-13	12:39:00	1	75		1075041	41	5	22	1	2	5	1075041	1	40	2	3	5	10000	1075041	1	2	0	0	0	0	0	0	0	0	0	0	0	0		2		0	0	0	0	0	0	1	0	0	0	0	0
	2022-11-27	09:17:00	1	36		1036051	51	4	1	1	2	4	1036051	1	42	1	10	7	19000	1036051	2	2	0	0	0	0	0	0	0	0	0	0	0	0		2		0	0	0	0	0	0	1	0	0	0	1	0
	2022-11-28	10:18:00	1	44		1044081	81	4	24	1	2	4	1044081	1	35	2	3	5	4000	1044081	1	2	0	0	0	0	0	0	0	0	0	0	0	0		2		0	0	0	0	0	0	1	0	0	0	1	0
	2022-11-18	11:13:00	1	3		1003081	81	5	12	1	2	5	1003081	1	35	2	3	10	20000	1003081	1	2	0	0	0	0	0	0	0	0	0	0	0	0		2		0	0	0	0	0	0	1	1	1	0	0	0
	2022-11-21	05:08:00	1	24		1024081	81	5	21	1	2	5	1024081	1	50	2	3	9	35000	1024081	1	2	0	0	0	0	0	0	0	0	0	0	0	0		1	Jati,darais,guiyapora,kalinjira	1	1	1	0	0	0	1	0	0	0	1	0
	2022-12-10	12:47:00	1	73		1073061	61	4	24	1	2	4	1073061	1	36	2	3	5	12000	1073061	1	2	0	0	0	0	0	0	0	0	0	0	0	0		1	Daras,Jati	1	0	0	0	1	0	1	0	0	0	1	0
	2022-12-28	14:08:00	1	116		1116061	61	3	7	1	2	3	1116061	1	21	2	3	12	10000	1116061	1	2	0	0	0	0	0	0	0	0	0	0	0	0		2		0	0	0	0	0	0	1	1	0	0	0	1
	2022-12-24	14:28:00	1	104		1104061	61	3	7	1	2	3	1104061	1	40	2	3	5	16000	1104061	1	2	0	0	0	0	0	0	0	0	0	0	0	0		2		0	0	0	0	0	0	2	0	0	0	0	0
	2022-11-29	14:58:00	1	40		1040091	91	6	7	1	2	6	1040091	1	40	1	6	5	20000	1040091	1	2	0	0	0	0	0	0	0	0	0	0	0	0		2		0	0	0	0	0	0	1	1	0	0	1	0
	2022-11-26	15:02:00	1	39		1039061	61	5	24	1	2	5	1039061	1	38	2	3	5	8000	1039061	2	2	0	0	0	0	0	0	0	0	0	0	0	0		2		0	0	0	0	0	0	1	0	1	0	1	0
	2022-12-06	14:58:00	1	60		1060031	31	2	23	1	2	2	1060031	1	65	2	3	6	26000	1060031	2	2	0	0	0	0	0	0	0	0	0	0	0	0		1	Daraysap.jatisap.tihirasap.	1	0	0	0	1	0	1	0	0	0	0	0
	2022-12-15	13:35:00	1	81		1081101	101	5	21	1	2	5	1081101	1	55	1	1	5	15000	1081101	1	2	0	0	0	0	0	0	0	0	0	0	0	0		1	Jati,darais,guiyapora,dudras,tehira	1	0	1	0	1	0	1	0	0	0	1	0
	2022-11-24	11:49:00	1	33		1033101	101	3	24	1	2	3	1033101	1	24	1	4	5	8000	1033101	1	2	0	0	0	0	0	0	0	0	0	0	0	0		1	Jati,daras	1	0	0	0	1	0	1	0	1	0	1	0
	2022-12-27	11:33:00	1	114		1114101	101	3	10	1	2	3	1114101	1	26	2	3	8	14000	1114101	1	2	0	0	0	0	0	0	0	0	0	0	0	0		2		0	0	0	0	0	0	1	0	0	0	1	0
	2022-12-27	12:47:00	1	112		1112051	51	4	1	1	2	4	1112051	1	40	1	4	7	16000	1112051	2	2	0	0	0	0	0	0	0	0	0	0	0	0		2		0	0	0	0	0	0	1	1	0	0	1	0
	2022-11-14	10:26:00	1	9		1009021	21	4	12	1	2	4	1009021	1	45	2	3	5	20000	1009021	2	2	0	0	0	0	0	0	0	0	0	0	0	0		2		0	0	0	0	0	0	2	0	0	0	0	0
	2022-12-14	13:16:00	1	80		1080001	1	5	9	1	2	5	1080001	1	35	2	3	10	20000	1080001	2	2	0	0	0	0	0	0	0	0	0	0	0	0		2		0	0	0	0	0	0	2	0	0	0	0	0
	2022-11-26	11:58:00	1	37		1037081	81	5	11	1	2	5	1037081	1	54	2	3	3	15000	1037081	2	2	0	0	0	0	0	0	0	0	0	0	0	0		1	jati,darash	1	0	0	0	1	0	1	0	0	0	1	0
	2022-12-28	12:54:00	1	118		1118021	21	4	1	1	2	4	1118021	1	35	2	3	7	17000	1118021	2	2	0	0	0	0	0	0	0	0	0	0	0	0		2		0	0	0	0	0	0	2	0	0	0	0	0
	2022-12-26	11:43:00	1	111		1111021	21	5	22	1	2	5	1111021	1	37	1	11	3	20000	1111021	2	2	0	0	0	0	0	0	0	0	0	0	0	0		2		0	0	0	0	0	0	2	0	0	0	0	0
	2022-11-27	15:01:00	1	38		1038031	31	6	23	1	2	6	1038031	1	80	2	3	5	20000	1038031	2	2	0	0	0	0	0	0	0	0	0	0	0	0		1	Kalijat	1	1	0	0	0	0	1	0	1	0	1	0
	2022-12-15	15:30:00	1	81		1081091	91	4	21	1	2	4	1081091	1	22	1	6	5	20000	1081091	1	2	0	0	0	0	0	0	0	0	0	0	0	0		1	Jati,darais,kalinjat,jolpora,dudras	1	1	0	0	0	0	1	0	0	0	1	0
	2022-11-25	07:41:00	1	9		1009091	91	5	12	1	2	5	1009091	1	56	1	10	12	25000	1009091	1	2	0	0	0	0	0	0	0	0	0	0	0	0		2		0	0	0	0	0	0	1	1	1	0	1	0
	2022-11-29	11:25:00	1	43		1043051	51	4	23	1	2	4	1043051	1	28	2	3	6	6000	1043051	2	2	0	0	0	0	0	0	0	0	0	0	0	0		2		0	0	0	0	0	0	2	0	0	0	0	0
	2022-11-29	08:56:00	1	41		1041051	51	4	22	1	2	4	1041051	1	28	1	6	3	10000	1041051	1	2	0	0	0	0	0	0	0	0	0	0	0	0		2		0	0	0	0	0	0	2	0	0	0	0	0
	2022-11-12	13:50:00	1	2		1002001	1	2	22	1	2	2	1002001	1	45	1	6	21	5000	1002001	2	2	0	0	0	0	0	0	0	0	0	0	0	0		2		0	0	0	0	0	0	2	0	0	0	0	0
	2022-11-22	12:01:00	1	24		1024111	111	4	21	1	2	4	1024111	1	42	1	10	5	15000	1024111	1	2	0	0	0	0	0	0	0	0	0	0	0	0		1	Jati,guiyapora,darais	1	0	1	0	1	0	1	0	0	0	1	0
	2022-11-21	12:11:00	1	25		1025071	71	5	12	1	2	5	1025071	1	18	2	5	8	18000	1025071	1	2	0	0	0	0	0	0	0	0	0	0	0	0		2		0	0	0	0	0	0	2	0	0	0	0	0
	2022-12-24	13:45:00	1	105		1105071	71	3	21	1	2	3	1105071	1	33	2	3	9	20000	1105071	1	2	0	0	0	0	0	0	0	0	0	0	0	0		1	Darais,jati,dumukkha,guiyapora,tehira	1	0	1	0	1	0	1	0	0	0	1	0
	2022-12-15	09:15:00	1	84		1084111	111	3	10	1	2	3	1084111	1	70	1	1	2	10000	1084111	1	2	0	0	0	0	0	0	0	0	0	0	0	0		2		0	0	0	0	0	0	2	0	0	0	0	0
	2022-11-16	15:55:00	1	15		1015061	61	3	12	1	2	3	1015061	1	52	2	3	8	15000	1015061	2	2	0	0	0	0	0	0	0	0	0	0	0	0		2		0	0	0	0	0	0	2	0	0	0	0	0
	2022-12-25	09:50:00	1	105		1105051	51	2	22	1	2	2	1105051	1	52	1	9	16	30000	1105051	1	2	0	0	0	0	0	0	0	0	0	0	0	0		2		0	0	0	0	0	0	2	0	0	0	0	0
	2022-12-29	14:31:00	1	120		1120056	56	4	23	1	2	4	1120056	1	46	2	3	7	15000	1120056	2	2	0	0	0	0	0	0	0	0	0	0	0	0		1	Jatisap.daraysap	1	0	0	0	1	0	1	0	1	0	0	0
	2022-12-15	12:44:00	1	81		1081041	41	5	22	1	2	5	1081041	1	32	2	3	5	15000	1081041	1	2	0	0	0	0	0	0	0	0	0	0	0	0		1	Cobra,greater black krait,binocellate	1	0	0	0	1	0	1	0	1	0	1	0
	2022-11-30	12:08:00	1	49		1049011	11	5	23	1	2	5	1049011	1	36	2	3	5	5000	1049011	2	2	0	0	0	0	0	0	0	0	0	0	0	0		1	Jati.darai	1	0	0	0	1	0	2	0	0	0	0	0
	2022-12-01	11:33:00	1	49		1049041	41	4	23	1	2	4	1049041	1	18	2	3	5	5000	1049041	2	2	0	0	0	0	0	0	0	0	0	0	0	0		1	Jati.daray	1	0	0	0	1	0	1	0	1	0	1	0
	2022-12-29	12:24:00	1	116		1116071	71	4	7	1	2	4	1116071	1	40	1	6	8	20000	1116071	1	2	0	0	0	0	0	0	0	0	0	0	0	0		2		0	0	0	0	0	0	2	0	0	0	0	0
	2022-12-29	11:11:00	1	60		1060196	196	1	10	1	2	1	1060196	1	18	1	5	12	4000	1060196	1	2	0	0	0	0	0	0	0	0	0	0	0	0		2		0	0	0	0	0	0	1	0	1	0	1	0
	2022-11-20	13:25:00	1	19		1019101	101	4	12	1	2	4	1019101	1	22	2	3	5	18000	1019101	1	2	0	0	0	0	0	0	0	0	0	0	0	0		2		0	0	0	0	0	0	2	0	0	0	0	0
	2022-12-07	12:56:00	1	63		1063011	11	5	22	1	2	5	1063011	1	20	2	3	9	20000	1063011	1	2	0	0	0	0	0	0	0	0	0	0	0	0		2		0	0	0	0	0	0	1	0	0	0	1	0
	2022-12-20	13:11:00	1	96		1096101	101	3	10	1	2	3	1096101	1	46	2	3	3	15000	1096101	1	2	0	0	0	0	0	0	0	0	0	0	0	0		2		0	0	0	0	0	0	2	0	0	0	0	0
	2022-12-05	14:41:00	1	55		1055061	61	5	7	1	2	5	1055061	1	25	1	6	8	10000	1055061	2	2	0	0	0	0	0	0	0	0	0	0	0	0		2		0	0	0	0	0	0	1	0	0	0	0	0
	2022-11-28	15:13:00	1	43		1043001	1	4	23	1	2	4	1043001	1	50	2	3	5	20000	1043001	2	2	0	0	0	0	0	0	0	0	0	0	0	0		1	Jatisap	1	0	0	0	1	0	1	0	0	0	1	0
	2022-12-27	11:27:00	1	110		1110111	111	4	7	1	2	4	1110111	1	70	1	2	5	10000	1110111	1	2	0	0	0	0	0	0	0	0	0	0	0	0		1	Dari sap jati sap	1	0	0	0	1	0	2	0	0	0	0	0
	2022-12-18	12:34:00	1	86		1086061	61	4	7	1	2	4	1086061	1	40	1	2	8	10000	1086061	1	2	0	0	0	0	0	0	0	0	0	0	0	0		2		0	0	0	0	0	0	1	0	0	0	1	1
	2022-12-20	12:14:00	1	86		1086061	61	3	7	1	2	3	1086061	1	32	1	2	4	14000	1086061	1	2	0	0	0	0	0	0	0	0	0	0	0	0		1	Dari sap jati sap	1	0	0	0	1	0	2	0	0	0	0	0
	2022-12-05	15:00:00	1	60		1060001	1	3	23	1	2	3	1060001	1	37	2	9	18	20000	1060001	2	2	0	0	0	0	0	0	0	0	0	0	0	0		2		0	0	0	0	0	0	2	0	0	0	0	0
	2022-12-22	15:20:00	1	130		1130091	91	2	21	1	2	2	1130091	1	58	1	1	9	15000	1130091	1	2	0	0	0	0	0	0	0	0	0	0	0	0		1	Jati,darais,gokhra,jolpora,tehira,dumukkha,guiyap	1	0	0	0	1	0	1	0	0	0	1	0
	2022-11-23	12:40:00	1	29		1029011	11	3	22	1	2	3	1029011	1	30	2	3	7	15000	1029011	1	2	0	0	0	0	0	0	0	0	0	0	0	0		2		0	0	0	0	0	0	2	0	0	0	0	0
	2022-11-29	14:52:00	1	43		1043031	31	4	23	1	2	4	1043031	1	30	2	3	5	10000	1043031	2	2	0	0	0	0	0	0	0	0	0	0	0	0		2		0	0	0	0	0	0	1	0	1	0	0	0
	2022-11-15	07:37:00	1	10		1010111	111	6	11	1	2	6	1010111	1	18	2	5	10	30000	1010111	1	2	0	0	0	0	0	0	0	0	0	0	0	0		2		0	0	0	0	0	0	1	0	1	0	1	0
	2022-12-12	13:13:00	1	76		1076071	71	3	12	1	2	3	1076071	1	19	2	3	7	18000	1076071	1	2	0	0	0	0	0	0	0	0	0	0	0	0		2		0	0	0	0	0	0	1	0	1	0	1	0
	2022-11-28	11:04:00	1	124		1124081	81	5	11	1	2	5	1124081	1	45	2	3	5	20000	1124081	2	2	0	0	0	0	0	0	0	0	0	0	0	0		1	jait sap,	1	0	0	0	1	0	1	0	1	0	1	0
	2022-11-27	13:41:00	1	38		1038041	41	6	23	1	2	6	1038041	1	28	2	3	8	10000	1038041	2	2	0	0	0	0	0	0	0	0	0	0	0	0		2		0	0	0	0	0	0	1	0	1	0	0	0
	2022-11-21	04:59:00	1	27		1027021	21	6	8	1	2	6	1027021	1	40	2	3	8	20000	1027021	2	2	0	0	0	0	0	0	0	0	0	0	0	0		2		0	0	0	0	0	0	1	0	1	0	1	0
	2022-12-22	13:27:00	1	129		1129101	101	5	12	1	2	5	1129101	1	20	2	3	7	18000	1129101	2	2	0	0	0	0	0	0	0	0	0	0	0	0		2		0	0	0	0	0	0	2	0	0	0	0	0
	2022-11-24	12:39:00	1	32		1032041	41	7	23	1	2	7	1032041	1	25	2	3	8	30000	1032041	2	2	0	0	0	0	0	0	0	0	0	0	0	0		1	Jatisap	1	0	0	0	1	0	1	0	1	0	0	0
	2022-11-27	15:15:00	1	36		1036091	91	3	12	1	2	3	1036091	1	55	1	2	2	15000	1036091	2	2	0	0	0	0	0	0	0	0	0	0	0	0		2		0	0	0	0	0	0	2	0	0	0	0	0
	2022-11-22	12:46:00	1	24		1024101	101	6	21	1	2	6	1024101	1	60	1	6	21	25000	1024101	1	2	0	0	0	0	0	0	0	0	0	0	0	0		1	Jati,khaiyajat,darais	1	0	0	1	1	0	1	0	0	0	1	0
	2022-12-28	12:13:00	1	119		1119011	11	4	9	1	2	4	1119011	1	45	1	1	5	23000	1119011	2	2	0	0	0	0	0	0	0	0	0	0	0	0		2		0	0	0	0	0	0	2	0	0	0	0	0
	2022-12-05	12:38:00	1	60		1060021	21	6	23	1	2	6	1060021	1	70	2	3	21	12000	1060021	2	2	0	0	0	0	0	0	0	0	0	0	0	0		1	Daraysap .kalijat	1	1	0	0	0	0	1	0	0	0	0	0
	2022-12-11	13:49:00	1	69		1069101	101	4	21	1	2	4	1069101	1	50	1	6	5	30000	1069101	1	2	0	0	0	0	0	0	0	0	0	0	0	0		1	Darais,jati,dumukkha,tehira,guiyapora	1	0	1	0	1	0	1	0	1	0	1	0
	2022-11-17	13:33:00	1	13		1013091	91	2	7	1	2	2	1013091	1	45	1	10	3	20000	1013091	1	2	0	0	0	0	0	0	0	0	0	0	0	0		2		0	0	0	0	0	0	1	1	1	0	1	1
	2022-12-11	12:27:00	1	72		1072101	101	3	10	1	2	3	1072101	1	23	2	3	5	13000	1072101	1	2	0	0	0	0	0	0	0	0	0	0	0	0		1	Jati snake,darai snake	1	0	0	0	1	0	2	0	0	0	0	0
	2022-12-11	12:09:00	1	73		1073051	51	3	8	1	2	3	1073051	1	42	1	2	8	12000	1073051	1	2	0	0	0	0	0	0	0	0	0	0	0	0		1	Daras,Jati,Laulota	1	0	0	0	1	0	1	0	0	0	1	0
	2022-12-28	13:38:00	1	117		1117001	1	7	22	1	2	7	1117001	1	46	2	3	10	20000	1117001	1	2	0	0	0	0	0	0	0	0	0	0	0	0		2		0	0	0	0	0	0	1	0	0	0	1	0
	2022-11-29	15:18:00	1	42		1042091	91	3	12	1	2	3	1042091	1	27	1	9	8	18000	1042091	1	2	0	0	0	0	0	0	0	0	0	0	0	0		2		0	0	0	0	0	0	1	1	1	0	1	0
	2022-12-17	11:37:00	1	88		1088021	21	4	1	1	2	4	1088021	1	40	1	2	6	18000	1088021	1	2	0	0	0	0	0	0	0	0	0	0	0	0		2		0	0	0	0	0	0	2	0	0	0	0	0
	2022-12-27	04:59:00	1	113		1113041	41	3	9	1	2	3	1113041	1	36	1	1	5	16000	1113041	1	2	0	0	0	0	0	0	0	0	0	0	0	0		2		0	0	0	0	0	0	2	0	0	0	0	0
	2022-12-27	14:39:00	1	112		1112101	101	5	12	1	2	5	1112101	1	28	2	3	5	17000	1112101	2	2	0	0	0	0	0	0	0	0	0	0	0	0		2		0	0	0	0	0	0	1	0	0	0	1	0
	2022-12-10	14:55:00	1	72		1072061	61	5	10	1	2	5	1072061	1	32	2	3	9	12000	1072061	1	2	0	0	0	0	0	0	0	0	0	0	0	0		2		0	0	0	0	0	0	2	0	0	0	0	0
	2022-12-13	10:49:00	1	79		1079111	111	4	24	1	2	4	1079111	1	32	2	3	12	12000	1079111	1	2	0	0	0	0	0	0	0	0	0	0	0	0		2		0	0	0	0	0	0	1	0	1	0	1	0
	2022-12-07	13:17:00	1	64		1064011	11	4	1	1	2	4	1064011	1	40	2	3	5	18000	1064011	2	2	0	0	0	0	0	0	0	0	0	0	0	0		2		0	0	0	0	0	0	2	0	0	0	0	0
	2022-12-20	14:44:00	1	94		1094031	31	4	1	1	2	4	1094031	1	55	2	3	5	18000	1094031	2	2	0	0	0	0	0	0	0	0	0	0	0	0		2		0	0	0	0	0	0	2	0	0	0	0	0
	2022-12-20	06:23:00	1	95		1095051	51	2	9	1	2	2	1095051	1	25	2	3	6	10000	1095051	2	2	0	0	0	0	0	0	0	0	0	0	0	0		2		0	0	0	0	0	0	2	0	0	0	0	0
	2022-12-29	09:38:00	1	118		1118011	11	2	1	1	2	2	1118011	1	50	1	2	6	12000	1118011	2	2	0	0	0	0	0	0	0	0	0	0	0	0		2		0	0	0	0	0	0	1	1	0	0	1	0
	2022-12-18	14:32:00	1	90		1090091	91	2	10	1	2	2	1090091	1	38	2	3	5	10000	1090091	1	2	0	0	0	0	0	0	0	0	0	0	0	0		2		0	0	0	0	0	0	2	0	0	0	0	0
	2022-12-12	10:55:00	1	75		1075021	21	4	22	1	2	4	1075021	1	32	2	3	5	20000	1075021	1	2	0	0	0	0	0	0	0	0	0	0	0	0		2		0	0	0	0	0	0	2	0	0	0	0	0
	2022-11-23	12:07:00	1	28		1028071	71	3	7	1	2	3	1028071	1	25	2	3	8	20000	1028071	1	2	0	0	0	0	0	0	0	0	0	0	0	0		2		0	0	0	0	0	0	1	1	1	0	1	1
	2022-12-11	10:34:00	1	73		1073111	111	6	24	1	2	6	1073111	1	65	2	3	1	15000	1073111	1	2	0	0	0	0	0	0	0	0	0	0	0	0		1	Daras	0	0	0	0	0	0	1	0	1	0	1	0
	2022-12-27	10:44:00	1	115		1115106	106	3	24	1	2	3	1115106	1	50	2	3	5	6000	1115106	1	2	0	0	0	0	0	0	0	0	0	0	0	0		1	Daeas,Jati,	1	0	0	0	1	0	1	0	1	0	1	0
	2022-12-01	13:19:00	1	46		1046101	101	4	21	1	2	4	1046101	1	37	1	4	4	20000	1046101	1	2	0	0	0	0	0	0	0	0	0	0	0	0		1	Darais,kalinjira,guiyapora,tehira	1	1	1	0	0	0	1	0	0	0	1	0
	2022-12-07	13:16:00	1	63		1063071	71	5	21	1	2	5	1063071	1	48	1	4	21	20000	1063071	1	2	0	0	0	0	0	0	0	0	0	0	0	0		2		0	0	0	0	0	0	1	0	0	0	1	0
	2022-11-26	09:41:00	1	34		1034081	81	2	7	1	2	2	1034081	1	65	1	1	21	10000	1034081	1	2	0	0	0	0	0	0	0	0	0	0	0	0		2		0	0	0	0	0	0	1	0	1	1	1	0
	2022-11-30	12:50:00	1	47		1047011	11	3	1	1	2	3	1047011	1	55	2	3	5	18000	1047011	1	2	0	0	0	0	0	0	0	0	0	0	0	0		2		0	0	0	0	0	0	2	0	0	0	0	0
	2022-11-23	13:17:00	1	29		1029071	71	2	21	1	2	2	1029071	1	40	2	3	5	12000	1029071	1	2	0	0	0	0	0	0	0	0	0	0	0	0		1	Jati,darais	1	0	0	0	1	0	1	0	0	0	1	0
	2022-11-16	04:06:00	1	121		1121081	81	2	11	1	2	2	1121081	1	28	2	3	5	10000	1121081	2	2	0	0	0	0	0	0	0	0	0	0	0	0		1	jati shap,sutanali shap	1	0	0	0	1	0	1	0	1	0	0	0
	2022-12-11	13:35:00	1	68		1068091	91	2	7	1	2	2	1068091	1	50	1	1	5	10000	1068091	1	2	0	0	0	0	0	0	0	0	0	0	0	0		2		0	0	0	0	0	0	2	0	0	0	0	0
	2022-12-08	12:09:00	1	66		1066051	51	4	23	1	2	4	1066051	1	76	1	1	21	5000	1066051	2	2	0	0	0	0	0	0	0	0	0	0	0	0		2		0	0	0	0	0	0	1	0	0	0	0	0
	2022-12-06	12:08:00	1	57		1057111	111	5	21	1	2	5	1057111	1	48	1	1	10	12000	1057111	1	2	0	0	0	0	0	0	0	0	0	0	0	0		1	Jati,darais,tehira,dumukkha,tiyathota,jolpora	1	0	0	0	1	0	1	0	1	0	1	0
	2022-11-30	14:51:00	1	45		1045061	61	6	7	1	2	6	1045061	1	70	1	1	3	10000	1045061	1	2	0	0	0	0	0	0	0	0	0	0	0	0		1	Jati sap moniraj	1	0	0	0	1	0	1	1	0	0	1	0
	2022-11-26	11:04:00	1	39		1039021	21	3	8	1	2	3	1039021	1	25	2	3	5	15000	1039021	2	2	0	0	0	0	0	0	0	0	0	0	0	0		2		0	0	0	0	0	0	1	0	0	0	1	0
	2022-12-19	11:07:00	1	128		1128021	21	3	23	1	2	3	1128021	1	45	2	3	7	20000	1128021	2	2	0	0	0	0	0	0	0	0	0	0	0	0		1	Daraysap.guyaporasap	1	0	0	0	0	0	1	0	1	0	0	0
	2022-12-25	14:31:00	1	108		1108091	91	5	10	1	2	5	1108091	1	45	1	2	5	15000	1108091	1	2	0	0	0	0	0	0	0	0	0	0	0	0		2		0	0	0	0	0	0	2	0	0	0	0	0
	2022-11-23	15:31:00	1	30		1030001	1	4	1	1	2	4	1030001	1	24	1	10	8	16000	1030001	2	2	0	0	0	0	0	0	0	0	0	0	0	0		1	Lawdoga holdibora	0	0	0	0	0	0	1	1	0	0	1	0
	2022-12-27	09:38:00	1	110		1110071	71	3	7	1	2	3	1110071	1	30	2	3	21	10000	1110071	1	2	0	0	0	0	0	0	0	0	0	0	0	0		2		0	0	0	0	0	0	1	0	1	0	0	0
	2022-11-28	13:38:00	1	41		1041071	71	4	21	1	2	4	1041071	1	21	2	3	9	15000	1041071	1	2	0	0	0	0	0	0	0	0	0	0	0	0		1	Jati,darais,tehira,guiyapora	1	0	1	0	1	0	1	0	0	0	1	0
	2022-12-17	09:26:00	1	90		1090081	81	4	10	1	2	4	1090081	1	21	2	3	5	12000	1090081	1	2	0	0	0	0	0	0	0	0	0	0	0	0		2		0	0	0	0	0	0	2	0	0	0	0	0
	2022-12-21	12:43:00	1	98		1098071	71	3	7	1	2	3	1098071	1	35	2	3	5	10000	1098071	1	2	0	0	0	0	0	0	0	0	0	0	0	0		2		0	0	0	0	0	0	2	0	0	0	0	0
	2022-11-15	10:29:00	1	10		1010091	91	4	11	1	2	4	1010091	1	34	1	10	3	20000	1010091	1	2	0	0	0	0	0	0	0	0	0	0	0	0		1	jati shap	1	0	0	0	1	0	1	0	1	0	0	0
	2022-11-30	11:04:00	1	50		1050071	71	2	24	1	2	2	1050071	1	56	1	2	5	6000	1050071	1	2	0	0	0	0	0	0	0	0	0	0	0	0		1	Jatisap,Dora,kewte	1	0	0	0	1	0	1	0	0	0	1	0
	2022-12-27	11:49:00	1	115		1115096	96	5	24	1	2	5	1115096	1	49	1	99	5	12000	1115096	2	2	0	0	0	0	0	0	0	0	0	0	0	0		2		0	0	0	0	0	0	1	0	0	0	1	1
	2022-12-02	15:13:00	1	47		1047091	91	4	12	1	2	4	1047091	1	36	2	3	2	15000	1047091	2	2	0	0	0	0	0	0	0	0	0	0	0	0		2		0	0	0	0	0	0	2	0	0	0	0	0
	2022-12-05	14:17:00	1	57		1057002	2	5	22	1	2	5	1057002	1	40	2	3	4	12000	1057002	1	2	0	0	0	0	0	0	0	0	0	0	0	0		2		0	0	0	0	0	0	2	0	0	0	0	0
	2022-12-15	13:34:00	1	84		1084041	41	4	23	1	2	4	1084041	1	27	2	3	8	14000	1084041	2	2	0	0	0	0	0	0	0	0	0	0	0	0		1	Kalijat	1	1	0	0	0	0	2	0	0	0	0	0
	2022-11-27	13:30:00	1	36		1036101	101	4	12	1	2	4	1036101	1	42	2	3	2	20000	1036101	2	2	0	0	0	0	0	0	0	0	0	0	0	0		2		0	0	0	0	0	0	2	0	0	0	0	0
	2022-12-12	14:04:00	1	76		1076061	61	3	12	1	2	3	1076061	1	38	2	3	4	18000	1076061	2	2	0	0	0	0	0	0	0	0	0	0	0	0		2		0	0	0	0	0	0	2	0	0	0	0	0
	2022-11-19	04:14:00	1	18		1018021	21	5	22	1	2	5	1018021	1	45	1	10	10	10000	1018021	1	2	0	0	0	0	0	0	0	0	0	0	0	0		1	Guiya pora,dari jait,	1	0	1	0	1	0	1	0	1	0	0	0
	2022-12-22	12:11:00	1	102		1102051	51	5	23	1	2	5	1102051	1	37	2	3	6	13000	1102051	2	2	0	0	0	0	0	0	0	0	0	0	0	0		2		0	0	0	0	0	0	1	0	1	0	0	0
	2022-12-03	13:48:00	1	125		1125071	71	5	7	1	2	5	1125071	1	36	2	3	5	12000	1125071	1	2	0	0	0	0	0	0	0	0	0	0	0	0		2		0	0	0	0	0	0	2	0	0	0	0	0
	2022-11-20	10:54:00	1	18		1018041	41	4	22	1	2	4	1018041	1	45	1	6	5	15000	1018041	1	2	0	0	0	0	0	0	0	0	0	0	0	0		1	Jati,dari,cobra,	1	0	0	0	1	0	2	0	0	0	0	0
	2022-11-20	14:00:00	1	18		1018031	31	2	22	1	2	2	1018031	1	45	2	3	21	10000	1018031	1	2	0	0	0	0	0	0	0	0	0	0	0	0		2		0	0	0	0	0	0	1	0	1	0	0	0
	2022-11-25	12:15:00	1	6		1006071	71	3	24	1	2	3	1006071	1	58	1	7	10	20000	1006071	1	2	0	0	0	0	0	0	0	0	0	0	0	0		1	Jati,guiyapora	1	0	1	0	1	0	1	0	1	0	1	0
	2022-11-21	15:21:00	1	25		1025061	61	7	12	1	2	7	1025061	1	35	2	3	8	20000	1025061	1	2	0	0	0	0	0	0	0	0	0	0	0	0		2		0	0	0	0	0	0	2	0	0	0	0	0
	2022-12-18	10:49:00	1	89		1089051	51	3	9	1	2	3	1089051	1	30	1	9	16	10000	1089051	2	2	0	0	0	0	0	0	0	0	0	0	0	0		1	Ajokor	0	0	0	0	0	0	2	0	0	0	0	0
	2022-11-21	16:01:00	1	23		1023061	61	2	7	1	2	2	1023061	1	60	1	1	2	10000	1023061	1	2	0	0	0	0	0	0	0	0	0	0	0	0		2		0	0	0	0	0	0	1	1	1	1	1	1
	2022-12-29	14:57:00	1	60		1060166	166	5	10	1	2	5	1060166	1	18	1	5	10	12000	1060166	1	2	0	0	0	0	0	0	0	0	0	0	0	0		2		0	0	0	0	0	0	1	0	1	0	1	0
	2022-11-24	15:28:00	1	30		1030091	91	4	12	1	2	4	1030091	1	38	1	9	8	20000	1030091	1	2	0	0	0	0	0	0	0	0	0	0	0	0		2		0	0	0	0	0	0	1	1	1	0	1	0
	2022-12-28	12:40:00	1	120		1120061	61	4	10	1	2	4	1120061	1	35	2	3	5	15000	1120061	1	2	0	0	0	0	0	0	0	0	0	0	0	0		2		0	0	0	0	0	0	2	0	0	0	0	0
	2022-12-19	13:14:00	1	95		1095010	10	3	9	1	2	3	1095010	1	45	1	1	1	10000	1095010	2	2	0	0	0	0	0	0	0	0	0	0	0	0		2		0	0	0	0	0	0	2	0	0	0	0	0
	2022-12-03	13:10:00	1	51		1051011	11	4	22	1	2	4	1051011	1	37	1	9	16	25000	1051011	1	2	0	0	0	0	0	0	0	0	0	0	0	0		2		0	0	0	0	0	0	2	0	0	0	0	0
	2022-11-23	14:53:00	1	29		1029001	1	4	22	1	2	4	1029001	1	34	1	9	10	20000	1029001	1	2	0	0	0	0	0	0	0	0	0	0	0	0		2		0	0	0	0	0	0	2	0	0	0	0	0
	2022-12-13	11:13:00	1	78		1078101	101	3	10	1	2	3	1078101	1	23	2	3	10	18000	1078101	1	2	0	0	0	0	0	0	0	0	0	0	0	0		2		0	0	0	0	0	0	2	0	0	0	0	0
	2022-11-29	10:13:00	1	44		1044111	111	5	24	1	2	5	1044111	1	69	1	99	1	4000	1044111	1	2	0	0	0	0	0	0	0	0	0	0	0	0		1	Daras,Dudraz,Jati,Kalijat	1	1	0	0	0	0	1	0	0	0	1	0
	2022-11-29	14:40:00	1	41		1041031	31	4	22	1	2	4	1041031	1	35	1	6	21	10000	1041031	1	2	0	0	0	0	0	0	0	0	0	0	0	0		2		0	0	0	0	0	0	2	0	0	0	0	0
	2022-12-13	14:02:00	1	79		1079031	31	6	23	1	2	6	1079031	1	70	1	1	5	15000	1079031	2	2	0	0	0	0	0	0	0	0	0	0	0	0		1	Daraysap.jatisap	1	0	0	0	1	0	1	0	0	0	1	0
	2022-11-20	05:53:00	1	18		1018051	51	3	22	1	2	3	1018051	1	48	2	3	5	15000	1018051	1	2	0	0	0	0	0	0	0	0	0	0	0	0		2		0	0	0	0	0	0	2	0	0	0	0	0
	2022-11-17	13:53:00	1	14		1014091	91	4	21	1	2	4	1014091	1	40	2	3	1	25000	1014091	1	2	0	0	0	0	0	0	0	0	0	0	0	0		1	Jati,darais masranga,tiyathoti,tehira	1	0	0	0	1	0	1	0	1	0	1	0
	2022-12-19	14:53:00	1	128		1128001	1	5	23	1	2	5	1128001	1	52	1	4	5	20000	1128001	2	2	0	0	0	0	0	0	0	0	0	0	0	0		1	Jatisap.daraysap	1	0	0	0	1	0	2	0	0	0	0	0
	2022-12-03	13:49:00	1	51		1051071	71	5	21	1	2	5	1051071	1	25	2	3	10	20000	1051071	1	2	0	0	0	0	0	0	0	0	0	0	0	0		1	Jati,darais,guiyapora,tehira	1	0	1	0	1	0	1	0	0	0	1	0
	2022-12-01	11:57:00	1	45		1045101	101	3	7	1	2	3	1045101	1	35	2	3	5	10000	1045101	1	2	0	0	0	0	0	0	0	0	0	0	0	0		2		0	0	0	0	0	0	2	0	0	0	0	0
	2022-11-29	11:51:00	1	41		1041041	41	2	22	1	2	2	1041041	1	45	2	3	21	8000	1041041	1	2	0	0	0	0	0	0	0	0	0	0	0	0		2		0	0	0	0	0	0	2	0	0	0	0	0
	2022-12-13	08:05:00	1	78		1078111	111	4	10	1	2	4	1078111	132	32	1	6	5	17000	1078111	1	2	0	0	0	0	0	0	0	0	0	0	0	0		2		0	0	0	0	0	0	2	0	0	0	0	0
	2022-12-27	13:35:00	1	114		1114091	91	4	10	1	2	4	1114091	1	40	1	1	5	15000	1114091	1	2	0	0	0	0	0	0	0	0	0	0	0	0		1	Sutanali:masrangya:jati'dari	1	0	0	0	1	0	1	0	0	0	1	0
	2022-11-18	09:58:00	1	3		1003091	91	3	12	1	2	3	1003091	1	35	1	10	7	16000	1003091	1	2	0	0	0	0	0	0	0	0	0	0	0	0		2		0	0	0	0	0	0	2	0	0	0	0	0
	2022-12-20	07:55:00	1	93		1093041	41	4	22	1	2	4	1093041	1	40	2	8	16	25000	1093041	1	2	0	0	0	0	0	0	0	0	0	0	0	0		2		0	0	0	0	0	0	2	0	0	0	0	0
	2022-12-21	13:36:00	1	98		1098061	61	5	7	1	2	5	1098061	1	46	1	6	8	15000	1098061	1	2	0	0	0	0	0	0	0	0	0	0	0	0		1	Jati sap	1	0	0	0	1	0	2	0	0	0	0	0
	2022-12-07	13:24:00	1	64		1064071	71	4	12	1	2	4	1064071	1	38	1	4	2	18000	1064071	2	2	0	0	0	0	0	0	0	0	0	0	0	0		2		0	0	0	0	0	0	2	0	0	0	0	0
	2022-12-04	13:23:00	1	125		1125101	101	6	7	1	2	6	1125101	1	40	1	2	5	16000	1125101	1	2	0	0	0	0	0	0	0	0	0	0	0	0		2		0	0	0	0	0	0	1	0	1	0	1	0
	2022-11-22	15:33:00	1	25		1025091	91	3	12	1	2	3	1025091	1	24	1	1	10	15000	1025091	1	2	0	0	0	0	0	0	0	0	0	0	0	0		2		0	0	0	0	0	0	1	1	1	0	0	0
	2022-11-28	12:10:00	1	40		1040021	21	5	20	1	2	5	1040021	1	55	1	2	2	10000	1040021	1	2	0	0	0	0	0	0	0	0	0	0	0	0		2		0	0	0	0	0	0	1	0	1	0	0	0
	2022-12-25	06:00:00	1	109		1109111	111	5	24	1	2	5	1109111	1	70	1	10	5	12000	1109111	1	2	0	0	0	0	0	0	0	0	0	0	0	0		1	Kalas,Jati,Daras	1	0	0	0	1	0	1	0	1	0	1	0
	2022-12-24	12:29:00	1	105		1105081	81	3	21	1	2	3	1105081	1	50	1	2	21	15000	1105081	1	2	0	0	0	0	0	0	0	0	0	0	0	0		1	Jati,darais,khaiyajat,guiyapora,monosa,tehira	1	0	0	1	1	0	1	0	0	0	1	0
	2022-12-01	11:00:00	1	45		1045111	111	5	7	1	2	5	1045111	1	35	2	3	6	10000	1045111	1	2	0	0	0	0	0	0	0	0	0	0	0	0		2		0	0	0	0	0	0	1	1	0	1	1	0
	2022-12-30	14:29:00	1	122		1122091	91	3	24	1	2	3	1122091	1	26	2	3	8	12000	1122091	1	2	0	0	0	0	0	0	0	0	0	0	0	0		1	Jati,Cobra	1	0	0	0	1	0	1	0	0	0	1	0
	2022-12-21	13:26:00	1	103		1103061	61	4	24	1	2	4	1103061	1	20	2	5	12	12000	1103061	1	2	0	0	0	0	0	0	0	0	0	0	0	0		1	Jati,Daras	1	0	0	0	1	0	1	0	0	0	1	0
	2022-12-27	05:59:00	1	113		1113031	31	3	9	1	2	3	1113031	1	30	2	3	5	15000	1113031	2	2	0	0	0	0	0	0	0	0	0	0	0	0		2		0	0	0	0	0	0	2	0	0	0	0	0
	2022-12-08	14:40:00	1	63		1063031	31	6	22	1	2	6	1063031	1	35	1	8	18	40000	1063031	1	2	0	0	0	0	0	0	0	0	0	0	0	0		2		0	0	0	0	0	0	2	0	0	0	0	0
	2022-12-11	14:18:00	1	72		1072041	41	5	23	1	2	5	1072041	1	40	1	2	21	15000	1072041	2	2	0	0	0	0	0	0	0	0	0	0	0	0		2		0	0	0	0	0	0	1	0	0	0	1	0
	2022-11-13	07:28:00	1	2		1002051	51	3	22	1	2	3	1002051	1	24	1	10	13	12000	1002051	1	2	0	0	0	0	0	0	0	0	0	0	0	0		2		0	0	0	0	0	0	2	0	0	0	0	0
	2022-12-20	13:55:00	1	93		1093099	99	5	21	1	2	5	1093099	1	30	1	2	1	20000	1093099	1	2	0	0	0	0	0	0	0	0	0	0	0	0		1	Guiyapora,kalinjira,darais,tehira,jolpora	1	1	1	0	0	0	1	0	1	0	1	0
	2022-12-22	14:20:00	1	102		1102031	31	4	23	1	2	4	1102031	1	46	2	3	21	12000	1102031	2	2	0	0	0	0	0	0	0	0	0	0	0	0		1	Daraysap.jatisap	1	0	0	0	1	0	2	0	0	0	0	0
	2022-12-04	12:30:00	1	54		1054031	31	5	23	1	2	5	1054031	1	40	2	3	5	15000	1054031	1	2	0	0	0	0	0	0	0	0	0	0	0	0		1	Kalinjat	1	1	0	0	0	0	1	0	0	0	0	0
	2022-11-15	14:33:00	1	8		1008091	91	5	22	1	2	5	1008091	1	25	2	3	5	20000	1008091	1	2	0	0	0	0	0	0	0	0	0	0	0	0		2		0	0	0	0	0	0	2	0	0	0	0	0
	2022-12-11	14:39:00	1	70		1070031	31	4	1	1	2	4	1070031	1	28	2	3	8	16000	1070031	1	2	0	0	0	0	0	0	0	0	0	0	0	0		2		0	0	0	0	0	0	1	1	0	0	1	0
	2022-11-16	11:31:00	1	15		1015081	81	3	12	1	2	3	1015081	1	36	1	1	2	12000	1015081	1	2	0	0	0	0	0	0	0	0	0	0	0	0		2		0	0	0	0	0	0	2	0	0	0	0	0
	2022-12-12	13:26:00	1	78		1078011	11	2	23	1	2	2	1078011	1	45	2	3	5	6000	1078011	2	2	0	0	0	0	0	0	0	0	0	0	0	0		2		0	0	0	0	0	0	1	0	0	0	0	0
	2022-11-26	14:14:00	1	35		1035001	1	2	22	1	2	2	1035001	1	65	2	3	5	8000	1035001	1	2	0	0	0	0	0	0	0	0	0	0	0	0		2		0	0	0	0	0	0	2	0	0	0	0	0
	2022-12-20	14:48:00	1	93		1093091	91	4	21	1	2	4	1093091	1	70	2	3	21	15000	1093091	1	2	0	0	0	0	0	0	0	0	0	0	0	0		1	Jati,darais,guiyapora,tehira,harnysap	1	0	1	0	1	0	1	0	0	0	1	0
	2022-11-29	12:39:00	1	43		1043041	41	3	23	1	2	3	1043041	1	36	2	3	2	15000	1043041	2	2	0	0	0	0	0	0	0	0	0	0	0	0		1	Jati	1	0	0	0	1	0	2	0	0	0	0	0
	2022-11-30	14:16:00	1	46		1046001	1	4	22	1	2	4	1046001	1	33	2	3	7	15000	1046001	1	2	0	0	0	0	0	0	0	0	0	0	0	0		2		0	0	0	0	0	0	2	0	0	0	0	0
	2022-12-19	12:38:00	1	93		1093071	71	5	21	1	2	5	1093071	1	40	2	3	5	15000	1093071	1	2	0	0	0	0	0	0	0	0	0	0	0	0		1	Darais,jati,dudras,guiyapora	1	0	1	0	1	0	1	0	0	0	1	0
	2022-11-23	15:00:00	1	29		1029061	61	4	21	1	2	4	1029061	1	50	1	2	21	15000	1029061	1	2	0	0	0	0	0	0	0	0	0	0	0	0		1	Jati,darais,tehira	1	0	0	0	1	0	1	0	0	0	1	0
	2022-12-26	10:35:00	1	114		1114081	81	2	10	1	2	2	1114081	1	60	2	99	2	5000	1114081	1	2	0	0	0	0	0	0	0	0	0	0	0	0		1	Dari-jati-2mukhe:kingcobra	1	0	0	0	1	0	1	0	0	0	1	0
	2022-12-26	12:20:00	1	111		1111081	81	5	21	1	2	5	1111081	1	55	1	1	21	20000	1111081	1	2	0	0	0	0	0	0	0	0	0	0	0	0		1	Jati,darais,guiyapora,dumukkha,tehira,jolpora	1	0	1	0	1	0	1	0	0	0	1	0
	2022-12-14	14:22:00	1	81		1081061	61	4	21	1	2	4	1081061	1	34	2	3	5	15000	1081061	1	2	0	0	0	0	0	0	0	0	0	0	0	0		1	Jati,darais,tehira,jolpora,dumukkha	1	0	0	0	1	0	1	0	0	0	1	0
	2022-12-14	13:58:00	1	84		1084001	1	5	23	1	2	5	1084001	1	48	2	3	21	5000	1084001	2	2	0	0	0	0	0	0	0	0	0	0	0	0		1	Jatisap.third. daraysap	1	0	0	0	1	0	1	0	0	0	0	0
	2022-12-08	12:41:00	1	63		1063041	41	3	22	1	2	3	1063041	1	35	2	3	5	15000	1063041	1	2	0	0	0	0	0	0	0	0	0	0	0	0		2		0	0	0	0	0	0	2	0	0	0	0	0
	2022-11-27	11:45:00	1	37		1037111	111	4	11	1	2	4	1037111	111	30	2	3	5	15000	1037111	2	2	0	0	0	0	0	0	0	0	0	0	0	0		1	daraish, jati,	1	0	0	0	1	0	1	0	1	0	1	0
	2022-12-27	14:03:00	1	114		1114031	31	4	23	1	2	4	1114031	1	45	1	1	21	12000	1114031	2	2	0	0	0	0	0	0	0	0	0	0	0	0		1	Daraysap.jatisap	1	0	0	0	1	0	2	0	0	0	0	0
	2022-12-19	14:50:00	1	128		1128061	61	6	10	1	2	6	1128061	1	31	1	1	12	20000	1128061	1	2	0	0	0	0	0	0	0	0	0	0	0	0		2		0	0	0	0	0	0	2	0	0	0	0	0
	2022-12-27	09:12:00	1	115		1115051	51	3	8	1	2	3	1115051	1	65	1	6	2	10000	1115051	2	2	0	0	0	0	0	0	0	0	0	0	0	0		2		0	0	0	0	0	0	1	0	1	0	1	0
	2022-12-29	12:12:00	1	60		1060186	186	4	10	1	2	4	1060186	1	39	2	3	8	12000	1060186	1	2	0	0	0	0	0	0	0	0	0	0	0	0		2		0	0	0	0	0	0	1	0	0	0	1	0
	2022-12-08	12:19:00	1	64		1064111	111	3	12	1	2	3	1064111	1	25	2	3	6	18000	1064111	1	2	0	0	0	0	0	0	0	0	0	0	0	0		2		0	0	0	0	0	0	1	1	1	0	1	0
	2022-11-27	12:58:00	1	35		1035041	41	6	22	1	2	6	1035041	1	40	2	3	5	15000	1035041	1	2	0	0	0	0	0	0	0	0	0	0	0	0		2		0	0	0	0	0	0	2	0	0	0	0	0
	2022-12-29	10:30:00	1	117		1117061	61	4	21	1	2	4	1117061	1	21	1	6	10	20000	1117061	1	2	0	0	0	0	0	0	0	0	0	0	0	0		1	Jati,dumukkha,kalinjira,jolpora,guiyapora,tehira	1	0	0	0	1	0	1	0	0	0	1	0
	2022-12-17	10:51:00	1	89		1089021	21	4	9	1	2	4	1089021	1	40	2	3	5	10000	1089021	2	2	0	0	0	0	0	0	0	0	0	0	0	0		2		0	0	0	0	0	0	2	0	0	0	0	0
	2022-12-29	15:42:00	1	120		1120046	46	3	23	1	2	3	1120046	1	47	2	3	3	5000	1120046	2	2	0	0	0	0	0	0	0	0	0	0	0	0		1	Jatisap.daraysap.jolpora.	1	0	0	0	1	0	1	0	1	0	0	0
	2022-11-24	10:01:00	1	33		1033051	51	6	8	1	2	6	1033051	1	33	2	3	5	20000	1033051	2	2	0	0	0	0	0	0	0	0	0	0	0	0		2		0	0	0	0	0	0	1	0	0	0	1	0
	2022-11-29	11:39:00	1	41		1041111	111	2	21	1	2	2	1041111	1	38	2	3	21	15000	1041111	1	2	0	0	0	0	0	0	0	0	0	0	0	0		1	Jati,darais,tehira	1	0	0	0	1	0	1	0	0	0	1	0
	2022-11-26	13:20:00	1	34		1034011	11	2	20	1	2	2	1034011	1	67	1	1	5	7000	1034011	1	2	0	0	0	0	0	0	0	0	0	0	0	0		2		0	0	0	0	0	0	1	0	1	0	0	0
	2022-12-11	14:39:00	1	70		1070091	91	7	12	1	2	7	1070091	1	20	2	3	10	18000	1070091	2	2	0	0	0	0	0	0	0	0	0	0	0	0		1	Jati,daras	1	0	0	0	1	0	1	0	0	0	1	0
	2022-12-27	11:18:00	1	111		1111041	41	4	22	1	2	4	1111041	1	45	1	2	3	10000	1111041	1	2	0	0	0	0	0	0	0	0	0	0	0	0		1	Dari,jati,etc	1	0	0	0	1	0	2	0	0	0	0	0
	2022-11-19	13:01:00	1	19		1019071	71	5	12	1	2	5	1019071	1	38	1	6	2	15000	1019071	2	2	0	0	0	0	0	0	0	0	0	0	0	0		2		0	0	0	0	0	0	2	0	0	0	0	0
	2022-12-26	12:02:00	1	113		1113011	11	4	9	1	2	4	1113011	1	30	1	6	5	15000	1113011	1	2	0	0	0	0	0	0	0	0	0	0	0	0		1	Jate	1	0	0	0	1	0	2	0	0	0	0	0
	2022-12-11	03:45:00	1	71		1071051	51	3	9	1	2	3	1071051	51	25	2	3	12	20000	1071051	2	2	0	0	0	0	0	0	0	0	0	0	0	0		2		0	0	0	0	0	0	2	0	0	0	0	0
	2022-12-11	03:53:00	1	71		1071050	50	2	9	1	2	2	1071050	1	20	2	3	5	10000	1071050	2	2	0	0	0	0	0	0	0	0	0	0	0	0		2		0	0	0	0	0	0	1	0	1	0	0	0
	2022-12-29	13:48:00	1	118		1118041	41	3	1	1	2	3	1118041	1	50	1	1	7	18000	1118041	2	2	0	0	0	0	0	0	0	0	0	0	0	0		2		0	0	0	0	0	0	1	1	0	1	1	0
	2022-12-25	14:53:00	1	104		1104091	91	3	7	1	2	3	1104091	1	50	1	1	5	10000	1104091	1	2	0	0	0	0	0	0	0	0	0	0	0	0		1	Jati sap daris sao	1	0	0	0	1	0	1	0	0	0	0	1
	2022-11-30	08:21:00	1	50		1050081	81	7	24	1	2	7	1050081	1	21	2	3	5	16000	1050081	1	2	0	0	0	0	0	0	0	0	0	0	0	0		2		0	0	0	0	0	0	1	0	1	0	1	0
	2022-12-18	14:31:00	1	88		1088091	91	2	12	1	2	2	1088091	1	65	1	1	2	15000	1088091	2	2	0	0	0	0	0	0	0	0	0	0	0	0		1	Jati, guiyapura, daras	1	0	1	0	1	0	1	0	0	0	1	0
	2022-12-07	14:02:00	1	62		1062061	61	3	7	1	2	3	1062061	1	50	1	1	8	10000	1062061	1	2	0	0	0	0	0	0	0	0	0	0	0	0		1	Jati sap dari sap dutraj sap	1	0	0	0	1	0	1	1	0	0	0	0
	2022-11-19	05:09:00	1	18		1018011	11	5	22	1	2	5	1018011	1	40	2	3	7	10000	1018011	1	2	0	0	0	0	0	0	0	0	0	0	0	0		2		0	0	0	0	0	0	2	0	0	0	0	0
	2022-12-13	11:32:00	1	78		1078051	51	5	23	1	2	5	1078051	1	40	2	3	3	13000	1078051	2	2	0	0	0	0	0	0	0	0	0	0	0	0		1	Jatisap.daraysap	1	0	0	0	1	0	1	0	0	0	1	0
	2022-12-25	11:39:00	1	109		1109091	91	4	24	1	2	4	1109091	1	31	2	3	8	12000	1109091	1	2	0	0	0	0	0	0	0	0	0	0	0	0		1	Daras Jatisap	1	0	0	0	1	0	1	0	1	0	1	0
	2022-11-23	11:40:00	1	29		1029081	81	5	21	1	2	5	1029081	1	22	2	5	13	20000	1029081	1	2	0	0	0	0	0	0	0	0	0	0	0	0		1	Jati,darais,kalinjira	1	1	0	0	0	0	1	0	0	0	1	0
	2022-12-18	11:54:00	1	87		1087111	111	3	21	1	2	3	1087111	1	48	2	3	5	20000	1087111	1	2	0	0	0	0	0	0	0	0	0	0	0	0		1	Jati,darais,kalinjira,tehira,gonisap,guiyapora	1	1	0	0	0	0	1	0	0	0	1	0
	2022-12-24	13:10:00	1	104		1104071	71	7	7	1	2	7	1104071	1	40	2	3	5	25000	1104071	1	2	0	0	0	0	0	0	0	0	0	0	0	0		1	Jati sap dari sap	1	0	0	0	1	0	1	1	0	0	1	0
	2022-11-24	10:21:00	1	29		1029051	51	3	22	1	2	3	1029051	1	38	1	11	5	15000	1029051	1	2	0	0	0	0	0	0	0	0	0	0	0	0		2		0	0	0	0	0	0	2	0	0	0	0	0
	2022-11-28	11:17:00	1	44		1044071	71	3	24	1	2	3	1044071	1	21	2	3	10	12000	1044071	1	2	0	0	0	0	0	0	0	0	0	0	0	0		1	Jati,Daras,Dumukhi,Tiathudi	1	0	0	0	1	0	1	0	0	0	1	0
	2022-11-26	15:09:00	1	36		1036061	61	3	12	1	2	3	1036061	1	84	1	1	3	18000	1036061	2	2	0	0	0	0	0	0	0	0	0	0	0	0		2		0	0	0	0	0	0	2	0	0	0	0	0
	2022-12-05	13:12:00	1	57		1057071	71	3	21	1	2	3	1057071	1	41	2	3	5	25000	1057071	1	2	0	0	0	0	0	0	0	0	0	0	0	0		1	Jati,darais,dumukkha,tehira,tiyathota	1	0	0	0	1	0	1	0	1	0	1	0
	2022-11-17	12:09:00	1	14		1014111	111	4	21	1	2	4	1014111	1	32	2	3	6	16000	1014111	1	2	0	0	0	0	0	0	0	0	0	0	0	0		1	Jati,darais,tiyatuita,guiapora,masranga	1	0	1	0	1	0	1	0	0	0	1	0
	2022-11-19	03:07:00	1	18		1018081	81	5	21	1	2	5	1018081	1	20	2	3	11	22000	1018081	1	2	0	0	0	0	0	0	0	0	0	0	0	0		1	Jati,darais,masranga,tehira,guiyapora	1	0	1	0	1	0	1	0	0	0	1	0
	2022-12-29	10:59:00	1	118		1118001	1	4	1	1	2	4	1118001	1	32	2	3	9	17000	1118001	1	2	0	0	0	0	0	0	0	0	0	0	0	0		1	Masraga guya	1	0	1	0	0	0	1	1	0	1	0	0
	2022-12-15	13:50:00	1	82		1082101	101	4	12	1	2	4	1082101	1	60	2	3	5	20000	1082101	2	2	0	0	0	0	0	0	0	0	0	0	0	0		2		0	0	0	0	0	0	2	0	0	0	0	0
	2022-12-25	13:39:00	1	106		1106101	101	3	12	1	2	3	1106101	1	25	2	3	5	16000	1106101	2	2	0	0	0	0	0	0	0	0	0	0	0	0		2		0	0	0	0	0	0	1	0	0	0	1	0
	2022-11-26	12:09:00	1	34		1034071	71	4	7	1	2	4	1034071	1	27	2	3	5	14000	1034071	1	2	0	0	0	0	0	0	0	0	0	0	0	0		2		0	0	0	0	0	0	1	0	1	0	1	0
	2022-11-29	11:11:00	1	40		1040051	51	3	20	1	2	3	1040051	1	40	2	3	21	15000	1040051	1	2	0	0	0	0	0	0	0	0	0	0	0	0		2		0	0	0	0	0	0	1	0	1	0	0	0
	2022-12-12	12:20:00	1	79		1079071	71	3	24	1	2	3	1079071	1	29	2	3	5	12000	1079071	1	2	0	0	0	0	0	0	0	0	0	0	0	0		2		0	0	0	0	0	0	1	0	1	0	1	0
	2022-11-30	15:00:00	1	46		1046061	61	5	21	1	2	5	1046061	1	32	1	10	16	20000	1046061	1	2	0	0	0	0	0	0	0	0	0	0	0	0		1	Jati,darais,tehira,tiyathoti,ghuiyapora	1	0	1	0	1	0	1	0	0	0	1	0
	2022-12-22	11:19:00	1	130		1130041	41	4	22	1	2	4	1130041	1	46	2	3	5	20000	1130041	2	2	0	0	0	0	0	0	0	0	0	0	0	0		2		0	0	0	0	0	0	2	0	0	0	0	0
	2022-12-09	12:20:00	1	6		1006101	101	2	24	1	2	2	1006101	1	51	2	3	10	14000	1006101	1	2	0	0	0	0	0	0	0	0	0	0	0	0		2		0	0	0	0	0	0	1	0	1	0	1	0
	2022-12-15	13:24:00	1	84		1084091	91	3	10	1	2	3	1084091	1	35	1	1	8	10000	1084091	1	2	0	0	0	0	0	0	0	0	0	0	0	0		2		0	0	0	0	0	0	2	0	0	0	0	0
	2022-11-29	13:20:00	1	41		1041101	101	4	21	1	2	4	1041101	1	49	1	2	1	20000	1041101	1	2	0	0	0	0	0	0	0	0	0	0	0	0		1	Darais,jati,guiyapora,tehira	1	0	1	0	0	0	1	0	0	0	1	0
	2022-12-07	11:59:00	1	67		1067071	71	4	24	1	2	4	1067071	1	29	1	4	5	13000	1067071	2	2	0	0	0	0	0	0	0	0	0	0	0	0		2		0	0	0	0	0	0	1	0	1	0	1	0
	2022-12-20	12:23:00	1	94		1094111	111	2	12	1	2	2	1094111	1	26	2	11	16	15000	1094111	1	2	0	0	0	0	0	0	0	0	0	0	0	0		1	Jati, daras guiyapura, sutanali	1	0	1	0	1	0	1	0	1	0	1	0
	2022-12-14	11:17:00	1	81		1081011	11	4	22	1	2	4	1081011	1	45	2	3	5	15000	1081011	1	2	0	0	0	0	0	0	0	0	0	0	0	0		2		0	0	0	0	0	0	1	0	0	0	0	0
	2022-12-24	13:51:00	1	106		1106071	71	3	12	1	2	3	1106071	1	42	2	3	5	18000	1106071	2	2	0	0	0	0	0	0	0	0	0	0	0	0		1	Daras, jati, guiyapura	1	0	0	0	1	0	1	0	1	0	1	0
	2022-11-21	09:34:00	1	25		1025081	81	4	12	1	2	4	1025081	1	65	1	7	3	15000	1025081	2	2	0	0	0	0	0	0	0	0	0	0	0	0		2		0	0	0	0	0	0	2	0	0	0	0	0
	2022-11-23	13:18:00	1	30		1030071	71	3	12	1	2	3	1030071	1	20	2	3	8	15000	1030071	1	2	0	0	0	0	0	0	0	0	0	0	0	0		2		0	0	0	0	0	0	1	1	1	0	1	0
	2022-12-06	11:47:00	1	58		1058111	111	5	12	1	2	5	1058111	1	65	2	3	2	15000	1058111	1	2	0	0	0	0	0	0	0	0	0	0	0	0		1	Jati, daras, goni, guiyapara	1	0	1	0	1	0	1	0	1	0	1	0
	2022-12-25	12:50:00	1	108		1108051	51	3	23	1	2	3	1108051	1	40	2	3	21	5000	1108051	2	2	0	0	0	0	0	0	0	0	0	0	0	0		1	Daraysap.	0	0	0	0	0	0	1	0	1	0	0	0
	2022-12-11	14:20:00	1	73		1073091	91	5	24	1	2	5	1073091	1	36	2	3	10	14000	1073091	1	2	0	0	0	0	0	0	0	0	0	0	0	0		2		0	0	0	0	0	0	1	0	1	0	1	0
	2022-12-17	10:53:00	1	91		1091011	11	4	8	1	2	4	1091011	1	50	2	3	5	5000	1091011	2	2	0	0	0	0	0	0	0	0	0	0	0	0		2		0	0	0	0	0	0	1	0	0	0	1	0
	2022-12-29	05:06:00	1	120		1120071	71	3	10	1	2	3	1120071	1	23	2	3	5	16000	1120071	2	2	0	0	0	0	0	0	0	0	0	0	0	0		2		0	0	0	0	0	0	2	0	0	0	0	0
	2022-12-11	12:59:00	1	70		1070101	101	4	12	1	2	4	1070101	1	35	1	6	5	15000	1070101	2	2	0	0	0	0	0	0	0	0	0	0	0	0		2		0	0	0	0	0	0	1	0	0	0	1	0
	2022-12-27	13:50:00	1	111		1111091	91	6	21	1	2	6	1111091	1	30	2	3	5	15000	1111091	1	2	0	0	0	0	0	0	0	0	0	0	0	0		1	Jati,darais,dumukkha,jolpora,gonisap	1	0	0	0	1	0	1	0	0	0	1	0
	2022-12-14	11:30:00	1	82		1082021	21	4	1	1	2	4	1082021	1	38	1	2	8	18000	1082021	2	2	0	0	0	0	0	0	0	0	0	0	0	0		2		0	0	0	0	0	0	1	1	0	0	1	0
	2022-11-19	14:16:00	1	18		1018001	1	5	22	1	2	5	1018001	5	42	1	1	21	10000	1018001	1	2	0	0	0	0	0	0	0	0	0	0	0	0		1	Jati,dudraj kalinjere	1	1	0	0	0	0	1	0	1	0	0	0
	2022-12-12	14:24:00	1	78		1078001	1	5	23	1	2	5	1078001	1	45	2	3	5	10000	1078001	2	2	0	0	0	0	0	0	0	0	0	0	0	0		1	Jatisap.daraysap	1	0	0	0	1	0	1	0	0	0	0	0
	2022-12-15	13:43:00	1	85		1085091	91	4	24	1	2	4	1085091	1	36	2	3	8	12000	1085091	1	2	0	0	0	0	0	0	0	0	0	0	0	0		1	Jati,Daras,Dudraj	1	0	0	0	1	0	1	0	0	0	1	0
	2022-11-27	11:27:00	1	35		1035111	111	3	21	1	2	3	1035111	1	55	1	6	2	12000	1035111	1	2	0	0	0	0	0	0	0	0	0	0	0	0		1	Jati,darais,tehira,jolpora,guiyapora	1	0	1	0	1	0	1	0	0	0	1	0
	2022-12-28	13:49:00	1	119		1119071	71	5	11	1	2	5	1119071	1	18	2	5	10	20000	1119071	2	2	0	0	0	0	0	0	0	0	0	0	0	0		1	jati,daraish	1	0	0	0	1	0	1	0	1	0	1	0
	2022-12-01	14:35:00	1	46		1046031	31	3	22	1	2	3	1046031	1	42	1	6	5	10000	1046031	1	2	0	0	0	0	0	0	0	0	0	0	0	0		2		0	0	0	0	0	0	2	0	0	0	0	0
	2022-12-12	12:25:00	1	72		1072071	71	5	10	1	2	5	1072071	1	58	1	6	2	13000	1072071	1	2	0	0	0	0	0	0	0	0	0	0	0	0		2		0	0	0	0	0	0	1	1	0	0	1	0
	2022-11-30	15:19:00	1	47		1047001	1	4	1	1	2	4	1047001	1	35	1	1	7	19000	1047001	1	2	0	0	0	0	0	0	0	0	0	0	0	0		2		0	0	0	0	0	0	1	0	0	0	1	0
	2022-12-16	12:05:00	1	12		1012071	71	5	24	1	2	5	1012071	1	41	1	3	3	20000	1012071	1	2	0	0	0	0	0	0	0	0	0	0	0	0		2		0	0	0	0	0	0	1	0	0	0	1	0
	2022-12-07	12:06:00	1	66		1066021	21	5	23	1	2	5	1066021	1	22	2	3	8	20000	1066021	2	2	0	0	0	0	0	0	0	0	0	0	0	0		2		0	0	0	0	0	0	2	0	0	0	0	0
	2022-12-14	09:49:00	1	85		1085081	81	4	24	1	2	4	1085081	1	46	1	1	4	12000	1085081	1	2	0	0	0	0	0	0	0	0	0	0	0	0		1	Jati,Daras,Kalinjiri	1	1	0	0	0	0	1	0	0	0	1	0
	2022-12-15	14:26:00	1	81		1081031	31	3	22	1	2	3	1081031	1	23	1	6	5	12000	1081031	1	2	0	0	0	0	0	0	0	0	0	0	0	0		2		0	0	0	0	0	0	2	0	0	0	0	0
	2022-12-19	12:08:00	1	93		1093011	11	4	22	1	2	4	1093011	1	55	1	10	10	20000	1093011	1	2	0	0	0	0	0	0	0	0	0	0	0	0		2		0	0	0	0	0	0	1	0	1	0	0	0
	2022-12-17	12:24:00	1	91		1091001	1	4	8	1	2	4	1091001	1	39	1	2	2	12000	1091001	1	2	0	0	0	0	0	0	0	0	0	0	0	0		1	Jati,daraj, guyapora sap	1	0	1	0	1	0	1	0	0	0	1	0
	2022-12-23	10:07:00	1	53		1053041	41	4	9	1	2	4	1053041	1	26	2	5	8	15000	1053041	2	2	0	0	0	0	0	0	0	0	0	0	0	0		1	Kinkubra	1	0	0	0	0	1	2	0	0	0	0	0
	2022-11-22	15:29:00	1	25		1025031	31	3	1	1	2	3	1025031	1	50	2	3	6	18000	1025031	2	2	0	0	0	0	0	0	0	0	0	0	0	0		2		0	0	0	0	0	0	1	0	0	0	1	1
	2022-12-14	12:51:00	1	84		1084011	11	3	23	1	2	3	1084011	1	46	2	3	5	5000	1084011	2	2	0	0	0	0	0	0	0	0	0	0	0	0		1	Daraysap. Jati.kalinjiri	1	1	0	0	0	0	1	0	0	0	0	0
	2022-12-10	10:28:00	1	72		1072081	81	3	10	1	2	3	1072081	1	24	1	11	5	15000	1072081	1	2	0	0	0	0	0	0	0	0	0	0	0	0		2		0	0	0	0	0	0	2	0	0	0	0	0
	2022-12-29	10:12:00	1	120		1120111	111	4	10	1	2	4	1120111	1	40	1	6	7	12000	1120111	1	2	0	0	0	0	0	0	0	0	0	0	0	0		2		0	0	0	0	0	0	2	0	0	0	0	0
	2022-12-29	12:25:00	1	60		1060141	141	2	10	1	2	2	1060141	1	21	1	9	22	10000	1060141	1	2	0	0	0	0	0	0	0	0	0	0	0	0		2		0	0	0	0	0	0	1	0	1	0	1	0
	2022-12-21	13:24:00	1	102		1102061	61	4	10	1	2	4	1102061	1	37	1	1	8	30000	1102061	1	2	0	0	0	0	0	0	0	0	0	0	0	0		2		0	0	0	0	0	0	2	0	0	0	0	0
	2022-12-17	13:19:00	1	90		1090061	61	2	10	1	2	2	1090061	1	58	1	10	10	15000	1090061	2	2	0	0	0	0	0	0	0	0	0	0	0	0		2		0	0	0	0	0	0	2	0	0	0	0	0
	2022-12-10	11:53:00	1	70		1070021	21	4	1	1	2	4	1070021	1	54	1	9	12	18000	1070021	1	2	0	0	0	0	0	0	0	0	0	0	0	0		2		0	0	0	0	0	0	1	0	0	0	1	0
	2022-12-06	12:53:00	1	57		1057041	41	4	22	1	2	4	1057041	1	37	2	3	10	12000	1057041	2	2	0	0	0	0	0	0	0	0	0	0	0	0		1	Jolpora,kobra,dari,	1	0	0	0	1	0	1	0	0	0	0	0
	2022-12-19	14:57:00	1	86		1086061	61	5	7	1	2	5	1086061	1	35	1	4	6	14000	1086061	1	2	0	0	0	0	0	0	0	0	0	0	0	0		2		0	0	0	0	0	0	2	0	0	0	0	0
	2022-12-13	11:46:00	1	76		1076111	111	6	12	1	2	6	1076111	1	40	1	10	16	25000	1076111	1	2	0	0	0	0	0	0	0	0	0	0	0	0		1	Jati, daras, lauyaduga	1	0	0	0	1	0	1	0	1	0	1	0
	2022-12-25	15:59:00	1	108		1108031	31	3	23	1	2	3	1108031	1	42	2	3	21	12000	1108031	2	2	0	0	0	0	0	0	0	0	0	0	0	0		2		0	0	0	0	0	0	1	0	1	0	0	0
	2022-12-05	14:31:00	1	57		1057061	61	5	21	1	2	5	1057061	1	48	1	6	21	15000	1057061	1	2	0	0	0	0	0	0	0	0	0	0	0	0		1	Jati,darais,tehira,tiyathota,khaiyajat	1	0	0	1	1	0	1	0	0	0	1	0
	2022-12-23	10:07:00	1	54		1054101	101	3	10	1	2	3	1054101	1	40	1	2	1	15000	1054101	1	2	0	0	0	0	0	0	0	0	0	0	0	0		2		0	0	0	0	0	0	2	0	0	0	0	0
	2022-12-28	15:10:00	1	120		1120001	1	4	23	1	2	4	1120001	1	31	1	11	16	25000	1120001	2	2	0	0	0	0	0	0	0	0	0	0	0	0		1	Jatisap.daraysap	1	0	0	0	1	0	2	0	0	0	0	0
	2022-12-24	12:35:00	1	108		1108021	21	7	23	1	2	7	1108021	1	19	2	3	10	15000	1108021	2	2	0	0	0	0	0	0	0	0	0	0	0	0		2		0	0	0	0	0	0	1	0	1	0	0	0
	2022-11-30	13:19:00	1	45		1045071	71	5	7	1	2	5	1045071	1	40	2	3	5	10000	1045071	2	2	0	0	0	0	0	0	0	0	0	0	0	0		2		0	0	0	0	0	0	1	1	0	1	1	1
	2022-11-26	12:26:00	1	38		1038021	21	4	23	1	2	4	1038021	1	40	2	9	18	30000	1038021	2	2	0	0	0	0	0	0	0	0	0	0	0	0		2		0	0	0	0	0	0	1	0	0	0	1	0
	2022-11-15	11:06:00	1	9		1009051	51	4	12	1	2	4	1009051	1	35	1	9	12	16000	1009051	1	2	0	0	0	0	0	0	0	0	0	0	0	0		2		0	0	0	0	0	0	1	0	1	0	1	0
	2022-12-10	14:24:00	1	69		1069061	61	4	21	1	2	4	1069061	1	32	2	3	5	15000	1069061	1	2	0	0	0	0	0	0	0	0	0	0	0	0		1	Darais,tehira,jati,guiyapora	1	0	1	0	1	0	1	0	0	0	1	0
	2022-11-20	09:40:00	1	17		1017111	111	4	7	1	2	4	1017111	1	30	1	6	2	15000	1017111	1	2	0	0	0	0	0	0	0	0	0	0	0	0		2		0	0	0	0	0	0	1	1	1	0	1	1
	2022-12-28	11:03:00	1	117		1117021	21	4	22	1	2	4	1117021	1	27	2	3	8	10000	1117021	1	2	0	0	0	0	0	0	0	0	0	0	0	0		2		0	0	0	0	0	0	2	0	0	0	0	0
	2022-11-22	13:27:00	1	25		1025101	101	3	12	1	2	3	1025101	1	20	1	6	8	12000	1025101	2	2	0	0	0	0	0	0	0	0	0	0	0	0		2		0	0	0	0	0	0	2	0	0	0	0	0
	2022-12-27	09:31:00	1	111		1111051	51	4	22	1	2	4	1111051	1	28	2	3	10	20000	1111051	1	2	0	0	0	0	0	0	0	0	0	0	0	0		1	Dari,jati, jolpora	1	0	0	0	1	0	2	0	0	0	0	0
	2022-12-30	14:13:00	1	122		1122071	71	4	24	1	2	4	1122071	1	31	2	3	4	10000	1122071	1	2	0	0	0	0	0	0	0	0	0	0	0	0		2		0	0	0	0	0	0	1	0	1	0	1	0
	2022-11-19	15:19:00	1	19		1019061	61	4	12	1	2	4	1019061	1	26	2	3	10	15000	1019061	1	2	0	0	0	0	0	0	0	0	0	0	0	0		2		0	0	0	0	0	0	1	0	1	0	1	0
	2022-12-19	10:48:00	1	97		1097071	71	4	24	1	2	4	1097071	1	37	2	3	4	10000	1097071	1	2	0	0	0	0	0	0	0	0	0	0	0	0		1	Jati,Daras	1	0	0	0	1	0	1	0	0	0	1	0
	2022-12-05	12:35:00	1	57		1057011	11	4	22	1	2	4	1057011	1	55	1	11	5	8000	1057011	1	2	0	0	0	0	0	0	0	0	0	0	0	0		2		0	0	0	0	0	0	2	0	0	0	0	0
	2022-12-27	12:19:00	1	110		1110101	101	3	7	1	2	3	1110101	1	22	2	3	8	10000	1110101	1	2	0	0	0	0	0	0	0	0	0	0	0	0		2		0	0	0	0	0	0	2	0	0	0	0	0
	2022-12-28	12:30:00	1	117		1117011	11	6	22	1	2	6	1117011	1	70	1	11	22	20000	1117011	1	2	0	0	0	0	0	0	0	0	0	0	0	0		1	Tahera,dari,jati,kalinjere jati,	1	1	0	0	0	0	1	0	1	0	1	0
	2022-12-01	10:12:00	1	46		1046051	51	4	22	1	2	4	1046051	1	38	1	6	3	10000	1046051	1	2	0	0	0	0	0	0	0	0	0	0	0	0		2		0	0	0	0	0	0	2	0	0	0	0	0
	2022-11-21	03:57:00	1	24		1024021	21	5	22	1	2	5	1024021	1	32	1	1	6	10000	1024021	1	2	0	0	0	0	0	0	0	0	0	0	0	0		2		0	0	0	0	0	0	2	0	0	0	0	0
	2022-12-14	13:11:00	1	84		1084061	61	5	10	1	2	5	1084061	1	43	2	3	5	12000	1084061	1	2	0	0	0	0	0	0	0	0	0	0	0	0		2		0	0	0	0	0	0	1	1	0	0	0	0
	2022-12-07	14:26:00	1	63		1063001	1	2	22	1	2	2	1063001	1	45	2	3	21	6000	1063001	2	2	0	0	0	0	0	0	0	0	0	0	0	0		2		0	0	0	0	0	0	2	0	0	0	0	0
	2022-12-06	12:41:00	1	60		1060041	41	4	23	1	2	4	1060041	1	25	2	3	8	10000	1060041	2	2	0	0	0	0	0	0	0	0	0	0	0	0		1	Kalijat .daraysap	1	1	0	0	0	0	1	0	0	0	0	0
	2022-12-19	10:02:00	1	96		1096081	81	3	10	1	2	3	1096081	1	23	1	4	10	15000	1096081	1	2	0	0	0	0	0	0	0	0	0	0	0	0		2		0	0	0	0	0	0	2	0	0	0	0	0
	2022-12-28	12:23:00	1	120		1120021	21	4	23	1	2	4	1120021	1	30	2	3	10	16000	1120021	2	2	0	0	0	0	0	0	0	0	0	0	0	0		2		0	0	0	0	0	0	1	0	0	0	1	0
	2022-12-27	04:07:00	1	113		1113051	51	4	9	1	2	4	1113051	1	40	1	4	21	18000	1113051	2	2	0	0	0	0	0	0	0	0	0	0	0	0		2		0	0	0	0	0	0	2	0	0	0	0	0
	2022-12-03	11:48:00	1	51		1051021	21	4	22	1	2	4	1051021	1	45	2	3	5	15000	1051021	1	2	0	0	0	0	0	0	0	0	0	0	0	0		2		0	0	0	0	0	0	2	0	0	0	0	0
	2022-11-15	14:51:00	1	11		1011031	31	4	23	1	2	4	1011031	1	32	2	3	12	15000	1011031	2	2	0	0	0	0	0	0	0	0	0	0	0	0		2		0	0	0	0	0	0	1	0	1	0	1	0
	2022-11-30	15:37:00	1	49		1049001	1	2	23	1	2	2	1049001	1	22	2	3	8	10000	1049001	2	2	0	0	0	0	0	0	0	0	0	0	0	0		2		0	0	0	0	0	0	1	0	0	0	0	0
	2022-12-25	10:29:00	1	109		1109101	101	3	24	1	2	3	1109101	1	69	1	7	8	15000	1109101	1	2	0	0	0	0	0	0	0	0	0	0	0	0		1	Guiyapora,Daras,Jatisap	1	0	1	0	1	0	1	0	0	0	1	0
	2022-12-26	13:21:00	1	111		1111071	71	2	21	1	2	2	1111071	1	56	2	3	5	10000	1111071	1	2	0	0	0	0	0	0	0	0	0	0	0	0		1	Darais,jati,guiyapora,dudras,jolpora	1	0	1	0	0	0	1	0	0	0	1	0
	2022-12-11	16:00:00	1	72		1072031	31	3	23	1	2	3	1072031	1	27	2	3	16	5000	1072031	2	2	0	0	0	0	0	0	0	0	0	0	0	0		1	Jatisap.daraysap	1	0	0	0	1	0	1	0	0	0	0	0
	2022-11-27	10:22:00	1	39		1039111	111	3	24	1	2	3	1039111	1	23	2	3	8	12000	1039111	1	2	0	0	0	0	0	0	0	0	0	0	0	0		1	Daras,dudraj,tia,laulata	0	0	0	0	0	0	1	0	0	0	1	0
	2022-12-06	12:33:00	1	56		1056111	111	4	7	1	2	4	1056111	1	50	1	6	8	14000	1056111	1	2	0	0	0	0	0	0	0	0	0	0	0	0		2		0	0	0	0	0	0	1	0	0	0	1	0
	2022-12-21	12:58:00	1	130		1130081	81	3	21	1	2	3	1130081	1	63	2	3	5	15000	1130081	1	2	0	0	0	0	0	0	0	0	0	0	0	0		1	Jati,darais,kalinjira,guiyapora,tehira,jolpora	1	1	0	1	1	0	1	0	0	0	1	0
	2022-12-05	10:55:00	1	56		1056081	81	5	7	1	2	5	1056081	1	20	2	3	12	20000	1056081	1	2	0	0	0	0	0	0	0	0	0	0	0	0		2		0	0	0	0	0	0	1	1	1	0	0	0
	2022-12-20	09:04:00	1	97		1097111	111	3	24	1	2	3	1097111	1	36	1	1	6	9000	1097111	1	2	0	0	0	0	0	0	0	0	0	0	0	0		1	Kalinjira,Jatisap	1	1	0	0	0	0	1	0	1	0	1	0
	2022-12-14	09:56:00	1	84		1084081	81	4	10	1	2	4	1084081	1	35	2	3	2	11000	1084081	1	2	0	0	0	0	0	0	0	0	0	0	0	0		2		0	0	0	0	0	0	2	0	0	0	0	0
	2022-12-04	11:55:00	1	55		1055101	101	4	24	1	2	4	1055101	1	96	1	99	21	7000	1055101	1	2	0	0	0	0	0	0	0	0	0	0	0	0		1	Jati,Guiyapora,kalinjira	1	1	1	0	0	0	1	0	0	0	1	0
	2022-12-22	11:49:00	1	98		1098101	101	5	7	1	2	5	1098101	1	35	2	3	5	14000	1098101	1	2	0	0	0	0	0	0	0	0	0	0	0	0		2		0	0	0	0	0	0	1	1	0	0	0	1
	2022-11-23	11:09:00	1	30		1030081	81	3	12	1	2	3	1030081	1	20	1	2	5	15000	1030081	2	2	0	0	0	0	0	0	0	0	0	0	0	0		2		0	0	0	0	0	0	2	0	0	0	0	0
	2022-11-20	11:28:00	1	18		1018111	111	4	21	1	2	4	1018111	1	70	2	3	21	12000	1018111	1	2	0	0	0	0	0	0	0	0	0	0	0	0		1	Masranga,jati,darais,guiyapora	1	0	1	0	1	0	1	0	0	0	1	0
	2022-12-23	14:55:00	1	12		1012081	81	2	24	1	2	2	1012081	1	90	1	7	15	10000	1012081	1	2	0	0	0	0	0	0	0	0	0	0	0	0		1	Jatisap,Daras	1	0	0	0	1	0	1	0	1	0	1	0
	2022-11-21	05:05:00	1	24		1024011	11	2	22	1	2	2	1024011	1	40	2	3	5	12000	1024011	1	2	0	0	0	0	0	0	0	0	0	0	0	0		2		0	0	0	0	0	0	2	0	0	0	0	0
	2022-12-25	11:58:00	1	109		1109041	41	4	8	1	2	4	1109041	1	62	1	10	5	10000	1109041	1	2	0	0	0	0	0	0	0	0	0	0	0	0		1	Jati,tahaira, joldanga sap	1	0	0	0	1	0	1	0	1	0	1	0
	2022-12-13	13:02:00	1	76		1076101	101	3	12	1	2	3	1076101	1	20	1	6	5	15000	1076101	2	2	0	0	0	0	0	0	0	0	0	0	0	0		1	Jati, daras, lauyaduga	1	0	0	0	1	0	1	1	0	0	1	0
	2022-11-22	13:38:00	1	123		1123031	31	4	23	1	2	4	1123031	1	45	1	10	5	20000	1123031	1	2	0	0	0	0	0	0	0	0	0	0	0	0		1	Jatisap	1	0	0	0	1	0	1	0	0	0	0	0
	2022-11-26	13:52:00	1	38		1038011	11	3	23	1	2	3	1038011	1	20	2	3	5	10000	1038011	2	2	0	0	0	0	0	0	0	0	0	0	0	0		1	Jatisap	1	0	0	0	1	0	1	0	0	0	0	0
	2022-11-20	15:36:00	1	19		1019031	31	3	1	1	2	3	1019031	1	25	2	3	6	18000	1019031	2	2	0	0	0	0	0	0	0	0	0	0	0	0		2		0	0	0	0	0	0	1	0	0	0	1	0
	2022-12-25	13:49:00	1	105		1105101	101	4	21	1	2	4	1105101	1	18	1	2	6	15000	1105101	1	2	0	0	0	0	0	0	0	0	0	0	0	0		1	Darais,jati,keuta,tehira,dumukkha,guiyapora	1	0	0	0	1	0	1	0	0	0	1	0
	2022-12-28	11:02:00	1	119		1119021	21	2	9	1	2	2	1119021	1	30	2	3	5	16000	1119021	1	2	0	0	0	0	0	0	0	0	0	0	0	0		2		0	0	0	0	0	0	1	1	1	0	0	0
	2022-12-13	11:04:00	1	74		1074111	111	5	7	1	2	5	1074111	1	25	2	3	8	10000	1074111	1	2	0	0	0	0	0	0	0	0	0	0	0	0		2		0	0	0	0	0	0	2	0	0	0	0	0
	2022-11-14	04:14:00	1	12		1012021	21	2	8	1	2	2	1012021	1	38	2	3	16	20000	1012021	1	2	0	0	0	0	0	0	0	0	0	0	0	0		2		0	0	0	0	0	0	1	0	1	0	1	0
	2022-12-05	13:52:00	1	60		1060011	11	8	23	1	2	8	1060011	1	22	2	3	10	25000	1060011	1	2	0	0	0	0	0	0	0	0	0	0	0	0		2		0	0	0	0	0	0	2	0	0	0	0	0
	2022-12-30	13:33:00	1	122		1122081	81	3	24	1	2	3	1122081	1	30	2	3	4	12000	1122081	1	2	0	0	0	0	0	0	0	0	0	0	0	0		2		0	0	0	0	0	0	1	0	0	0	1	0
	2022-12-22	12:51:00	1	102		1102101	101	4	10	1	2	4	1102101	1	47	1	6	5	15000	1102101	1	2	0	0	0	0	0	0	0	0	0	0	0	0		2		0	0	0	0	0	0	2	0	0	0	0	0
	2022-12-03	12:33:00	1	54		1054011	11	4	23	1	2	4	1054011	1	29	2	3	12	12000	1054011	2	2	0	0	0	0	0	0	0	0	0	0	0	0		2		0	0	0	0	0	0	1	0	1	0	0	0
	2022-12-03	13:33:00	1	52		1052071	71	3	12	1	2	3	1052071	1	35	2	3	3	18000	1052071	2	2	0	0	0	0	0	0	0	0	0	0	0	0		2		0	0	0	0	0	0	2	0	0	0	0	0
	2022-11-12	07:13:00	1	2		1002021	21	5	22	1	2	5	1002021	1	48	1	10	4	15000	1002021	1	2	0	0	0	0	0	0	0	0	0	0	0	0		2		0	0	0	0	0	0	2	0	0	0	0	0
	2022-11-26	09:39:00	1	35		1035021	21	4	22	1	2	4	1035021	1	26	2	3	21	12000	1035021	1	2	0	0	0	0	0	0	0	0	0	0	0	0		2		0	0	0	0	0	0	2	0	0	0	0	0
	2022-11-16	13:44:00	1	15		1015071	71	3	12	1	2	3	1015071	1	40	2	3	5	15000	1015071	2	2	0	0	0	0	0	0	0	0	0	0	0	0		2		0	0	0	0	0	0	2	0	0	0	0	0
	2022-12-18	12:35:00	1	87		1087041	41	3	22	1	2	3	1087041	1	28	2	3	2	15000	1087041	1	2	0	0	0	0	0	0	0	0	0	0	0	0		2		0	0	0	0	0	0	1	0	1	0	0	0
	2022-11-23	08:42:00	1	29		1029021	21	3	22	1	2	3	1029021	1	25	1	6	7	12000	1029021	1	2	0	0	0	0	0	0	0	0	0	0	0	0		2		0	0	0	0	0	0	2	0	0	0	0	0
	2022-12-18	12:05:00	1	89		1089041	41	3	9	1	2	3	1089041	2	55	1	1	5	10000	1089041	2	2	0	0	0	0	0	0	0	0	0	0	0	0		2		0	0	0	0	0	0	2	0	0	0	0	0
	2022-12-04	12:21:00	1	51		1051111	111	2	21	1	2	2	1051111	1	75	1	1	21	8000	1051111	1	2	0	0	0	0	0	0	0	0	0	0	0	0		2		0	0	0	0	0	0	1	0	1	0	1	0
	2022-11-24	11:46:00	1	29		1029041	41	6	22	1	2	6	1029041	1	65	2	3	21	15000	1029041	1	2	0	0	0	0	0	0	0	0	0	0	0	0		2		0	0	0	0	0	0	2	0	0	0	0	0
	2022-12-13	10:41:00	1	75		1075051	51	5	22	1	2	5	1075051	1	40	1	6	5	8000	1075051	1	2	0	0	0	0	0	0	0	0	0	0	0	0		2		0	0	0	0	0	0	2	0	0	0	0	0
	2022-12-29	09:15:00	1	117		1117001	1	5	22	1	2	5	1117001	1	28	2	3	7	30000	1117001	1	2	0	0	0	0	0	0	0	0	0	0	0	0		2		0	0	0	0	0	0	2	0	0	0	0	0
	2022-11-17	14:55:00	1	16		1016031	31	2	23	1	2	2	1016031	1	18	2	3	5	10000	1016031	2	2	0	0	0	0	0	0	0	0	0	0	0	0		1	Jati sap	1	0	0	0	1	0	1	0	0	0	1	0
	2022-12-19	09:12:00	1	97		1097081	81	3	24	1	2	3	1097081	1	32	2	3	5	12000	1097081	2	2	0	0	0	0	0	0	0	0	0	0	0	0		1	Jadi,Kalas	0	0	0	0	0	0	1	0	0	0	1	0
	2022-12-22	12:12:00	1	126		1126041	41	4	9	1	2	4	1126041	1	30	2	3	4	10000	1126041	2	2	0	0	0	0	0	0	0	0	0	0	0	0		2		0	0	0	0	0	0	2	0	0	0	0	0
	2022-12-20	08:01:00	1	86		1086091	91	4	7	1	2	4	1086091	1	26	1	5	22	10000	1086091	1	2	0	0	0	0	0	0	0	0	0	0	0	0		2		0	0	0	0	0	0	1	0	0	0	0	1
	2022-12-11	13:56:00	1	72		1072091	91	5	10	1	2	5	1072091	1	55	1	1	9	12000	1072091	1	2	0	0	0	0	0	0	0	0	0	0	0	0		2		0	0	0	0	0	0	2	0	0	0	0	0
	2022-12-18	10:13:00	1	91		1091111	111	4	24	1	2	4	1091111	1	25	2	3	3	10000	1091111	2	2	0	0	0	0	0	0	0	0	0	0	0	0		2		0	0	0	0	0	0	1	0	0	0	1	0
	2022-12-29	13:49:00	1	117		1117101	101	4	21	1	2	4	1117101	1	60	1	1	21	30000	1117101	1	2	0	0	0	0	0	0	0	0	0	0	0	0		1	Darais,jati,jolpora,guiyapora,dumukkha	1	0	1	0	0	0	1	0	0	0	1	0
	2022-12-18	13:12:00	1	89		1089031	31	4	9	1	2	4	1089031	1	20	2	5	10	9000	1089031	2	2	0	0	0	0	0	0	0	0	0	0	0	0		2		0	0	0	0	0	0	2	0	0	0	0	0
	2022-11-13	05:47:00	1	128		1128081	81	4	23	1	2	4	1128081	1	27	2	3	5	23000	1128081	2	2	0	0	0	0	0	0	0	0	0	0	0	0		2		0	0	0	0	0	0	2	0	0	0	0	0
	2022-12-13	12:39:00	1	75		1075101	101	5	21	1	2	5	1075101	1	28	2	3	5	15000	1075101	1	2	0	0	0	0	0	0	0	0	0	0	0	0		1	Jati,darais,jolpora,tehira,dumukkha	1	0	0	0	1	0	1	0	0	0	1	0
	2022-12-30	05:29:00	1	119		1119051	51	3	9	1	2	3	1119051	1	60	2	3	6	10000	1119051	2	2	0	0	0	0	0	0	0	0	0	0	0	0		2		0	0	0	0	0	0	2	0	0	0	0	0
	2022-12-03	14:17:00	1	51		1051001	1	5	22	1	2	5	1051001	1	22	2	3	14	20000	1051001	1	2	0	0	0	0	0	0	0	0	0	0	0	0		2		0	0	0	0	0	0	2	0	0	0	0	0
	2022-11-16	12:56:00	1	15		1015011	11	3	1	1	2	3	1015011	1	50	2	3	5	19000	1015011	2	2	0	0	0	0	0	0	0	0	0	0	0	0		2		0	0	0	0	0	0	1	0	0	0	1	0
	2022-11-30	09:53:00	1	49		1049021	21	6	23	1	2	6	1049021	1	31	2	3	5	7000	1049021	2	2	0	0	0	0	0	0	0	0	0	0	0	0		2		0	0	0	0	0	0	1	0	1	0	0	0
	2022-12-24	12:15:00	1	105		1105011	11	3	22	1	2	3	1105011	1	40	2	3	5	25000	1105011	2	2	0	0	0	0	0	0	0	0	0	0	0	0		2		0	0	0	0	0	0	2	0	0	0	0	0
	2022-12-03	11:30:00	1	55		1055071	71	5	24	1	2	5	1055071	1	41	2	3	9	12000	1055071	1	2	0	0	0	0	0	0	0	0	0	0	0	0		2		0	0	0	0	0	0	1	0	1	0	1	0
	2022-12-28	04:09:00	1	120		1120091	91	3	10	1	2	3	1120091	1	24	1	2	6	15000	1120091	2	2	0	0	0	0	0	0	0	0	0	0	0	0		2		0	0	0	0	0	0	2	0	0	0	0	0
	2022-12-13	11:44:00	1	75		1075111	111	4	21	1	2	4	1075111	1	54	1	2	5	25000	1075111	1	2	0	0	0	0	0	0	0	0	0	0	0	0		1	Jati,darais,lawlota,megdombur,tehira,guiyapora,jo	1	0	1	0	1	0	1	0	1	0	1	0
	2022-11-17	11:42:00	1	14		1014031	31	3	22	1	2	3	1014031	1	27	1	3	5	15000	1014031	1	2	0	0	0	0	0	0	0	0	0	0	0	0		2		0	0	0	0	0	0	2	0	0	0	0	0
	2022-12-08	14:49:00	1	66		1066031	31	3	23	1	2	3	1066031	1	26	2	3	8	5000	1066031	2	2	0	0	0	0	0	0	0	0	0	0	0	0		2		0	0	0	0	0	0	2	0	0	0	0	0
	2022-11-13	09:41:00	1	2		1002041	41	3	22	1	2	3	1002041	1	28	2	3	12	20000	1002041	1	2	0	0	0	0	0	0	0	0	0	0	0	0		2		0	0	0	0	0	0	2	0	0	0	0	0
	2022-12-27	10:36:00	1	114		1114051	51	3	23	1	2	3	1114051	1	22	2	3	9	5000	1114051	2	2	0	0	0	0	0	0	0	0	0	0	0	0		1	Jatisap.daraysap	1	0	0	0	1	0	2	0	0	0	0	0
	2022-12-12	13:05:00	1	75		1075071	71	4	21	1	2	4	1075071	1	40	2	3	1	25000	1075071	1	2	0	0	0	0	0	0	0	0	0	0	0	0		1	Jati,darais,tehira,jolpora,guiyapora	1	0	0	0	1	0	1	0	0	0	1	0
	2022-12-20	12:22:00	1	95		1095041	41	3	9	1	2	3	1095041	1	50	1	2	6	10000	1095041	1	2	0	0	0	0	0	0	0	0	0	0	0	0		2		0	0	0	0	0	0	1	1	1	0	0	0
	2022-11-30	12:45:00	1	50		1050061	61	5	24	1	2	5	1050061	1	37	2	3	5	12000	1050061	1	2	0	0	0	0	0	0	0	0	0	0	0	0		1	Daras,Jati,kewte	1	0	0	0	1	0	1	0	0	0	1	0
	2022-12-26	13:05:00	1	113		1113001	1	3	9	1	2	3	1113001	2	35	2	3	5	18000	1113001	2	2	0	0	0	0	0	0	0	0	0	0	0	0		2		0	0	0	0	0	0	2	0	0	0	0	0
	2022-12-13	12:25:00	1	74		1074101	101	5	7	1	2	5	1074101	1	40	2	3	5	10000	1074101	1	2	0	0	0	0	0	0	0	0	0	0	0	0		2		0	0	0	0	0	0	1	1	0	0	0	1
	2022-11-27	15:20:00	1	36		1036031	31	5	1	1	2	5	1036031	1	21	2	3	7	19000	1036031	2	2	0	0	0	0	0	0	0	0	0	0	0	0		2		0	0	0	0	0	0	1	1	0	0	1	0
	2022-12-25	14:06:00	1	105		1105031	31	4	22	1	2	4	1105031	1	65	2	3	2	12000	1105031	2	2	0	0	0	0	0	0	0	0	0	0	0	0		2		0	0	0	0	0	0	2	0	0	0	0	0
	2022-12-13	12:49:00	1	78		1078041	41	5	23	1	2	5	1078041	1	23	2	3	10	5000	1078041	2	2	0	0	0	0	0	0	0	0	0	0	0	0		1	Gokra.tihira	1	0	0	0	1	0	1	0	1	0	0	0
	2022-11-17	05:08:00	1	14		1014051	51	1	22	1	2	1	1014051	1	60	2	3	11	5000	1014051	1	2	0	0	0	0	0	0	0	0	0	0	0	0		2		0	0	0	0	0	0	2	0	0	0	0	0
	2022-12-03	09:34:00	1	55		1055081	81	5	24	1	2	5	1055081	1	32	1	4	5	12000	1055081	1	2	0	0	0	0	0	0	0	0	0	0	0	0		1	Daras,Kalijat,pongkiras	1	1	0	0	0	0	1	0	1	0	0	0
	2022-11-30	15:15:00	1	47		1047061	61	6	12	1	2	6	1047061	1	32	1	1	3	18000	1047061	2	2	0	0	0	0	0	0	0	0	0	0	0	0		2		0	0	0	0	0	0	2	0	0	0	0	0
	2022-12-05	14:54:00	1	58		1058061	61	4	12	1	2	4	1058061	1	27	2	3	8	15000	1058061	2	2	0	0	0	0	0	0	0	0	0	0	0	0		2		0	0	0	0	0	0	2	0	0	0	0	0
	2022-12-10	12:54:00	1	69		1069011	11	5	22	1	2	5	1069011	1	65	1	9	10	15000	1069011	1	2	0	0	0	0	0	0	0	0	0	0	0	0		2		0	0	0	0	0	0	2	0	0	0	0	0
	2022-12-18	12:11:00	1	91		1091101	101	5	24	1	2	5	1091101	1	30	2	3	5	12000	1091101	1	2	0	0	0	0	0	0	0	0	0	0	0	0		2		0	0	0	0	0	0	1	0	1	0	1	0
	2022-12-22	12:34:00	1	130		1130111	111	5	21	1	2	5	1130111	1	48	1	9	5	30000	1130111	1	2	0	0	0	0	0	0	0	0	0	0	0	0		1	Darais,kalinjira,guiyapora,jati,dumukkha,tehira	1	1	1	0	0	0	1	0	0	0	1	0
[truncated: 955 more rows]
[truncated: 28 more columns]
