# Supplementary material for: Effectiveness of community engagement in snakebite prevention and proper first aid practices: A community trial in rural Bangladesh
Source: PLoS Negl Trop Dis. 2026 May 18;20(5):e0014180. doi: 10.1371/journal.pntd.0014180 (PMC13262932; doi:10.1371/journal.pntd.0014180)
Supplement: S4 — (XLSX) [file pntd.0014180.s008.xlsx]

## Sheet: EndLineKAP
startdate	time	dname	upz	1001	psu_shibganj	hh	uniqueid	age	sex	kq1	kq2	kq3	kq4___01	kq4___02	kq4___03	kq4___04	kq4___05	kq4___06	kq4___07	kq4___08	kq4___09	kq4___10	kq4___11	kq4___12	kq5s	kq44Sum	kq44SumScore	kq4_other	kq5	kq6	kq7	kq8___01	kq8___02	kq8___03	kq8___04	kq8___05	kq8___06	kq8___07	kq8___08	kq8___09	kq8___10	kq4_other_2	kq9	kq10___1	kq10___2	kq10___3	kq10___4	kq10___5	kq4_other_3
2024-05-14	12:22	30	2	1001		110	22016110	21	2	22016110	1	1	1	0	1	0	1	1	1	1	1	1	0	0	0	8	15.68		2		1	0	1	0	1	1	0	0	0	0	1	Wash with hot water	1	1	1	1	0	0	#NULL!
2024-05-25	12:59	30	2	1001		80	22059080	35	2	22059080	1	1	1	0	1	0	0	1	0	1	1	1	0	0	1	6	11.76		1	Dosla,Gohoma,Masalad,Batasitki	1	1	1	1	1	0	0	1	1	0	0		1	0	1	1	0	0	#NULL!
2024-05-20	14:59	30	2	1001		90	22042090	48	1	22042090	1	1	1	1	1	1	1	1	0	1	0	0	0	0	1	7	13.72		1	Dosla,Gohama,Rasel viper,Masalal,	1	0	1	0	1	0	0	1	1	1	0		1	1	1	1	0	0	#NULL!
2024-05-14	10:47	30	2	1001		100	22016100	30	2	22016100	1	1	1	1	1	0	1	0	1	1	1	0	0	0	0	7	13.72		2		1	1	0	0	1	0	0	1	1	0	0		1	1	1	1	0	0	#NULL!
2024-05-21	12:20	40	1	1001		50	11019050	21	2	11019050	1	1	1	0	1	0	0	1	1	1	1	1	0	0	1	7	13.72		1	Jati shap.	1	0	1	0	1	0	0	1	0	0	0		2	0	1	1	0	0	#NULL!
2024-05-12	15:05	30	2	1001		120	22008120	32	1	22008120	1	1	1	0	1	1	1	0	1	1	0	1	0	0	0	7	13.72		2		1	0	1	1	1	0	0	0	0	0	0		1	1	0	1	0	0	#NULL!
2024-07-01	14:51	48	1	1001		120	11124120	48	1	11124120	1	1	1	0	1	0	1	1	1	1	1	1	0	0	1	8	15.68		1	Dari, reselbypars, jati, khoiyajati, kainjira, sutanali	1	0	1	0	1	0	0	0	0	0	0		1	0	1	0	0	0	#NULL!
2024-05-20	10:47	30	2	1001		70	22042070	31	2	22042070	1	1	0	0	1	1	1	1	1	1	0	1	0	0	0	7	13.72		2		1	0	1	0	1	0	0	0	0	0	0		1	0	1	1	0	0	#NULL!
2024-05-30	13:20	30	2	1001		120	22077120	35	2	22077120	1	1	1	0	1	0	1	1	0	1	1	1	0	0	0	7	13.72		2		1	0	1	0	1	0	0	0	0	0	0		1	0	1	1	0	0	#NULL!
2024-05-18	10:30	30	2	1001		70	22124070	52	2	22124070	1	1	1	0	1	0	1	1	0	1	0	1	0	0	1	6	11.76		1	Dosla,goma	1	1	1	0	1	0	0	0	0	0	0		1	0	1	1	0	0	#NULL!
2024-05-16	16:46	39	1	1001		60	11130060	35	2	11130060	1	1	1	0	1	1	0	1	0	1	1	1	0	0	1	7	13.72		1	Laulota, masranga, jolpora, Daraisap.	1	1	1	0	0	0	0	0	0	0	0		1	0	1	0	0	0	#NULL!
2024-06-07	09:28	13	2	1002		50	22037050	26	1	22037050	1	1	0	0	1	0	1	1	1	0	1	1	0	0	1	6	11.76		1	Gohoma,doasla,rasel vipar,gogra	1	1	1	0	0	0	0	0	0	0	0		1	1	1	1	0	0	#NULL!
2024-05-21	11:25	42	1	1002		100	11018100	30	2	11018100	1	1	1	0	1	0	1	1	0	1	1	0	0	0	1	6	11.76		1	Kalingira,daraj,sutanali,guiyapora	1	0	1	0	1	0	0	1	0	0	0		1	0	1	1	0	0	#NULL!
2024-06-05	10:39	28	2	1002		70	22101070	50	2	22101070	1	1	1	1	1	0	1	1	0	0	1	1	0	0	0	7	13.72		2		1	0	1	0	1	0	0	0	0	0	0		1	0	1	0	0	0	#NULL!
2024-06-04	14:21	30	2	1002		120	22123120	40	1	22123120	1	1	0	0	1	0	1	1	1	1	1	0	0	0	1	6	11.76		1	Dosla,Gomah,daras,maslad	1	0	1	0	1	0	0	0	0	0	0		1	1	1	1	0	0	#NULL!
2024-06-01	09:52	30	2	1002		70	22086070	60	1	22086070	1	1	1	1	1	0	0	1	0	1	0	1	0	0	1	6	11.76		1	Goma,masalad	1	0	1	0	1	0	0	0	0	0	0		1	1	1	1	0	0	#NULL!
2024-05-13	12:06	30	2	1002		80	22016080	29	1	22016080	1	1	1	0	1	0	0	1	1	1	0	1	0	0	1	6	11.76		1	Ghoma,ponkhiraj,Daras	1	0	1	0	1	0	0	0	0	0	0		1	0	1	1	0	0	#NULL!
2024-05-23	10:52	30	2	1002		70	22050070	32	2	22050070	1	1	0	0	1	0	1	1	1	1	0	0	0	0	1	5	9.8		1	Dosla,masallal,	1	1	1	0	1	0	0	0	0	0	0		1	0	1	1	0	0	#NULL!
2024-08-17	11:12	24	1	1002		10	11029010	19	1	11029010	1	1	0	1	1	1	1	1	0	1	0	1	0	0	1	7	13.72		1	Jatisap, Raseels vipers,Kalinjira	1	0	1	0	0	0	0	0	0	0	0		1	0	1	0	0	0	#NULL!
2024-08-11	11:45	48	1	1002		80	11108080	65	1	11108080	1	1	1	0	1	0	1	1	0	1	1	0	0	0	1	6	11.76		1	Dari, jati, khoiyajati, masranga, reselbypars, jolpora, kobra, dudraj, sutanali, dumikhi	1	1	1	0	0	0	0	0	0	0	0		1	0	1	0	0	0	#NULL!
2024-08-03	10:53	39	1	1002		10	11080010	45	2	11080010	1	1	0	0	1	1	1	1	0	0	1	1	0	0	1	6	11.76		1	Masranga, daraisap, jatisap, jolpora, dumukhesap, takirsap, gonisap,	1	1	1	0	0	0	0	0	0	0	0		1	0	1	0	0	0	#NULL!
2024-05-19	13:55	40	1	1002		50	11014050	28	2	11014050	1	1	0	0	1	0	1	1	0	1	1	0	0	0	0	5	9.8		2		1	1	1	0	0	0	0	0	0	0	0		1	1	1	1	0	0	#NULL!
2024-05-20	12:45	42	1	1002		80	11018080	35	2	11018080	1	1	1	0	1	0	1	1	0	0	1	0	0	0	1	5	9.8		1	Masranga,jat,daraj	1	1	1	0	0	0	0	0	0	0	0		1	0	1	1	0	0	#NULL!
2024-08-16	10:29	46	1	1003		100	11115100	26	2	11115100	1	1	0	0	1	0	1	1	0	0	1	1	0	0	1	5	9.8		1	Daras thaira guia pora	1	1	1	0	0	0	0	0	0	0	0		1	0	1	1	0	0	#NULL!
2024-05-18	12:07	30	2	1003		80	22124080	65	1	22124080	1	1	1	0	1	0	1	1	0	1	1	0	0	0	1	6	11.76		1	Dosla,goms,masalad,	1	0	0	0	1	0	0	1	1	0	0		1	0	1	1	0	0	#NULL!
2024-05-29	11:15	30	2	1003		80	22077080	80	1	22077080	1	1	0	0	1	1	1	1	0	1	0	1	0	0	1	6	11.76		1	Gomah,masalad,dosla,Matagomah	1	0	1	0	1	0	0	1	1	0	0		1	0	1	0	0	0	#NULL!
2024-07-04	13:00	30	1	1003		20	11125020	28	2	11125020	1	1	1	1	1	0	1	1	0	0	0	0	0	0	1	5	9.8		1	Daras,Domokha sap,	1	0	1	0	1	0	0	1	1	0	0		1	1	1	1	0	0	#NULL!
2024-07-11	10:15	30	1	1003		10	11063010	52	1	11063010	1	1	1	0	1	0	1	1	0	1	0	0	0	0	1	5	9.8		1	Daras, Teri,kolijat, Domokha,Jatisap.	1	0	1	0	1	0	0	1	1	0	0		1	0	1	1	0	0	#NULL!
2024-08-11	10:51	30	1	1003		20	11109020	50	2	11109020	1	1	1	0	1	0	0	1	0	1	0	1	0	0	1	5	9.8		1	Daras,jatisap, Raselviper, gonisap	1	0	1	0	1	0	0	1	1	0	0		1	0	0	1	1	0	#NULL!
2024-05-29	11:04	30	2	1003		70	22077070	40	1	22077070	1	1	0	1	1	0	0	1	1	1	0	0	0	0	1	5	9.8		1	Dosla,goma,	1	1	1	0	1	0	0	1	1	0	0		1	1	1	0	0	0	#NULL!
2024-06-22	11:35	15	1	1003		50	11033050	22	1	11033050	1	1	1	0	1	0	0	1	1	0	1	0	0	0	1	5	9.8		1	Raselviper,daras,ghokra	1	1	1	1	1	1	0	0	0	0	0		1	0	1	0	0	0	#NULL!
2024-05-19	11:53	15	2	1003		50	22032050	32	1	22032050	1	1	1	0	0	0	0	1	1	1	1	0	0	0	1	5	9.8		1	Dosla,gohama,batachite	1	1	1	1	1	1	0	0	0	0	0		1	0	1	0	0	0	#NULL!
2024-06-06	10:20	30	2	1003		100	22103100	22	1	22103100	1	1	1	0	1	1	0	1	0	1	0	1	0	0	1	6	11.76		1	Raselviper,Gomah	1	0	1	0	1	0	0	0	1	0	0		1	1	1	0	0	0	#NULL!
2024-06-25	11:47	48	1	1003		90	11092090	60	1	11092090	1	1	1	0	1	0	1	1	0	0	1	1	0	0	1	6	11.76		1	Dari, jati, khoiyajati, jolpora, kana,reselbypars	1	0	1	0	0	0	1	1	0	0	0		1	0	1	0	0	0	#NULL!
2024-08-09	11:29	39	1	1004		20	11103020	57	1	11103020	1	1	0	0	1	0	1	1	1	1	1	0	0	0	1	6	11.76		1	Jatisap, tekirsap, gonisap, jolpora, uralmoharaz, hannisap	1	0	1	0	1	0	0	1	0	0	0		1	0	1	0	0	0	#NULL!
2024-06-04	09:06	13	2	1004		40	22090040	40	2	22090040	1	1	0	1	1	0	0	1	0	1	1	1	0	0	1	6	11.76		1	Gogra,gohama,doasla,vemta,maisala	1	0	1	0	1	0	0	1	0	0	0		1	0	1	0	0	0	#NULL!
2024-06-06	12:54	23	2	1004		117	22097117	26	1	22097117	1	1	1	0	1	0	1	1	0	0	1	0	0	0	0	5	9.8		2		1	0	1	0	1	0	0	1	0	0	0		1	1	1	1	0	0	#NULL!
2024-06-07	10:24	23	2	1004		107	22036107	58	1	22036107	1	1	1	0	1	0	0	1	0	0	1	1	0	0	1	5	9.8		1	Dosla,gohoma,maisalal,khoris	1	0	1	0	1	0	0	1	0	1	0		2	1	1	1	0	0	#NULL!
2024-05-22	14:33	42	1	1004		80	11025080	75	1	11025080	1	1	1	0	1	0	1	1	0	0	1	0	0	0	1	5	9.8		1	Daraj,guiapora,gokro,kaligira	1	0	1	0	1	0	0	1	0	0	0		1	0	1	1	0	0	#NULL!
2024-05-19	12:44	41	1	1004		50	11013050	33	1	11013050	1	1	0	1	1	0	0	1	0	0	1	1	1	0	1	6	11.76		1	Jati shap,,daras shap, kalin jira, dumukhe shap, terhap sap	1	0	1	0	1	0	0	1	0	0	0		1	0	1	1	0	0	#NULL!
2024-07-17	14:03	39	1	1004		60	11069060	55	2	11069060	1	1	1	0	1	0	1	1	0	0	1	0	0	0	1	5	9.8		1	Jatisap, daraisap, kalinjira, jolpora, dumukhesap, matisap, laulota, masranga	1	1	1	0	1	0	0	1	0	0	0		1	0	1	0	0	0	#NULL!
2024-08-08	11:13	39	1	1004		39	11088039	45	2	11088039	1	1	0	0	1	0	1	1	1	0	1	0	0	0	1	5	9.8		1	Masranga, jolpora, daraisap, jatisap, tekirsap, gonisap,	1	1	1	0	1	0	0	1	0	0	0		1	0	1	0	0	0	#NULL!
2024-05-16	15:15	39	1	1005		50	11130050	34	1	11130050	1	1	0	0	1	1	0	1	0	0	1	1	0	0	1	5	9.8		1	Jolpora, masranga,daraisap,gonisap.	1	1	1	0	1	0	0	1	0	0	0		1	0	1	0	0	0	#NULL!
2024-08-13	14:11	39	1	1005		30	11111030	42	1	11111030	1	1	0	0	1	0	1	1	0	0	1	1	0	0	1	5	9.8		1	Masranga, jolpora, dumukhesap, takirsap,	1	1	1	0	1	0	0	1	0	0	0		1	0	1	0	0	0	#NULL!
2024-05-20	13:24	30	2	1005		80	22042080	35	1	22042080	1	1	1	0	1	0	0	1	0	1	0	1	0	0	0	5	9.8		#NULL!		1	0	1	0	1	1	0	0	0	0	0		1	1	1	1	0	0	#NULL!
2024-05-12	12:45	30	2	1005		110	22008110	35	1	22008110	1	1	0	0	1	1	0	1	1	1	0	0	1	0	1	6	11.76		1	Ponkhiraj,ghoma,masa sap,Darash,ugroponthi	1	0	1	0	1	1	0	0	0	0	0		1	1	0	1	0	0	#NULL!
2024-05-14	13:59	30	2	1005		120	22016120	44	1	22016120	1	1	1	0	1	1	0	1	0	1	0	0	0	1	1	6	11.76	Injectoin dete hobe	1	Ghoma,Rasel viper,darash	1	1	0	0	1	1	0	0	0	0	0		1	0	1	1	0	0	#NULL!
2024-05-21	15:22	47	1	1005		120	11122120	50	1	11122120	1	1	0	1	1	0	1	1	0	0	1	1	0	0	0	6	11.76		#NULL!		1	0	1	0	1	0	0	1	0	0	0		2	0	0	1	0	0	#NULL!
2024-06-07	09:03	30	2	1005		100	22042100	55	2	22042100	1	1	1	0	1	0	0	1	0	1	1	0	0	0	0	5	9.8		2		1	0	1	0	0	0	0	0	1	0	0		1	0	1	1	0	0	#NULL!
2024-05-25	14:30	30	2	1005		90	22059090	37	1	22059090	1	1	0	0	1	0	0	1	0	1	1	0	0	0	1	4	7.84		1	Dosla,Gonam,Madalad	1	1	1	0	0	1	0	0	0	0	0		1	0	1	1	0	0	#NULL!
2024-05-26	12:38	28	2	1005		120	22057120	35	1	22057120	1	1	1	0	1	0	1	1	1	0	1	1	0	0	1	7	13.72		1	Dosla, maisalad, gohamaha	1	0	0	0	1	0	0	0	0	0	0		2	0	1	0	0	0	#NULL!
2024-05-23	13:07	13	2	1005		20	22045020	40	2	22045020	1	1	1	0	1	0	0	1	1	0	1	1	1	0	0	7	13.72		2		1	0	1	0	1	0	0	0	0	0	0		1	1	1	0	0	0	#NULL!
2024-05-25	15:45	44	1	1005		90	11032090	52	1	11032090	1	1	1	0	1	0	1	1	0	0	1	1	0	0	1	6	11.76		1	Daraishap, jatishap, kalinjiri, teherishap, duimukhi Shap, bolwala shap	1	0	1	0	1	0	0	0	0	0	0		1	0	1	0	0	0	#NULL!
2024-05-25	11:39	47	1	1005		70	11030070	39	1	11030070	1	1	0	1	1	0	1	1	0	0	1	1	0	0	1	6	11.76		1	Jatisap, daraisap, kobrasap, dudhraj, dumukhisap,	1	0	1	0	1	0	0	0	0	0	0		1	0	1	0	0	0	#NULL!
2024-06-06	11:32	14	2	1006		40	22099040	32	2	22099040	1	1	1	0	1	0	0	1	0	1	1	1	0	0	0	6	11.76		2		1	0	1	0	1	0	0	0	0	0	0		1	0	1	0	0	0	#NULL!
2024-06-03	10:38	23	2	1006		70	22089070	26	1	22089070	1	1	1	0	1	0	1	1	0	0	1	0	0	0	0	5	9.8		2		1	0	1	0	1	0	0	0	0	0	0		1	1	1	1	0	0	#NULL!
2024-06-05	13:04	23	2	1006		90	22097090	26	1	22097090	1	1	1	0	1	0	1	1	0	0	1	0	0	0	0	5	9.8		2		1	0	1	0	1	0	0	0	0	0	0		1	1	1	1	0	0	#NULL!
2024-06-03	11:52	23	2	1006		80	22089080	40	1	22089080	1	1	1	0	1	0	1	1	0	0	1	0	0	0	1	5	9.8		1	Gohoma! Dosla,maisalal,	1	0	1	0	1	0	0	0	0	0	0		1	1	1	1	0	0	#NULL!
2024-05-16	15:05	30	2	1006		120	22024120	35	2	22024120	1	1	1	0	1	0	0	1	0	1	1	0	0	0	0	5	9.8		2		1	0	1	0	1	0	0	0	0	0	0		1	1	1	1	0	0	#NULL!
2024-07-16	11:12	47	1	1006		20	11071020	55	2	11071020	1	1	1	0	1	0	0	1	0	1	1	0	0	0	1	5	9.8		1	Kobra,Jatisap,	1	0	1	0	1	0	0	0	0	0	0		1	1	1	1	0	0	#NULL!
2024-06-01	11:39	30	2	1006		80	22086080	28	1	22086080	1	1	1	0	1	0	0	1	0	1	1	0	0	0	1	5	9.8		1	Gomah,misalad,	1	0	1	0	1	0	0	0	0	0	0		1	1	1	1	0	0	#NULL!
2024-05-23	12:35	30	2	1006		80	22050080	50	1	22050080	1	1	0	0	1	1	0	1	0	1	0	1	0	0	1	5	9.8		1	Dosla,khori,masslad,goma	1	0	1	0	1	0	0	0	0	1	0		1	1	1	1	0	0	#NULL!
2024-08-12	11:33	30	1	1006		60	11109060	45	2	11109060	2	3	1	1	0	1	0	1	1	0	0	0	1	0	1	6	11.76		1	Daras,goiapora	2	1	1	0	1	0	0	0	0	1	0		1	0	1	1	0	0	#NULL!
2024-07-13	09:52	30	1	1006		40	11063040	26	1	11063040	1	1	1	0	1	1	0	1	0	1	0	0	0	0	1	5	9.8		1	Rasel viper, Jatisap ,Daras	1	0	1	0	1	0	0	0	0	0	0		1	0	1	1	0	0	#NULL!
2024-06-02	10:43	30	2	1006		110	22086110	22	1	22086110	1	1	1	0	1	1	0	1	0	1	0	0	0	0	1	5	9.8		1	Gomah,misalad,	1	0	1	0	1	0	0	0	0	0	0		1	0	1	1	0	0	#NULL!
2024-05-13	09:47	30	2	1006		70	22016070	37	1	22016070	1	1	1	0	1	1	0	1	0	1	0	0	0	0	1	5	9.8		1	Ghoma,Darash,king kobra,	1	0	1	0	1	0	0	0	0	0	0		1	0	1	1	0	0	#NULL!
2024-07-02	11:11	30	1	1007		10	11048010	46	1	11048010	1	1	0	1	1	1	0	1	0	1	0	0	0	0	1	5	9.8		1	Jati sap,Goiapora,Daras	1	0	1	0	1	0	0	0	0	0	0		1	0	1	1	0	0	#NULL!
2024-05-23	12:44	42	1	1007		110	11025110	35	1	11025110	1	1	0	0	1	0	1	1	0	1	1	0	0	0	1	5	9.8		1	Jati,daraj,kaligira,	1	0	1	0	1	0	0	0	0	0	0		1	0	1	1	0	0	#NULL!
2024-05-23	14:50	42	1	1007		120	11025120	55	1	11025120	1	1	0	0	1	0	1	1	0	1	1	0	0	0	1	5	9.8		1	Daraj,jati sap,duimukha sap	1	0	1	0	1	0	0	0	0	0	0		1	0	1	1	0	0	#NULL!
2024-05-23	13:21	30	2	1007		90	22050090	21	1	22050090	1	1	1	0	1	1	0	0	0	1	0	1	0	0	0	5	9.8		2		1	0	1	0	1	0	0	0	0	0	0		1	0	1	1	0	0	#NULL!
2024-08-15	11:16	30	1	1007		20	11117020	28	2	11117020	1	1	1	0	1	0	0	1	0	1	0	1	0	0	1	5	9.8		1	Raselviper, Daras, jatisap, Goiapora	1	0	1	0	1	0	0	0	0	0	0		1	0	1	1	0	0	#NULL!
2024-05-19	12:35	30	2	1007		110	22124110	36	1	22124110	1	1	1	0	1	0	0	1	0	1	0	1	0	0	1	5	9.8		1	Gohama,	1	0	1	0	1	0	0	0	0	0	0		1	0	1	1	0	0	#NULL!
2024-08-16	13:14	30	1	1007		60	11117060	24	1	11117060	1	1	1	0	1	0	0	1	0	1	0	1	0	0	1	5	9.8		1	Daras,Jatisap, Goiapora	1	0	1	0	1	0	0	0	0	0	0		1	0	1	1	0	0	#NULL!
2024-06-23	14:36	24	1	1007		30	11035030	50	1	11035030	1	1	1	0	1	0	0	1	0	1	0	1	0	0	1	5	9.8		1	Dara,Jati,Guiyapora,Laulota	1	0	1	0	1	0	0	0	0	0	0		1	0	1	1	0	0	#NULL!
2024-06-11	11:59	30	2	1007		90	22120090	60	1	22120090	1	1	0	0	1	0	1	1	0	1	0	1	0	0	1	5	9.8		1	Gomaha,Daras,Rasel viper	1	0	1	0	1	0	0	0	0	0	0		1	0	1	1	0	0	#NULL!
2024-08-11	11:23	46	1	1007		80	11107080	32	2	11107080	1	1	0	0	1	0	1	1	0	0	1	1	0	0	1	5	9.8		1	Jatisap tahersap daras	1	0	1	0	1	0	0	0	0	0	0		1	0	1	1	0	0	#NULL!
2024-05-20	13:43	20	2	1007		30	22040030	51	1	22040030	1	1	1	0	1	0	0	0	0	1	1	1	0	0	1	5	9.8		1	Gukra,daras,	1	0	1	0	1	0	0	0	0	0	0		1	0	1	1	0	0	#NULL!
2024-06-02	12:41	30	2	1007		116	22086116	30	1	22086116	1	1	0	0	1	1	0	1	0	1	0	1	0	0	1	5	9.8		1	Rasel viper,masalad,Gomah	1	1	1	0	1	0	0	0	0	0	0		1	1	1	0	0	0	#NULL!
2024-05-28	13:50	30	2	1007		120	22068120	18	2	22068120	1	1	0	0	1	1	0	1	0	1	0	0	0	0	0	4	7.84		#NULL!		1	1	1	0	1	0	0	0	0	0	0		1	1	1	1	0	0	#NULL!
2024-05-18	11:16	33	1	1008		10	11008010	45	2	11008010	1	1	1	1	1	0	1	1	0	0	1	0	0	0	1	6	11.76		1	Macranga	1	0	1	0	1	0	0	0	0	0	0		1	0	0	1	0	0	#NULL!
2024-05-16	12:04	33	1	1008		40	11001040	36	2	11001040	1	1	1	0	1	0	1	1	0	1	0	1	0	0	1	6	11.76		1	Darash,Jolpora,Tekisap,macranga,sutanali	1	0	1	0	1	0	0	0	0	0	0		1	0	0	1	0	0	#NULL!
2024-06-24	11:57	48	1	1008		125	11035125	70	1	11035125	1	1	1	1	1	0	0	1	0	0	1	1	0	0	1	6	11.76		1	Jati,dudraj,kalinjere,dari,laulota,	1	0	1	0	0	0	0	0	0	0	0		1	0	1	0	0	0	#NULL!
2024-07-11	13:05	48	1	1008		80	11062080	45	2	11062080	1	1	1	0	1	0	1	1	0	0	1	1	0	0	0	6	11.76		2		1	0	1	0	0	0	0	0	0	0	0		1	0	1	0	0	0	#NULL!
2024-06-27	12:09	48	1	1008		80	11093080	60	2	11093080	1	1	1	0	1	0	1	1	0	0	1	1	0	0	1	6	11.76		1	Darai, jatishap, laulota, masranga, reselbypars	1	0	1	0	0	0	0	0	0	0	0		1	0	1	0	0	0	#NULL!
2024-07-15	12:01	48	1	1008		110	11066110	56	1	11066110	1	1	0	1	1	0	1	1	0	0	1	1	0	0	1	6	11.76		1	Dari, jati, dudraj, sutanali, hanisap,khoiyajati, kainjira,masranga	1	0	1	0	0	0	0	0	0	0	0		1	0	1	0	0	0	#NULL!
2024-07-14	10:49	48	1	1008		70	11066070	50	1	11066070	1	1	0	0	1	0	1	1	0	1	1	1	0	0	1	6	11.76		1	Jatisap, dari, reselbypars, jolpora, takirsap, sutanali, domokhi,goni,	1	0	1	0	0	0	0	0	0	0	0		1	0	1	0	0	0	#NULL!
2024-07-14	13:51	48	1	1008		90	11066090	64	1	11066090	1	1	0	0	1	0	1	0	1	1	1	1	0	0	1	6	11.76		1	Jati,dari, reselbypars, jolpora, khoiyajati, kainjira, laulota, takirsap,	1	0	1	0	0	0	0	0	0	0	0		1	0	1	0	0	0	#NULL!
2024-06-05	11:16	13	2	1008		30	22098030	27	1	22098030	1	1	0	0	1	0	1	1	0	0	1	1	0	0	1	5	9.8		1	Gogra,gohama,rasel vipar	1	0	1	0	0	0	0	0	0	0	0		1	1	1	1	0	0	#NULL!
2024-05-20	15:20	40	1	1008		30	11019030	45	1	11019030	1	1	0	0	1	0	1	1	1	0	1	0	0	0	1	5	9.8		1	Jati shap	1	0	1	0	0	0	0	0	0	0	0		1	0	1	1	0	0	#NULL!
2024-05-20	13:19	39	1	1008		20	11122020	35	2	11122020	1	1	1	0	1	1	0	1	0	0	1	0	0	0	1	5	9.8		1	Kobra,sobujbora,daraisap, dumukhesap,takirsap, masranga.	1	1	1	0	0	0	0	0	0	0	0		1	0	1	0	0	0	#NULL!
2024-08-14	11:10	48	1	1008		100	11112100	40	1	11112100	1	1	1	0	1	0	1	1	0	0	1	0	0	0	1	5	9.8		1	Masranga, takirsap, dudraj, sutanali, jati, dumikhi, jolpora, dari	1	1	1	0	0	0	0	0	0	0	0		1	0	1	0	0	0	#NULL!
2024-05-25	16:03	47	1	1010		90	11030090	40	2	11030090	1	1	1	0	1	0	1	1	0	0	1	0	0	0	1	5	9.8		1	Jatisap, daraisap	1	1	1	0	0	0	0	0	0	0	0		1	0	1	0	0	0	#NULL!
2024-08-14	14:11	48	1	1010		120	11112120	24	1	11112120	1	1	1	0	1	0	1	1	0	0	1	0	0	0	1	5	9.8		1	Jatisap, 3,jolpora, domukhi, masranga, reselbypars	1	1	1	0	0	0	0	0	0	0	0		1	0	1	0	0	0	#NULL!
2024-07-30	13:41	48	1	1010		120	11074120	35	1	11074120	1	1	1	0	1	0	1	1	0	0	1	0	0	0	1	5	9.8		1	Dari, jati, reselbypars, jolpora,	1	1	1	0	0	0	0	0	0	0	0		1	0	1	0	0	0	#NULL!
2024-07-31	14:33	39	1	1010		30	11084030	24	1	11084030	1	1	1	0	1	0	1	1	0	0	1	0	0	0	1	5	9.8		1	Chondrobora, darisap, masranga, tiyaturi, jatisap, tekirsap, gonisap, jolpora	1	1	1	0	0	0	0	0	0	0	0		1	0	1	0	0	0	#NULL!
2024-06-26	13:33	48	1	1010		130	11092130	45	1	11092130	1	1	1	0	1	0	0	1	1	0	1	0	0	0	1	5	9.8		1	Jati, masrangya, jolpora, kin kobra, darai,	1	1	1	0	0	0	0	0	0	0	0		1	0	1	0	0	0	#NULL!
2024-08-17	13:47	39	1	1010		30	11123030	25	2	11123030	1	1	0	0	1	0	1	1	0	1	1	0	0	0	1	5	9.8		1	Masranga, daraisap, tekirsap, gonisap, kanasap, jatisap, jolpora,dumukhesap	1	1	1	0	0	0	0	0	0	0	0		1	0	1	0	0	0	#NULL!
2024-05-20	13:16	24	1	1010		20	11020020	35	2	11020020	1	1	0	0	1	0	1	1	0	1	0	1	0	0	0	5	9.8		2		1	1	1	0	0	0	0	0	0	0	0		1	0	1	0	0	0	#NULL!
2024-05-12	11:00	13	2	1010		40	22003040	68	1	22003040	1	1	0	1	1	0	0	1	0	0	1	1	0	0	1	5	9.8		1	Darais,Bata chiki	1	1	1	0	0	0	0	0	0	0	0		1	0	1	0	0	0	#NULL!
2024-08-13	10:53	39	1	1010		10	11111010	28	2	11111010	1	1	0	0	1	0	1	1	0	0	1	1	0	0	1	5	9.8		1	Laulota, masranga, jolpora, daraisap, dumukhesap, takirsap	1	1	1	0	0	0	0	0	0	0	0		1	0	1	0	0	0	#NULL!
2024-08-03	14:09	39	1	1010		30	11080030	40	1	11080030	1	1	0	0	1	0	1	1	0	0	1	0	0	0	1	4	7.84		1	Masranga, jolpora, dumukhesap, takirsap, gonisap, kanasap jatisap	1	1	1	0	0	0	0	0	0	0	0		1	0	1	1	0	0	#NULL!
2024-05-22	11:10	32	1	1010		10	11022010	46	1	11022010	1	1	1	1	1	0	0	1	0	1	0	0	0	0	1	5	9.8		1	Jati,dumukho, machranga, teheri,guiyapora,daras,kalijat	1	1	1	0	0	0	0	0	0	0	0		1	0	0	1	0	0	#NULL!
2024-05-28	12:20	30	2	1010		110	22068110	65	2	22068110	1	1	1	0	1	0	0	1	0	1	0	0	0	0	1	4	7.84		1	Dosla,gomah	1	0	1	0	0	1	0	1	1	0	0		1	0	1	1	0	0	#NULL!
2024-05-19	13:37	28	2	1011		120	22031120	30	2	22031120	1	1	1	0	1	0	0	1	1	0	1	1	0	0	0	6	11.76		2		1	0	0	0	1	0	0	1	1	0	0		1	0	1	0	0	0	#NULL!
2024-05-25	15:20	39	1	1011		30	11030030	60	2	11030030	1	1	0	0	1	1	0	1	0	0	1	1	0	0	1	5	9.8		1	Daraisap, jatisap, tekirsap, gonisap, masranga, uralmoharaz,	1	0	0	0	1	0	0	1	1	0	0		1	0	1	1	0	0	#NULL!
2024-06-27	13:09	39	1	1011		30	11040030	21	1	11040030	1	1	1	0	1	1	0	1	0	0	1	0	0	0	1	5	9.8		1	Jatisap, daraisap, gonisap, masranga, jolpora uralmoharaz, takirsap	1	0	1	0	1	0	0	1	1	0	0		1	0	1	0	0	0	#NULL!
2024-07-03	13:44	39	1	1011		60	11046060	60	2	11046060	1	1	1	0	1	0	1	1	0	0	1	0	0	0	1	5	9.8		1	Jatisap tekirsap masranga jolpora dumukhesap matisap	1	0	1	0	1	0	0	1	1	0	0		1	0	1	0	0	0	#NULL!
2024-07-27	13:42	39	1	1011		60	11099060	60	2	11099060	1	1	1	0	1	0	1	1	0	0	1	0	0	0	1	5	9.8		1	Darisap, masranga, jolpora, dumukhesap, takirsap, matisap, laulota,	1	0	1	0	1	0	0	1	1	0	0		1	0	1	0	0	0	#NULL!
2024-07-03	11:13	48	1	1011		100	11047100	45	1	11047100	1	1	1	0	1	0	1	1	0	0	1	0	0	0	1	5	9.8		1	Dari, jati, dudraj, reselbypars, jolpora, takirsap, gormara,sobujbora,	1	0	1	0	1	0	0	1	1	0	0		1	0	1	0	0	0	#NULL!
2024-06-26	13:22	39	1	1011		60	11091060	65	1	11091060	1	1	0	0	1	1	0	1	0	1	1	0	0	0	1	5	9.8		1	Kalinjira,gokhra, jatisap, tekirsap, gonisap, masranga, uralmoharaz,	1	0	1	0	1	0	0	1	1	0	0		1	0	1	0	0	0	#NULL!
2024-06-08	12:12	30	2	1011		100	22050100	60	2	22050100	1	1	0	0	1	0	0	1	0	1	1	1	0	0	1	5	9.8		1	Dosla,Gomaha,	1	0	1	0	1	0	0	1	1	0	0		1	0	1	0	0	0	#NULL!
2024-05-18	12:56	30	2	1011		90	22124090	50	1	22124090	1	1	1	0	1	0	0	1	0	1	0	0	0	0	1	4	7.84		1	Dosla.Daral,masilal,	1	0	1	0	1	0	0	1	1	0	0		1	1	1	1	0	0	#NULL!
2024-05-19	14:41	30	2	1011		120	22124120	23	1	22124120	1	1	0	0	1	0	1	1	0	1	0	0	0	0	1	4	7.84		1	Dosla,Gohama,Masalad	1	0	1	0	1	0	0	1	1	0	0		1	1	1	1	0	0	#NULL!
2024-06-07	11:55	30	2	1011		120	22042120	50	2	22042120	1	1	0	0	1	0	0	1	0	1	0	1	0	0	1	4	7.84		1	Dosla,Goamah,Rasel viper,masald	1	0	1	0	1	0	0	1	1	0	0		1	1	1	1	0	0	#NULL!
2024-07-08	11:29	30	1	1011		40	11055040	27	1	11055040	1	1	1	0	1	1	0	1	0	0	0	0	0	0	1	4	7.84		1	Rasel viper,Jamie saplease, Goiapora,	1	0	1	0	1	0	0	1	1	0	0		1	0	1	1	0	0	#NULL!
2024-06-07	10:30	30	2	1011		110	22042110	40	2	22042110	1	1	0	0	1	0	0	1	1	1	0	0	0	0	1	4	7.84		1	Dosla,gomaha	1	0	1	0	1	0	0	1	1	1	0		1	0	1	1	0	0	#NULL!
2024-05-12	13:06	28	2	1012		120	22006120	55	1	22006120	1	1	1	1	1	0	0	1	1	0	1	0	0	0	1	6	11.76		1	Dosla, gohamaha	1	0	0	1	1	0	0	1	0	0	0		1	0	1	0	0	0	#NULL!
2024-06-10	09:45	15	2	1012		40	22110040	55	2	22110040	1	1	0	0	1	0	0	1	1	0	1	0	0	0	0	4	7.84		2		1	1	1	1	1	1	0	0	0	0	0		1	0	1	0	0	0	#NULL!
2024-06-08	14:32	15	2	1012		60	22049060	20	2	22049060	1	1	0	0	1	0	0	1	1	0	1	0	0	0	0	4	7.84		2		1	1	1	1	1	1	0	0	0	0	0		1	0	1	0	0	0	#NULL!
2024-06-12	08:57	15	2	1012		40	22119040	30	2	22119040	1	1	0	0	1	0	0	1	1	0	1	0	0	0	0	4	7.84		2		1	1	1	1	1	1	0	0	0	0	0		1	0	1	0	0	0	#NULL!
2024-06-12	11:08	15	2	1012		60	22119060	65	1	22119060	1	1	0	0	1	0	0	1	1	0	1	0	0	0	0	4	7.84		2		1	1	1	1	1	1	0	0	0	0	0		1	0	1	0	0	0	#NULL!
2024-06-10	11:04	15	2	1012		50	22110050	35	2	22110050	1	1	0	0	1	0	0	1	1	0	1	0	0	0	0	4	7.84		2		1	1	1	1	1	1	0	0	0	0	0		1	0	1	0	0	0	#NULL!
2024-06-11	11:10	15	2	1012		20	22119020	45	2	22119020	1	1	0	0	1	0	0	1	1	0	1	0	0	0	0	4	7.84		2		1	1	1	1	1	1	0	0	0	0	0		1	0	1	0	0	0	#NULL!
2024-06-12	09:57	15	2	1012		50	22119050	50	1	22119050	1	1	0	0	1	0	0	1	1	0	1	0	0	0	1	4	7.84		1	Raselviper,batachite	1	1	1	1	1	1	0	0	0	0	0		1	0	1	0	0	0	#NULL!
2024-06-11	12:19	15	2	1012		30	22119030	53	1	22119030	1	1	0	0	1	0	0	1	1	0	1	0	0	0	1	4	7.84		1	Raselvaiper,gohama,dosla	1	1	1	1	1	1	0	0	0	0	0		1	0	1	0	0	0	#NULL!
2024-06-03	11:32	15	2	1012		19	22094019	45	1	22094019	1	1	0	0	1	0	0	1	1	0	1	0	0	0	1	4	7.84		1	Raselvaiper,dosla,gohama	1	1	1	1	1	1	0	0	0	0	0		1	0	1	0	0	0	#NULL!
2024-06-09	11:53	15	2	1012		20	22110020	55	1	22110020	1	1	0	0	1	0	0	1	1	0	1	0	0	0	1	4	7.84		1	Dosla,Rasel vaiper	1	1	1	1	1	1	0	0	0	0	0		1	0	1	0	0	0	#NULL!
2024-06-01	13:10	15	2	1012		30	22085030	26	1	22085030	1	1	0	0	1	0	0	1	1	0	1	0	0	0	1	4	7.84		1	Dosla,gohoma,raselvaiper	1	1	1	1	1	1	0	0	0	0	0		1	0	1	0	0	0	#NULL!
2024-06-11	09:40	15	2	1013		10	22119010	55	1	22119010	1	1	0	0	1	0	0	1	1	0	1	0	0	0	1	4	7.84		1	Dosla,gohama,batachite	1	1	1	1	1	1	0	0	0	0	0		1	0	1	0	0	0	#NULL!
2024-06-08	12:01	15	2	1013		40	22049040	55	1	22049040	1	1	0	0	1	0	0	1	1	0	1	0	0	0	1	4	7.84		1	Dosla,gohama,batachite	1	1	1	1	1	1	0	0	0	0	0		1	0	1	0	0	0	#NULL!
2024-06-03	12:55	15	2	1013		30	22094030	45	1	22094030	1	1	0	0	1	0	0	1	1	0	1	0	0	0	1	4	7.84		1	Dosla,batachite	1	1	1	1	1	1	0	0	0	1	0		1	0	1	0	0	0	#NULL!
2024-06-09	12:52	15	2	1013		30	22110030	50	1	22110030	1	1	0	0	1	0	0	1	0	1	1	0	0	0	1	4	7.84		1	Dosla,gohama,batachite	1	1	1	1	1	1	0	0	0	0	0		1	0	1	0	0	0	#NULL!
2024-06-11	08:43	30	2	1013		70	22120070	57	1	22120070	1	1	0	0	1	0	1	1	0	1	1	0	0	0	1	5	9.8		1	Dosla,gokhra,Rasel Viper	1	0	1	0	0	0	0	1	1	1	0		1	0	1	0	0	0	#NULL!
2024-06-12	09:14	30	2	1013		120	22120120	45	1	22120120	1	1	1	0	1	0	0	1	0	1	1	0	0	0	1	5	9.8		1	Dosla,gomah,arasel viper	1	0	1	0	1	0	0	0	1	0	0		1	0	1	0	0	0	#NULL!
2024-07-04	14:26	30	1	1013		30	11125030	18	1	11125030	1	1	1	0	1	0	0	1	0	0	1	0	0	0	1	4	7.84		1	Raselviper,goiapora,masalal	1	0	1	0	1	0	0	0	1	0	0		1	1	1	1	0	0	#NULL!
2024-07-30	16:48	30	1	1013		50	11094050	25	2	11094050	1	1	1	0	1	0	0	1	0	1	0	0	0	0	1	4	7.84		1	Daras, Goiapora	1	0	1	0	1	0	0	0	1	0	0		1	0	1	1	0	0	#NULL!
2024-07-11	11:33	30	1	1013		20	11063020	65	1	11063020	1	1	1	0	0	0	0	1	0	1	0	1	0	0	1	4	7.84		1	Daras,Jatisap, Teri sap	1	0	1	0	1	0	0	0	1	0	0		1	0	1	1	0	0	#NULL!
2024-05-25	14:04	47	1	1013		80	11030080	26	1	11030080	1	1	1	1	1	0	0	1	1	0	1	0	0	0	1	6	11.76		1	Jatisap, Daraisap, dudhraj	1	0	0	0	1	0	0	1	0	0	0		1	0	1	0	0	0	#NULL!
2024-05-23	10:24	42	1	1013		100	11025100	27	2	11025100	1	1	1	0	1	0	1	1	0	0	1	0	0	0	0	5	9.8		2		1	0	0	0	1	0	0	1	0	0	0		1	0	1	1	0	0	#NULL!
2024-06-06	10:36	23	2	1013		100	22097100	60	2	22097100	1	1	1	0	1	0	1	1	0	0	1	0	0	0	1	5	9.8		1	Gohoma,dosla, maisalal	1	0	1	0	1	0	0	1	0	0	0		1	1	1	0	0	0	#NULL!
2024-06-07	10:30	11	2	1014		49	22036049	25	1	22036049	1	1	1	0	1	0	1	1	0	0	1	0	0	0	1	5	9.8		1	Dosla,goloma,rasel viper	1	0	1	0	1	0	0	1	0	1	0		1	1	1	0	0	0	#NULL!
2024-07-30	12:13	39	1	1014		50	11073050	29	1	11073050	1	1	1	0	1	0	1	1	0	0	1	0	0	0	1	5	9.8		1	Daraisap, tekirsap, masranga, jolpora, dumukhesap, kanasap, jatisap	1	1	0	0	1	0	0	1	0	0	0		1	0	1	0	0	0	#NULL!
2024-08-01	13:28	39	1	1014		50	11084050	36	2	11084050	2	1	1	0	1	0	1	1	0	0	1	0	0	0	1	5	9.8		1	Jatisap, daraisap, kalinjira, takirsap, masranga, jolpora, dumukhesap, matisap, kanasap,dudraz	1	1	1	0	1	0	0	1	0	0	0		1	0	1	0	0	0	#NULL!
2024-06-23	14:40	48	1	1014		100	11035100	45	1	11035100	1	1	1	0	1	0	0	1	0	0	1	1	0	0	1	5	9.8		1	Jati,hanivanga,tahera,	1	0	1	0	1	0	0	1	0	1	0		1	0	1	0	0	0	#NULL!
2024-08-09	12:42	39	1	1014		30	11103030	35	2	11103030	1	1	0	0	1	0	1	1	0	0	1	1	0	0	1	5	9.8		1	Masranga, daraisap, kalinjira, jolpora, dumukhesap, takirsap, matisap	1	0	1	0	1	0	0	1	0	0	0		1	0	1	0	0	0	#NULL!
2024-05-21	13:34	47	1	1014		110	11122110	65	2	11122110	1	1	0	0	1	0	1	1	0	0	1	1	0	0	1	5	9.8		1	Daraisp, dudhraj, jaitsap	1	0	1	0	1	0	0	1	0	0	0		1	0	1	0	0	0	#NULL!
2024-08-18	13:03	30	1	1014		60	11120060	31	2	11120060	1	1	1	0	1	0	1	1	0	0	0	0	0	0	1	4	7.84		1	Daras, jatisap	1	0	1	0	1	0	0	1	0	0	0		1	0	1	1	0	0	#NULL!
2024-05-20	11:11	42	1	1014		70	11018070	45	2	11018070	1	1	1	0	1	0	0	1	0	0	1	0	0	0	1	4	7.84		1	Daraj,duimuka,masrangha	1	0	1	0	1	0	0	1	0	0	0		1	0	1	1	0	0	#NULL!
2024-07-24	10:37	39	1	1014		10	11095010	38	2	11095010	1	1	1	0	1	0	1	1	0	0	0	0	0	0	1	4	7.84		1	Jolpora, masranga, tiyaturi, jatisap, tekirsap, dhorasap, kanasap, dumukhesap	1	1	1	0	1	0	0	1	0	0	0		1	0	1	0	0	0	#NULL!
2024-07-24	14:06	39	1	1014		39	11095039	35	1	11095039	1	1	1	0	0	0	1	1	0	0	1	0	1	0	1	5	9.8		1	Jatisap, tekirsap, jolpora, masranga, guyapora, daraisap, kalinjira , laulota	1	1	1	0	1	0	0	1	0	0	0		1	0	1	0	0	0	#NULL!
2024-05-13	15:29	13	2	1014		30	22121030	40	2	22121030	1	1	0	0	1	0	0	1	1	0	1	1	0	0	0	5	9.8		2		1	0	1	0	1	0	1	0	0	0	0		1	1	1	0	0	0	#NULL!
2024-06-22	13:04	15	1	1015		60	11033060	90	1	11033060	1	1	1	0	1	0	0	1	0	0	1	0	0	0	1	4	7.84		1	Daras,ghokra, maichalal	1	1	1	0	1	1	0	0	0	0	0		1	0	1	0	0	0	#NULL!
2024-05-19	15:48	31	2	1015		115	22034115	19	1	22034115	1	1	1	0	1	0	0	0	1	0	1	0	0	0	0	4	7.84		2		1	1	1	0	1	1	0	0	0	0	0		1	0	1	0	0	0	#NULL!
2024-06-07	12:38	15	2	1015		60	22102060	25	2	22102060	1	1	0	0	1	0	0	1	1	0	1	0	0	0	0	4	7.84		2		1	1	1	0	1	1	0	0	0	0	0		1	0	1	0	0	0	#NULL!
2024-06-07	09:34	15	2	1015		40	22102040	30	2	22102040	1	1	0	0	1	0	0	1	1	0	1	0	0	0	0	4	7.84		2		1	1	1	0	1	1	0	0	0	0	0		1	0	1	0	0	0	#NULL!
2024-05-19	13:13	15	2	1015		60	22032060	36	2	22032060	1	1	0	0	1	0	0	1	1	0	0	1	0	0	0	4	7.84		2		1	1	1	0	1	1	0	0	0	0	0		1	0	1	0	0	0	#NULL!
2024-06-05	11:20	15	2	1015		20	22102020	65	1	22102020	1	1	0	0	1	0	0	1	1	0	1	0	0	0	0	4	7.84		2		1	1	1	1	1	0	0	0	0	0	0		1	0	1	0	0	0	#NULL!
2024-06-09	10:13	15	2	1015		10	22110010	18	1	22110010	1	1	0	0	1	0	0	1	0	1	1	0	0	0	0	4	7.84		2		1	1	1	1	1	0	0	0	0	0	0		1	0	1	0	0	0	#NULL!
2024-05-25	11:24	33	1	1015		20	11123020	51	1	11123020	1	1	1	0	1	0	1	1	0	0	1	0	0	0	1	5	9.8		1	Jatisap,daras,joldaras,tekisap,guyepora	1	0	1	0	1	0	0	0	1	0	0		2	0	0	1	0	0	#NULL!
2024-06-10	09:55	28	2	1015		100	22033100	23	2	22033100	1	1	1	0	1	1	1	1	0	0	1	0	0	0	0	6	11.76		2		1	0	0	0	0	1	0	0	0	0	0		1	0	1	0	0	0	#NULL!
2024-06-02	12:41	28	2	1016		120	22084120	29	1	22084120	1	1	1	0	1	0	0	1	1	0	1	1	0	0	1	6	11.76		1	Dosla, gohamaha,	1	0	0	0	0	1	0	0	0	0	0		1	0	1	0	0	0	#NULL!
2024-06-09	11:54	11	2	1016		29	22106029	34	2	22106029	3	1	1	0	1	0	1	1	0	0	1	1	0	0	0	6	11.76		2		1	0	1	0	1	0	0	0	0	0	0		1	1	1	0	0	0	#NULL!
2024-06-10	10:37	28	2	1016		110	22033110	52	1	22033110	1	1	1	0	1	1	0	1	1	0	1	0	0	0	1	6	11.76		1	Dosla, gohamaha, darhais	1	0	0	0	1	0	0	0	0	0	0		1	0	1	0	0	0	#NULL!
2024-06-12	10:46	14	2	1016		59	22116059	19	1	22116059	1	1	0	0	1	0	1	1	0	1	1	1	0	0	0	6	11.76		2		1	0	0	0	1	0	0	0	0	0	0		1	0	1	0	0	0	#NULL!
2024-06-09	10:23	23	2	1016		70	22106070	19	1	22106070	3	1	1	0	0	0	1	1	0	0	1	1	0	0	0	5	9.8		2		1	0	1	0	1	0	0	0	0	0	0		1	1	1	1	0	0	#NULL!
2024-07-11	11:18	24	1	1016		10	11062010	27	2	11062010	1	1	0	1	0	0	1	1	0	1	1	0	0	0	1	5	9.8		1	Daras,Jatisisap,Guiyapora	1	0	0	0	1	0	0	0	0	0	0		1	0	1	1	1	0	#NULL!
2024-05-18	17:32	42	1	1016		90	11013090	23	2	11013090	1	1	1	0	1	1	0	1	0	0	1	0	0	0	1	5	9.8		1	Masranga,guiyapora,jati sap,daraj	1	0	0	0	1	0	0	0	0	0	0		1	0	1	1	0	0	#NULL!
2024-05-23	12:08	41	1	1016		50	11025050	58	2	11025050	1	1	0	0	1	0	0	1	1	0	1	1	0	0	1	5	9.8		1	Dudraj, monosa, dumukho,jati, lawlota	1	0	0	0	1	0	0	0	0	1	0		1	0	1	1	0	0	#NULL!
2024-05-20	12:47	41	1	1016		30	11018030	45	1	11018030	1	1	0	0	1	0	0	1	0	1	1	1	0	0	0	5	9.8		2		1	0	0	0	1	0	0	0	0	0	0		2	0	1	1	0	0	#NULL!
2024-05-12	10:53	11	2	1016		40	22002040	37	2	22002040	1	1	1	1	1	0	0	1	0	0	1	0	0	0	0	5	9.8		2		1	0	1	0	1	0	0	0	0	0	0		1	1	1	0	0	0	#NULL!
2024-05-11	14:43	11	2	1016		30	22002030	18	1	22002030	1	1	1	1	1	0	0	1	0	0	1	0	0	0	1	5	9.8		1	Gohoma	1	0	1	0	1	0	0	0	0	0	0		1	1	1	0	0	0	#NULL!
2024-05-15	12:28	11	2	1016		19	22018019	28	1	22018019	1	1	1	0	1	0	1	1	0	0	1	0	0	0	1	5	9.8		1	Dosla,gohoma	1	0	1	0	1	0	0	0	0	0	0		1	1	1	0	0	0	#NULL!
2024-07-29	14:00	46	1	1017		90	11073090	27	2	11073090	1	1	1	0	1	0	1	1	0	0	1	0	0	0	1	5	9.8		1	Daris jatisap guia pora	1	0	1	0	1	0	0	0	0	0	0		1	1	1	0	0	0	#NULL!
2024-05-20	13:20	40	1	1017		20	11019020	23	1	11019020	1	1	0	0	1	0	1	1	1	0	1	0	0	0	1	5	9.8		1	Jati shap, Guiyapora shap,Jomok shap.	1	0	1	0	1	0	0	0	0	0	0		1	1	1	0	0	0	#NULL!
2024-06-11	14:06	30	2	1017		110	22120110	25	1	22120110	1	1	1	0	1	1	0	1	0	1	0	0	0	0	1	5	9.8		1	Dosla,gomaha,Rasel viper,ail bohora	1	0	1	0	1	0	0	0	0	1	0		1	0	1	0	0	0	#NULL!
2024-05-14	13:08	28	2	1017		120	22014120	28	1	22014120	1	1	1	1	1	0	0	1	0	0	1	0	0	0	0	5	9.8		2		1	0	1	0	1	0	0	0	0	0	0		1	0	1	0	0	0	#NULL!
2024-05-11	11:11	28	2	1017		70	22006070	76	1	22006070	1	1	1	1	1	0	0	1	0	0	1	0	0	0	1	5	9.8		1	Dosla, gohamaha	1	0	1	0	1	0	0	0	0	0	0		1	0	1	0	0	0	#NULL!
2024-05-25	10:24	28	2	1017		70	22057070	25	2	22057070	1	1	1	0	1	0	0	1	1	0	1	0	0	0	1	5	9.8		1	Gohamaha	1	0	1	0	1	0	0	0	0	0	0		2	0	1	0	0	0	#NULL!
2024-05-24	09:38	28	2	1017		100	22040100	54	1	22040100	1	1	1	0	1	0	0	1	1	0	1	0	0	0	1	5	9.8		1	Dosla, gohamaha	1	0	1	0	1	0	0	0	0	0	0		1	0	1	0	0	0	#NULL!
2024-05-18	10:08	28	2	1017		70	22031070	35	1	22031070	1	1	1	0	1	0	0	1	1	0	1	0	0	0	1	5	9.8		1	Dosla	1	0	1	0	1	0	0	0	0	0	0		1	0	1	0	0	0	#NULL!
2024-06-11	14:06	14	2	1017		39	22116039	55	1	22116039	1	1	0	1	1	0	0	1	0	0	1	1	0	0	1	5	9.8		1	Doshla, ghohoma, maisalhad	1	0	1	0	1	0	0	0	0	0	0		1	0	1	0	0	0	#NULL!
2024-05-28	11:16	13	2	1017		60	22063060	21	2	22063060	1	1	0	0	1	0	1	1	0	0	1	1	0	0	1	5	9.8		1	Vemta,doasla gohoma,	1	0	1	0	1	0	0	0	0	0	0		1	0	1	0	0	0	#NULL!
2024-05-16	10:40	13	2	1017		60	22019060	40	1	22019060	1	1	0	0	1	0	0	1	1	0	1	1	0	0	1	5	9.8		1	Gohoma,darais,ponkiraj	1	0	1	0	1	0	0	0	0	0	0		1	0	1	0	0	0	#NULL!
2024-05-13	13:48	29	2	1017		90	22013090	22	1	22013090	1	1	0	0	1	0	0	1	0	1	1	1	0	0	1	5	9.8		1	Gohoma	1	0	1	0	1	0	0	0	0	0	0		#NULL!	0	1	0	0	0	#NULL!
2024-06-22	11:05	30	1	1018		40	11032040	19	1	11032040	1	1	1	0	1	0	0	0	1	0	0	1	0	0	1	4	7.84		1	Daras,Rasel Viper,	1	0	1	0	1	0	0	0	0	0	0		1	1	1	1	1	0	#NULL!
2024-08-10	12:55	30	1	1018		60	11105060	33	2	11105060	1	1	1	0	1	0	0	1	0	1	0	0	0	1	1	5	9.8	Morich pora debe	1	Chandrabora,Goiapora, Darad,jatisap	1	0	1	0	1	0	0	0	0	0	0		1	1	1	1	0	0	#NULL!
2024-08-02	10:32	30	1	1018		60	11101060	35	2	11101060	1	1	1	0	1	0	0	1	0	1	0	0	0	0	1	4	7.84		1	Daras,giapora,jatisap	1	0	1	0	1	0	0	0	0	0	0		1	1	1	1	0	0	#NULL!
2024-05-19	14:46	35	1	1018		120	11011120	45	2	11011120	1	1	0	0	1	0	1	1	0	1	0	0	0	0	1	4	7.84		1	Jathi,Kobra	1	0	1	0	1	0	0	0	0	0	0		1	1	1	1	0	0	#NULL!
2024-05-19	10:57	30	2	1018		100	22124100	25	2	22124100	1	1	0	0	1	0	1	1	0	1	0	0	0	0	1	4	7.84		1	Goisap,Gohama,Bata cetti	1	0	1	0	1	0	0	0	0	0	0		1	1	1	1	0	0	#NULL!
2024-05-28	11:47	18	2	1018		50	22065050	31	2	22065050	1	1	0	0	1	1	0	0	1	1	0	0	0	0	0	4	7.84		2		1	0	1	0	1	0	0	0	0	0	0		1	1	1	1	0	0	#NULL!
2024-05-13	10:12	25	2	1018		10	22016010	35	2	22016010	1	1	1	0	1	0	0	1	0	0	1	0	0	0	0	4	7.84		2		1	0	1	0	1	0	0	0	0	0	0		1	1	1	1	0	0	#NULL!
2024-05-23	14:31	44	1	1018		120	11026120	45	1	11026120	1	1	0	0	1	0	0	1	0	0	1	1	0	0	1	4	7.84		1	Daraishap, jatishap, laulota shap, kalinjiri shap	1	0	1	0	1	0	0	0	0	0	1	Thuthu deowa	1	1	1	1	0	0	#NULL!
2024-05-15	15:10	30	2	1018		90	22024090	40	2	22024090	1	1	1	0	1	0	0	1	0	1	0	0	0	0	1	4	7.84		1	Dosla,Goma,Daras,	1	0	1	0	1	0	0	0	0	0	0		1	1	0	1	0	0	#NULL!
2024-07-16	09:47	30	1	1018		10	11071010	20	2	11071010	1	1	1	0	1	1	0	1	0	0	0	0	0	0	1	4	7.84		1	Daras,Rasel viper,	1	0	1	0	1	0	0	0	0	0	0		1	0	1	1	0	0	#NULL!
2024-08-01	15:24	46	1	1018		120	11084120	25	2	11084120	1	1	1	0	1	0	1	1	0	0	0	0	0	0	0	4	7.84		#NULL!		1	0	1	0	1	0	0	0	0	0	0		1	0	1	1	0	0	#NULL!
2024-08-03	10:36	46	1	1018		70	11080070	33	2	11080070	1	1	1	0	1	0	1	1	0	0	0	0	0	0	1	4	7.84		1	Jatisap Russell viper takisap	1	0	1	0	1	0	0	0	0	0	0		1	0	1	1	0	0	#NULL!
2024-05-26	10:20	30	2	1019		100	22059100	45	2	22059100	1	1	1	0	1	0	1	0	0	1	0	0	0	0	0	4	7.84		2		1	0	1	0	1	0	0	0	0	0	0		1	0	1	1	0	0	#NULL!
2024-07-09	10:50	30	1	1019		10	11059010	50	2	11059010	1	1	1	0	1	0	0	1	0	1	0	0	0	0	0	4	7.84		2		1	0	1	0	1	0	0	0	0	0	0		#NULL!	0	1	1	0	0	#NULL!
2024-07-24	09:48	30	1	1019		10	11097010	21	1	11097010	1	1	1	0	1	0	0	1	0	1	0	0	0	0	1	4	7.84		1	Rasel viper,king kobra,	1	0	1	0	1	0	0	0	0	0	0		1	0	1	1	0	0	#NULL!
2024-07-14	11:00	31	1	1019		20	11067020	48	2	11067020	1	1	1	0	1	0	0	1	0	1	0	0	0	0	1	4	7.84		1	Rasel viper, Goiapora, Daras,	1	0	1	0	1	0	0	0	0	1	1	Fitcari er pani dea doyen debe	1	0	1	1	0	0	#NULL!
2024-06-25	10:15	30	1	1019		10	11038010	36	2	11038010	1	1	1	0	1	0	0	1	0	1	0	0	0	0	1	4	7.84		1	Kalijat,daras,jatisap	1	0	1	0	1	0	0	0	0	0	0		1	0	1	1	0	0	#NULL!
2024-08-16	09:50	30	1	1019		40	11117040	48	1	11117040	1	1	1	0	1	0	0	1	0	1	0	0	0	0	1	4	7.84		1	Jatisap, Goiapora	1	0	1	0	1	0	0	0	0	0	0		1	0	1	1	0	0	#NULL!
2024-07-01	12:18	30	1	1019		40	11044040	24	2	11044040	1	1	1	0	1	0	0	1	0	1	0	0	0	0	1	4	7.84		1	Jati sap,Daras,Rasel viper	1	0	1	0	1	0	0	0	0	0	0		1	0	1	1	0	0	#NULL!
2024-06-24	11:53	30	1	1019		45	11036045	45	2	11036045	1	1	1	0	1	0	0	1	0	1	0	0	0	0	1	4	7.84		1	jati Sap,Daras,Dodhraj,	1	0	1	0	1	0	0	0	0	0	0		1	0	1	1	0	0	#NULL!
2024-06-23	14:33	30	1	1019		30	11036030	19	1	11036030	1	1	1	0	1	0	0	1	0	1	0	0	0	0	1	4	7.84		1	Gokhra,Jatisap,Daras,jolpora	1	0	1	0	1	0	0	0	0	0	0		1	0	1	1	0	0	#NULL!
2024-06-22	12:51	30	1	1019		50	11032050	36	1	11032050	1	1	1	0	1	0	0	1	0	1	0	0	0	0	1	4	7.84		1	Daras,Jati,	1	0	1	0	1	0	0	0	0	0	0		1	0	1	1	0	0	#NULL!
2024-08-03	10:43	30	1	1019		20	11086020	57	2	11086020	1	1	1	0	1	0	0	1	0	1	0	0	0	0	1	4	7.84		1	Daras,goiapora, Rasel viper	1	0	1	0	1	0	0	0	0	0	0		1	0	1	1	0	0	#NULL!
2024-07-17	11:21	30	1	1020		50	11071050	27	2	11071050	1	1	0	1	1	0	0	1	0	1	0	0	0	0	1	4	7.84		1	Daras,Jatisap, laulota Terisap	1	0	1	0	1	0	0	0	0	0	0		1	0	1	1	0	0	#NULL!
2024-05-18	13:52	40	1	1020		20	11014020	40	2	11014020	1	1	0	0	1	0	1	1	0	1	0	0	0	0	1	4	7.84		1	Jati Shap, daras shap	1	0	1	0	1	0	0	0	0	0	0		1	0	1	1	0	0	#NULL!
2024-07-15	09:52	30	1	1020		40	11067040	43	2	11067040	1	1	0	0	1	0	1	1	0	1	0	0	0	0	1	4	7.84		1	Daras, Jatisap, Rasel viper,	1	0	1	0	1	0	0	0	0	0	0		1	0	1	1	0	0	#NULL!
2024-05-19	14:13	42	1	1020		110	11013110	29	1	11013110	1	1	1	0	1	0	0	1	0	0	1	0	0	0	0	4	7.84		#NULL!		1	0	1	0	1	0	0	0	0	0	0		1	0	1	1	0	0	#NULL!
2024-08-17	11:59	46	1	1020		80	11123080	35	1	11123080	1	1	1	0	1	0	0	1	0	0	1	0	0	0	1	4	7.84		1	Tahira daras kalinjira	1	0	1	0	1	0	0	0	0	0	0		1	0	1	1	0	0	#NULL!
2024-07-15	13:25	30	1	1020		60	11067060	41	1	11067060	1	1	1	0	1	0	0	1	0	0	1	0	0	0	1	4	7.84		1	Daras,Jatisap, Goiapora	1	0	1	0	1	0	0	0	0	0	0		1	0	1	1	0	0	#NULL!
2024-05-11	15:41	20	2	1020		30	22006030	65	1	22006030	1	1	0	1	1	0	0	1	0	0	1	0	0	0	1	4	7.84		1	Darach, gukra, sobuj dura.	1	0	1	0	1	0	0	0	0	0	0		1	0	1	1	0	0	#NULL!
2024-05-18	15:51	40	1	1020		30	11014030	20	2	11014030	1	1	0	0	1	0	1	1	0	0	1	0	0	0	0	4	7.84		2		1	0	1	0	1	0	0	0	0	0	0		1	0	1	1	0	0	#NULL!
2024-08-12	13:23	46	1	1020		120	11107120	24	2	11107120	1	1	0	0	1	0	1	1	0	0	1	0	0	0	0	4	7.84		#NULL!		1	0	1	0	1	0	0	0	0	0	0		1	0	1	1	0	0	#NULL!
2024-08-11	12:39	46	1	1020		90	11107090	38	2	11107090	1	1	0	0	1	0	1	1	0	0	1	0	0	0	1	4	7.84		1	Daras jatisap dumakho	1	0	1	0	1	0	0	0	0	0	0		1	0	1	1	0	0	#NULL!
2024-05-25	13:31	42	1	1020		80	11031080	36	1	11031080	1	1	0	0	1	0	1	1	0	0	1	0	0	0	1	4	7.84		1	Daraj,jati,duimukha sap,dudraj	1	0	1	0	1	0	0	0	0	0	0		1	0	1	1	0	0	#NULL!
2024-05-25	11:15	42	1	1021		70	11031070	27	2	11031070	1	1	0	0	1	0	1	1	0	0	1	0	0	0	1	4	7.84		1	Daraj,jati sap,kalingira,tira sap	1	0	1	0	1	0	0	0	0	0	0		1	0	1	1	0	0	#NULL!
2024-06-04	10:34	30	2	1021		100	22123100	21	2	22123100	1	1	0	0	1	0	0	1	0	1	1	0	0	0	0	4	7.84		2		1	0	1	0	1	0	0	0	0	0	0		1	0	1	1	0	0	#NULL!
2024-07-15	11:21	30	1	1021		50	11067050	22	2	11067050	1	1	0	0	1	0	0	1	0	1	1	0	0	1	1	5	9.8	Morich Pora debe	1	Rasel viper, Jatisap, Daras	1	0	1	0	1	0	0	0	0	0	0		1	0	1	1	0	0	#NULL!
2024-08-17	12:39	30	1	1021		30	11120030	44	1	11120030	1	1	1	0	1	0	0	1	0	0	0	1	0	0	1	4	7.84		1	Raselviper mDaras,Kalingara	1	0	1	0	1	0	0	0	0	0	0		1	0	1	1	0	0	#NULL!
2024-07-04	11:36	30	1	1021		10	11125010	27	2	11125010	1	1	1	0	1	0	0	1	0	0	0	1	0	0	1	4	7.84		1	Rasel viper,Daras,	1	0	1	0	1	0	0	0	0	0	0		1	0	1	1	0	0	#NULL!
2024-08-14	12:53	30	1	1021		60	11113060	40	1	11113060	1	1	1	0	1	0	0	1	0	0	0	1	0	0	1	4	7.84		1	Goiapora, Daras,Jatisap	1	0	1	0	1	0	0	0	0	0	0		1	0	1	1	0	0	#NULL!
2024-08-18	10:14	30	1	1021		40	11120040	23	1	11120040	1	1	1	0	1	0	0	1	0	0	0	1	0	0	1	4	7.84		1	Daras,Raselviper, Goiapor	1	0	1	0	1	0	0	0	0	0	0		1	0	1	1	0	0	#NULL!
2024-07-31	19:23	30	1	1021		30	11101030	40	1	11101030	1	1	0	0	1	1	0	1	0	0	0	1	0	0	1	4	7.84		1	Jatisap, jolpora, Teri sap	1	0	1	0	1	0	0	0	0	0	0		1	0	1	1	0	0	#NULL!
2024-08-14	10:44	46	1	1021		100	11111100	35	2	11111100	1	1	0	0	1	0	1	1	0	0	0	1	0	0	1	4	7.84		1	Jatisap thaira daras	1	0	1	0	1	0	0	0	0	0	0		1	0	1	1	0	0	#NULL!
2024-08-08	11:03	46	1	1021		100	11088100	28	2	11088100	1	1	0	0	1	0	1	1	0	0	0	1	0	0	1	4	7.84		1	Jatisap Russell viper	1	0	1	0	1	0	0	0	0	0	0		1	0	1	1	0	0	#NULL!
2024-08-15	10:43	46	1	1022		70	11115070	46	2	11115070	1	1	0	0	1	0	1	1	0	0	0	1	0	0	1	4	7.84		1	Jatisap daras Russell viper	1	0	1	0	1	0	0	0	0	0	0		1	0	1	1	0	0	#NULL!
2024-08-11	10:29	46	1	1022		70	11103070	24	2	11103070	1	1	0	0	1	0	1	1	0	0	0	1	0	0	1	4	7.84		1	Jatisap daras	1	0	1	0	1	0	0	0	0	0	0		1	0	1	1	0	0	#NULL!
2024-08-18	12:13	46	1	1022		50	11028050	40	2	11028050	1	1	0	0	1	0	1	1	0	0	0	1	0	0	1	4	7.84		1	Guia pora dumakho	1	0	1	0	1	0	0	0	0	0	0		1	0	1	1	0	0	#NULL!
2024-08-10	12:13	46	1	1022		110	11103110	46	2	11103110	1	1	0	0	1	0	1	1	0	0	0	1	0	0	1	4	7.84		1	Daris jatisap Russell viper	1	0	1	0	1	0	0	0	0	0	0		1	0	1	1	0	0	#NULL!
2024-08-08	12:30	46	1	1022		110	11088110	35	2	11088110	1	1	0	0	1	0	1	1	0	0	0	1	0	0	1	4	7.84		1	Daras jatisap guia pora	1	0	1	0	1	0	0	0	0	0	0		1	0	1	1	0	0	#NULL!
2024-08-18	11:05	46	1	1022		40	11028040	26	2	11028040	1	1	0	0	1	0	1	1	0	0	0	1	0	0	1	4	7.84		1	Daras jatisap	1	0	1	0	1	0	0	0	0	0	0		1	0	1	1	0	0	#NULL!
2024-08-15	13:12	46	1	1022		90	11115090	47	2	11115090	1	1	0	0	1	0	1	1	0	0	0	1	0	0	1	4	7.84		1	Daras guia pora tahira laulata	1	0	1	0	1	0	0	0	0	0	0		1	0	1	1	0	0	#NULL!
2024-06-11	14:18	30	2	1022		109	22120109	60	1	22120109	1	1	0	0	1	0	0	1	0	1	0	1	0	0	1	4	7.84		1	Dosla,gokhra, gomad	1	0	1	0	1	0	0	0	0	0	0		1	0	1	1	0	0	#NULL!
2024-05-12	11:50	19	2	1022		101	22004101	29	1	22004101	1	1	0	0	1	0	0	1	0	0	1	1	0	0	0	4	7.84		2		1	0	1	0	1	0	0	0	0	0	0		1	0	1	1	0	0	#NULL!
2024-05-16	15:40	41	1	1022		60	11005060	28	2	11005060	1	1	0	0	1	0	0	1	0	0	1	1	0	0	1	4	7.84		1	Gokhra, darai	1	0	1	0	1	0	0	0	0	0	0		1	0	1	1	0	0	#NULL!
2024-05-28	10:10	30	2	1022		97	22068097	48	1	22068097	1	1	1	0	1	0	0	1	0	1	0	0	0	0	1	4	7.84		1	Dosla,Goamah,Darash,	1	1	1	0	1	0	0	0	0	0	1	Tamar chabi (key) badhbe	1	1	1	0	0	0	#NULL!
2024-06-22	10:48	15	1	1022		40	11033040	55	2	11033040	1	1	1	0	1	0	0	1	1	0	0	0	0	0	0	4	7.84		2		1	1	1	0	1	0	0	0	0	0	0		1	0	1	0	0	0	#NULL!
2024-08-17	11:07	39	1	1023		10	11123010	45	1	11123010	1	1	0	0	1	0	1	1	0	0	1	0	0	0	1	4	7.84		1	Jatisap, daraisap , tekirsap, gonisap, dumukhesap, jolpora	1	1	1	0	1	0	0	0	0	0	0		1	0	1	0	0	0	#NULL!
2024-05-20	13:49	15	2	1023		30	22041030	30	1	22041030	1	1	0	0	1	0	0	1	1	0	1	0	1	0	1	5	9.8		1	Dosla,gohama,	1	1	1	0	1	0	0	0	0	1	0		1	0	1	0	0	0	#NULL!
2024-05-18	10:30	15	2	1023		10	22032010	40	2	22032010	1	1	0	0	1	0	0	1	0	1	1	0	0	0	0	4	7.84		2		1	1	1	0	1	0	0	0	0	0	0		1	0	1	0	0	0	#NULL!
2024-05-13	14:23	15	2	1023		30	22015030	18	1	22015030	1	1	0	0	1	0	0	1	0	1	1	0	0	0	0	4	7.84		2		1	1	1	0	1	0	0	0	0	0	0		1	0	1	0	0	0	#NULL!
2024-05-18	12:21	15	2	1023		20	22032020	24	1	22032020	1	1	0	0	1	0	0	1	0	1	1	0	0	0	0	4	7.84		2		1	1	1	0	1	0	0	0	0	0	0		1	0	1	0	0	0	#NULL!
2024-05-23	15:32	39	1	1023		60	11024060	60	2	11024060	1	1	0	0	1	0	0	1	0	0	1	1	0	0	1	4	7.84		1	Dudraj,monosa,laulota, masranga,jatisap,daraisap, tekirsap,	1	1	1	0	1	0	0	0	0	0	0		1	0	1	0	0	0	#NULL!
2024-05-23	14:14	33	1	1023		60	11021060	28	1	11021060	1	1	1	0	1	0	1	1	0	1	1	0	0	0	1	6	11.76		1	Jatisap,macranga,dummukke,daras,lalijira,dudroj	1	0	0	0	1	0	0	0	0	0	0		1	0	0	1	0	0	#NULL!
2024-05-19	16:53	33	1	1023		60	11008060	25	2	11008060	1	1	1	0	1	0	1	1	0	0	1	0	0	0	0	5	9.8		2		1	0	1	0	1	0	0	0	0	0	0		1	0	0	1	0	0	#NULL!
2024-05-23	14:53	32	1	1023		60	11022060	35	1	11022060	1	1	1	0	1	0	0	1	0	1	1	0	0	0	1	5	9.8		1	Jati,daras,dumukho	1	0	1	0	1	0	0	0	0	0	0		1	0	0	1	0	0	#NULL!
2024-05-23	09:06	32	1	1023		30	11022030	62	1	11022030	1	1	1	0	1	0	0	1	0	1	1	0	0	0	1	5	9.8		1	Daras, jati,teheri	1	0	1	0	1	0	0	0	0	0	0		1	0	0	1	0	0	#NULL!
2024-07-09	12:11	48	1	1023		80	11058080	25	1	11058080	1	1	0	0	1	0	1	1	0	1	1	1	0	0	1	6	11.76		1	Dari, jati, dudraj, kainjira, sutanali	2	0	0	0	0	0	0	0	0	0	0		1	0	1	0	0	0	#NULL!
2024-05-30	11:58	30	2	1023		110	22077110	25	2	22077110	1	1	1	0	1	1	0	1	0	1	0	0	0	0	0	5	9.8		2		#NULL!	0	0	0	0	0	0	0	0	0	0		1	1	1	1	0	0	#NULL!
2024-05-21	14:20	33	1	1024		60	11016060	26	1	11016060	1	1	1	0	1	0	1	1	0	0	1	0	0	0	1	5	9.8		1	Daras,jatsap,Tihira,goni	2	0	0	0	0	0	0	0	0	0	0		1	0	1	1	0	0	#NULL!
2024-05-25	11:15	30	2	1024		70	22059070	50	2	22059070	1	1	1	0	1	0	0	1	0	1	0	1	0	0	1	5	9.8		1	Dosla,Daras,Ponkhiraj	3	0	0	0	0	0	0	0	0	0	0		1	0	1	1	0	0	#NULL!
2024-05-20	11:48	25	2	1024		20	22042020	45	2	22042020	1	1	1	0	1	0	0	1	0	1	1	0	0	0	1	5	9.8		1	Doslasap,gohamasap,maisaladsap	1	0	1	0	0	0	0	0	0	0	0		1	1	0	0	0	0	#NULL!
2024-05-19	15:01	48	1	1024		110	11015110	50	1	11015110	1	1	1	0	1	1	0	1	0	1	0	0	0	0	0	5	9.8		2		1	1	0	0	0	0	0	0	0	0	0		1	0	1	0	0	0	#NULL!
2024-05-29	13:21	14	2	1024		30	22073030	30	1	22073030	1	1	1	0	1	1	0	1	0	0	1	0	1	0	1	6	11.76		1	Ghoma,dhora,guhi,ponkhiraj	1	0	1	0	0	0	0	0	0	0	0		1	0	1	0	0	0	#NULL!
2024-07-26	10:54	48	1	1024		70	11100070	35	2	11100070	1	1	1	0	1	0	1	1	0	0	1	0	0	0	0	5	9.8		2		1	0	1	0	0	0	0	0	0	0	0		1	0	1	0	0	0	#NULL!
2024-05-22	13:20	33	1	1024		30	11021030	55	1	11021030	1	1	1	0	1	0	1	1	0	0	1	0	0	0	1	5	9.8		1	Jatisap,daras,dumukho,gukhra,	1	0	1	0	0	0	0	0	0	0	0		1	0	1	0	0	0	#NULL!
2024-07-27	10:15	48	1	1024		100	11100100	32	2	11100100	1	1	1	0	1	0	1	1	0	0	1	0	0	0	1	5	9.8		1	Dari, reselbypars, jati, masranga	1	0	1	0	0	0	0	0	0	0	0		1	0	1	0	0	0	#NULL!
2024-07-17	13:59	48	1	1024		120	11070120	32	2	11070120	1	1	1	0	1	0	1	1	0	0	1	0	0	0	1	5	9.8		1	Dari, dumikhi,masranga, takirsap	1	0	1	0	0	0	0	0	0	0	0		1	0	1	0	0	0	#NULL!
2024-05-18	17:28	48	1	1024		90	11007090	18	1	11007090	1	1	0	0	1	0	1	1	0	1	1	0	0	0	0	5	9.8		2		1	0	1	0	0	0	0	0	0	0	0		1	0	1	0	0	0	#NULL!
2024-07-28	11:36	48	1	1024		100	11076100	40	1	11076100	1	1	1	0	1	0	1	0	0	0	1	1	0	0	1	5	9.8		1	Dari, jati, masranga, takirsap,reselbypars,	1	0	1	0	0	0	0	0	0	0	0		1	0	1	0	0	0	#NULL!
2024-07-25	10:29	48	1	1024		100	11096100	25	1	11096100	1	1	1	0	1	0	0	1	0	0	1	1	0	0	1	5	9.8		1	Reselbypars, jati, khoiyajati, kainjira, takirsap, dari, tiathuti, jolpora	1	0	1	0	0	0	0	0	0	0	0		1	0	1	0	0	0	#NULL!
2024-07-24	12:29	39	1	1025		20	11095020	45	2	11095020	2	1	1	0	1	0	0	1	0	0	1	1	1	0	1	6	11.76		1	Masranga, jatisap, daraisap, kalinjira, jolpora, kanasap	1	1	1	0	0	0	0	0	0	0	0		1	0	1	0	0	0	#NULL!
2024-07-15	13:59	48	1	1025		120	11066120	25	2	11066120	1	1	0	0	1	0	1	1	0	0	1	1	0	0	0	5	9.8		2		1	0	1	0	0	0	0	0	0	0	0		1	0	1	0	0	0	#NULL!
2024-07-31	13:15	48	1	1025		80	11085080	35	2	11085080	1	1	0	0	1	0	1	1	0	0	1	1	0	0	1	5	9.8		1	Jati, masranga, takirsap, tiathuti, jolpora	1	0	1	0	0	0	0	0	0	0	0		1	0	1	0	0	0	#NULL!
2024-06-30	12:09	48	1	1025		80	11124080	24	1	11124080	1	1	0	0	1	0	0	1	1	0	1	1	0	0	1	5	9.8		1	Dari, reselbypars, kinkobra,masrangya, dumikhi,laulota	1	0	1	0	0	0	0	0	0	0	0		1	0	1	0	0	0	#NULL!
2024-05-21	14:40	40	1	1025		60	11019060	32	2	11019060	1	1	0	0	1	0	0	1	1	0	1	0	0	0	1	4	7.84		1	Guiya pora, Rasel vaiper, jati shap	1	1	0	0	0	0	0	0	0	0	0		1	1	1	1	0	0	#NULL!
2024-05-18	11:06	40	1	1025		10	11014010	19	1	11014010	1	1	0	0	1	0	0	1	1	1	0	0	0	0	1	4	7.84		1	Daras, Taki shap	1	0	1	0	0	0	0	0	0	0	0		1	0	1	1	0	0	#NULL!
2024-05-23	12:31	40	1	1025		50	11026050	27	2	11026050	1	1	0	0	1	0	1	1	0	0	1	0	0	0	1	4	7.84		1	Tiya tutta,	1	1	0	0	0	0	0	0	0	0	0		1	0	1	1	0	0	#NULL!
2024-08-09	11:24	46	1	1025		80	11103080	35	2	11103080	1	1	0	0	1	0	1	1	0	0	0	1	0	0	1	4	7.84		1	Daras jatisap	1	0	1	0	0	0	0	0	0	0	0		1	0	1	1	0	0	#NULL!
2024-07-25	11:56	46	1	1025		110	11095110	25	2	11095110	1	1	0	0	1	0	1	1	0	0	1	0	0	0	1	4	7.84		1	Russell viper dumakho daras	1	1	1	0	0	0	0	0	0	0	0		#NULL!	1	1	0	0	0	#NULL!
2024-07-28	12:51	48	1	1025		110	11076110	50	1	11076110	1	1	1	0	1	0	1	0	0	0	1	0	0	0	0	4	7.84		#NULL!		1	1	1	0	0	0	0	0	0	0	0		1	0	1	0	0	0	#NULL!
2024-07-15	12:36	17	1	1025		120	11067120	27	2	11067120	1	1	1	0	1	0	1	0	0	0	1	0	0	0	1	4	7.84		1	Daras, Jait, Guia pora, Maitta	1	1	1	0	0	0	0	0	0	0	0		1	0	1	0	0	0	#NULL!
2024-08-07	10:25	48	1	1025		70	11089070	30	1	11089070	1	1	1	0	1	0	0	1	0	0	1	0	0	0	1	4	7.84		1	Dari, reselbypars, masranga, takirsap, jati	1	1	1	0	0	0	0	0	0	0	0		1	0	1	0	0	0	#NULL!
2024-08-03	10:45	48	1	1026		70	11081070	45	2	11081070	1	1	1	0	0	0	1	1	0	0	1	0	0	0	1	4	7.84		1	Dari, jati, masranga, jolpora, domukhi, khoiyajati, kainjira	1	1	1	0	0	0	0	0	0	0	0		1	0	1	0	0	0	#NULL!
2024-08-18	12:21	48	1	1026		80	11028080	45	2	11028080	1	1	0	0	1	0	1	1	0	0	1	0	0	0	1	4	7.84		1	Takirsap, m,jati, dudraj, dari, kainjira, khoiyajati	1	1	1	0	0	0	0	0	0	0	0		1	0	1	0	0	0	#NULL!
2024-05-12	10:48	15	2	1026		40	22007040	22	2	22007040	1	1	0	0	1	0	0	1	1	0	1	0	0	0	0	4	7.84		2		1	1	1	0	0	0	0	0	0	0	0		1	0	1	0	0	0	#NULL!
2024-05-15	14:05	39	1	1026		20	11004020	27	2	11004020	1	1	0	0	1	0	0	0	1	1	1	0	0	0	0	4	7.84		2		1	1	1	0	0	0	0	0	0	0	0		1	0	1	0	0	0	#NULL!
2024-05-16	17:06	47	1	1026		120	11130120	25	2	11130120	1	1	0	0	1	0	0	1	0	0	1	1	0	0	1	4	7.84		1	Jatisap, daraisap	1	1	1	0	0	0	0	0	0	0	0		1	0	1	0	0	0	#NULL!
2024-05-15	14:59	47	1	1026		80	11004080	36	1	11004080	1	1	0	0	1	0	0	1	0	0	1	1	0	0	1	4	7.84		1	Gokhra, jatisap	1	1	1	0	0	0	0	0	0	0	0		1	0	1	0	0	0	#NULL!
2024-05-16	11:50	41	1	1026		40	11005040	35	1	11005040	1	1	0	0	1	0	0	1	0	0	0	1	1	0	1	4	7.84		1	Kobra, dumukho, klaijira, machranga	1	1	1	0	0	0	0	0	0	0	0		1	1	1	1	0	0	#NULL!
2024-05-15	15:54	48	1	1026		80	11007080	25	1	11007080	1	1	1	0	1	0	0	1	0	0	0	0	0	0	0	3	5.88		2		1	1	1	0	0	0	0	0	0	0	0		1	0	1	1	0	0	#NULL!
2024-08-17	10:47	46	1	1026		70	11123070	50	1	11123070	1	1	0	0	1	0	0	1	0	0	0	1	0	0	1	3	5.88		1	Laulata guia pora	1	1	1	0	0	0	0	0	0	0	0		1	0	1	1	0	0	#NULL!
2024-05-25	13:09	33	1	1026		30	11123030	38	1	11123030	1	1	1	0	1	0	1	1	0	0	1	0	0	0	1	5	9.8		1	Daras,lawlota,urale,macrangga,matesap,dumukkhe,joldoras,tehersap,gunisap	1	0	1	0	0	0	0	0	0	0	0		1	0	0	1	0	0	#NULL!
2024-05-15	14:41	33	1	1026		20	11001020	29	2	11001020	1	1	1	0	1	0	1	0	0	1	0	1	0	0	0	5	9.8		2		1	1	0	0	0	0	0	0	0	0	0		1	0	0	1	0	0	#NULL!
2024-05-15	11:37	33	1	1026		10	11001010	23	2	11001010	1	1	0	0	1	0	1	1	0	0	1	1	0	0	0	5	9.8		2		1	0	1	0	0	0	0	0	0	0	0		1	0	0	1	0	0	#NULL!
2024-07-15	12:32	39	1	1026		50	11065050	47	1	11065050	1	1	1	0	1	0	0	1	0	0	1	1	0	0	1	5	9.8		1	Darisap, jatisap, tekirsap, masranga, dumukhesap , uralmoharaz,guiapora.	1	0	0	0	1	1	0	1	1	0	0		1	0	1	0	0	0	#NULL!
2024-06-30	13:42	39	1	1027		30	11043030	28	1	11043030	1	1	1	0	1	0	0	1	0	0	1	0	0	0	1	4	7.84		1	Daraisap, tekirsap, masranga, jolpora,,	1	0	1	0	1	1	0	1	1	0	0		1	0	1	0	0	0	#NULL!
2024-05-25	13:13	39	1	1027		20	11030020	45	1	11030020	1	1	0	0	1	0	0	1	0	0	1	1	0	0	1	4	7.84		1	Jatisap,daraisap,kalinjira, takirsap,dhorasap, masranga, jolpora.	1	0	1	1	1	0	0	1	1	0	0		1	0	1	0	0	0	#NULL!
2024-05-26	14:44	30	2	1027		120	22059120	60	2	22059120	1	1	0	0	1	0	0	1	0	1	0	0	0	1	1	4	7.84	Gas (tree) lagabe	1	Dosla,gomah	1	0	1	0	0	1	0	1	1	0	0		1	0	1	1	0	0	#NULL!
2024-06-12	11:02	11	2	1027		60	22114060	20	2	22114060	3	1	1	0	1	1	0	1	0	0	1	0	0	0	0	5	9.8		2		1	0	1	0	1	0	0	1	1	0	0		1	1	1	0	0	0	#NULL!
2024-07-16	14:16	39	1	1027		30	11069030	50	1	11069030	1	1	1	0	1	0	1	1	0	1	0	0	0	0	1	5	9.8		1	Jatisap, tekirsap, masranga, dumukhesap, jolpora daraisap, guiapora, monosa,	1	0	0	0	1	0	0	1	1	0	0		1	0	1	0	0	0	#NULL!
2024-06-22	16:27	48	1	1027		120	11030120	60	1	11030120	1	1	1	1	1	0	0	1	0	0	1	0	0	0	1	5	9.8		1	Jati,teher masranga,dari,tenapora,jolpora,etc	1	0	0	0	1	0	0	1	1	0	0		1	0	1	0	0	0	#NULL!
2024-07-13	10:28	39	1	1027		40	11061040	48	1	11061040	1	1	1	0	1	0	1	1	0	0	1	0	0	0	1	5	9.8		1	Masranga, jolpora, daraisap, dumukhesap, takirsap,matisap	1	0	0	0	1	0	0	1	1	0	0		1	0	1	0	0	0	#NULL!
2024-08-01	12:01	39	1	1027		40	11084040	37	1	11084040	1	1	1	0	1	0	1	1	0	0	1	0	0	0	1	5	9.8		1	Masranga, daraisap, tekirsap, dumukhesap, jolpora, jatisap, joldari	1	0	0	0	1	0	0	1	1	0	0		1	0	1	0	0	0	#NULL!
2024-07-30	11:00	39	1	1027		40	11073040	42	2	11073040	1	1	1	0	1	0	1	1	0	0	1	0	0	0	1	5	9.8		1	Masranga, daraisap, jatisap tekirsap, gonisap, guiapora, jolpora,	1	0	0	0	1	0	0	1	1	1	0		1	0	1	0	0	0	#NULL!
2024-07-28	10:07	39	1	1027		40	11075040	35	2	11075040	1	1	1	0	1	0	1	1	0	0	1	0	0	0	1	5	9.8		1	Jatisap, tekirsap, masranga, dumukhesap, uralmoharaz,hannisap, laulota, gonisap	1	0	0	0	1	0	0	1	1	0	0		1	0	1	0	0	0	#NULL!
2024-07-29	10:48	39	1	1027		10	11073010	45	2	11073010	1	1	1	0	1	0	1	1	0	0	1	0	0	0	1	5	9.8		1	Darisap, masranga, jatisap, tekirsap, gonisap,	1	0	0	0	1	0	0	1	1	0	0		1	0	1	0	0	0	#NULL!
2024-05-27	11:15	28	2	1028		80	22066080	33	1	22066080	1	1	1	0	1	0	0	1	1	0	1	0	0	0	0	5	9.8		2		1	0	0	0	1	0	0	1	1	0	0		2	0	1	0	0	0	#NULL!
2024-06-04	10:39	28	2	1028		100	22093100	60	1	22093100	1	1	1	0	1	0	0	1	1	0	1	0	0	0	1	5	9.8		1	Dosla, maisalad	1	0	0	0	1	0	0	1	1	0	0		2	0	1	0	0	0	#NULL!
2024-06-11	10:47	28	2	1028		80	22118080	58	2	22118080	1	1	1	0	1	0	0	1	1	0	1	0	0	0	1	5	9.8		1	Dosla, gohamaha, gokra	1	0	0	0	1	0	0	1	1	0	0		1	0	1	0	0	0	#NULL!
2024-05-25	12:57	28	2	1028		90	22057090	40	1	22057090	1	1	1	0	1	0	0	1	1	0	1	0	0	0	1	5	9.8		1	Dosla, gohamaha	1	0	0	0	1	0	0	1	1	0	0		2	0	1	0	0	0	#NULL!
2024-06-08	14:08	28	2	1028		120	22048120	30	1	22048120	1	1	1	0	1	0	0	1	0	1	1	0	0	0	1	5	9.8		1	Dosla, gihamaha	1	0	0	0	1	0	0	1	1	0	0		1	0	1	0	0	0	#NULL!
2024-06-12	10:13	28	2	1028		120	22118120	37	2	22118120	1	1	1	0	1	0	0	1	0	0	1	1	0	0	0	5	9.8		2		1	0	0	0	1	0	0	1	1	0	0		2	0	1	0	0	0	#NULL!
2024-06-11	09:42	28	2	1028		70	22118070	63	1	22118070	1	1	1	0	1	0	0	1	0	0	1	1	0	0	1	5	9.8		1	Dosla, gohamaha, maisalad	1	0	0	0	1	0	0	1	1	0	0		2	0	1	0	0	0	#NULL!
2024-06-12	08:16	28	2	1028		100	22118100	35	1	22118100	1	1	1	0	1	0	0	1	0	0	1	1	0	0	1	5	9.8		1	Dosla, gohamaha	1	0	0	0	1	0	0	1	1	0	0		1	0	1	0	0	0	#NULL!
2024-06-11	08:48	28	2	1028		110	22118110	33	1	22118110	1	1	1	0	1	0	0	1	0	0	1	1	0	0	1	5	9.8		1	Dosla	1	0	0	0	1	0	0	1	1	0	0		2	0	1	0	0	0	#NULL!
2024-08-10	13:29	39	1	1028		60	11103060	52	1	11103060	1	1	0	0	1	0	1	1	0	0	1	1	0	0	1	5	9.8		1	Sutanali, takirsap, masranga, jolpora, dumukhesap, daraisap, kalinjira	1	0	0	0	1	0	0	1	1	0	0		2	0	1	0	0	0	#NULL!
2024-08-03	12:12	39	1	1028		20	11080020	23	2	11080020	1	1	0	0	1	0	1	1	0	0	1	1	0	0	1	5	9.8		1	Masranga, takirsap, jolpora, daraisap, kalinjira, jatisap, dumukhesap,	1	0	0	0	1	0	0	1	1	0	0		1	0	1	0	0	0	#NULL!
2024-08-16	13:10	39	1	1029		60	11115060	21	1	11115060	1	1	0	0	1	0	1	1	0	0	1	1	0	0	1	5	9.8		1	Masranga, jolpora, dumukhesap, darisap, takirsap,	1	0	0	0	1	0	0	1	1	0	0		1	0	1	0	0	0	#NULL!
2024-08-04	10:47	39	1	1029		40	11080040	32	1	11080040	1	1	0	0	1	0	1	1	0	0	1	1	0	0	1	5	9.8		1	Kalinjira, jatisap, tekirsap, darisap, guiapora, jolpora, dumukhesap,	1	0	0	0	1	0	0	1	1	0	0		1	0	1	0	0	0	#NULL!
2024-08-12	11:18	39	1	1029		40	11107040	40	1	11107040	1	1	0	0	1	0	1	1	0	0	1	1	0	0	1	5	9.8		1	Darisap, masranga, jolpora, dumukhesap, matisap, kanasap,	1	0	0	0	1	0	0	1	1	0	0		1	0	1	0	0	0	#NULL!
2024-08-07	13:02	39	1	1029		20	11088020	40	1	11088020	1	1	0	0	1	0	1	1	0	0	1	1	0	0	1	5	9.8		1	Darisap, jatisap, masranga, kalinjira, laulota, jolpora,dumukhesap	1	0	0	0	1	0	0	1	1	0	0		1	0	1	0	0	0	#NULL!
2024-07-01	12:31	39	1	1029		50	11043050	45	1	11043050	1	1	0	0	1	0	0	1	1	0	1	1	0	0	1	5	9.8		1	Jatisap, cobra, darisap, masranga jolpora	1	0	0	0	1	0	0	1	1	0	0		1	0	1	0	0	0	#NULL!
2024-05-21	13:30	32	1	1029		50	11121050	25	1	11121050	1	1	1	0	1	0	0	1	0	1	0	0	0	0	1	4	7.84		1	Kubra,daras,jolpora,guiyapora,dumukho	1	0	0	0	1	0	0	1	1	0	0		2	0	1	1	0	0	#NULL!
2024-08-17	12:58	46	1	1029		90	11123090	37	2	11123090	1	1	0	0	1	0	1	1	0	0	0	1	0	0	1	4	7.84		1	Daras kali jat tahira	1	0	0	0	1	0	0	1	1	0	0		2	0	1	1	0	0	#NULL!
2024-06-12	09:10	13	2	1029		40	22115040	34	1	22115040	1	1	0	0	1	0	0	1	0	0	1	1	0	0	1	4	7.84		1	Doasla gohoma,	1	0	0	0	1	0	0	1	1	0	0		2	0	1	1	0	0	#NULL!
2024-06-03	12:14	30	2	1029		80	22123080	55	1	22123080	1	1	0	0	1	0	1	1	0	1	0	0	0	1	1	5	9.8		1	Goma.dosla,msalad	1	0	1	0	1	0	0	1	1	0	0		1	1	1	0	0	0	#NULL!
2024-05-30	10:28	30	2	1029		100	22077100	45	2	22077100	1	1	0	0	1	0	1	1	0	1	0	0	0	0	1	4	7.84		1	Dosla,gomah,	1	0	1	0	1	0	0	1	1	0	0		1	1	1	0	0	0	#NULL!
2024-06-11	10:59	13	2	1029		20	22115020	30	2	22115020	1	1	0	0	1	0	1	1	0	0	1	0	0	0	1	4	7.84		1	Rasel vipar,doasla,gohama	1	0	1	0	1	0	0	1	1	0	0		1	1	1	0	0	0	#NULL!
2024-06-05	11:57	30	2	1029		80	22103080	40	2	22103080	1	1	1	0	1	0	0	0	0	1	1	0	0	0	1	4	7.84		1	Batasitki,dosla,gomah	1	0	1	0	1	0	0	1	1	1	0		1	1	1	0	0	0	#NULL!
2024-05-29	13:11	30	2	1029		90	22077090	20	2	22077090	1	1	0	0	1	0	0	1	0	1	0	1	0	0	0	4	7.84		2		1	0	1	0	1	0	0	1	1	0	0		1	1	1	0	0	0	#NULL!
2024-07-18	13:21	39	1	1030		30	11075030	27	2	11075030	1	1	1	0	1	0	1	1	0	0	0	0	0	0	1	4	7.84		1	Jatisap, daraisap, kalinjira, masranga, dumukhesa, laulota, takirsap	1	1	0	0	1	0	0	1	1	0	0		1	0	1	0	0	0	#NULL!
2024-07-07	13:27	39	1	1030		30	11053030	19	1	11053030	1	1	1	0	1	0	1	1	0	0	0	0	0	0	1	4	7.84		1	Darisap, kalinjira, masranga, lawlota, jolpora, dumukhesap	1	0	1	0	1	0	0	1	1	0	0		1	0	1	0	0	0	#NULL!
2024-05-23	14:12	28	2	1030		90	22048090	25	2	22048090	1	1	1	0	1	0	0	1	0	0	1	0	0	0	1	4	7.84		1	Dosla, gohamaha	1	0	1	0	1	0	0	1	1	0	0		1	0	1	0	0	0	#NULL!
2024-07-25	14:02	39	1	1030		60	11095060	70	1	11095060	1	1	1	0	1	0	0	1	0	0	1	0	0	0	1	4	7.84		1	Darisap, masranga, jolpora, dumukhesap,takirsap	1	0	1	0	1	0	0	1	1	0	0		1	0	1	0	0	0	#NULL!
2024-07-18	10:27	39	1	1030		10	11075010	30	2	11075010	1	1	1	0	0	0	1	1	0	0	1	0	0	0	1	4	7.84		1	Darisap, masranga, jolpora, dumukhesap, takirsap, dudraz	1	0	1	0	1	0	0	1	1	0	0		1	0	1	0	0	0	#NULL!
2024-07-06	12:51	48	1	1030		110	11051110	38	1	11051110	1	1	0	0	1	0	1	1	0	0	1	0	0	0	1	4	7.84		1	Jatisap, dar,masranga, khoiyajati, kainjira, sutanali etc	1	0	1	0	1	0	0	1	1	0	0		1	0	1	0	0	0	#NULL!
2024-06-29	11:45	48	1	1030		110	11093110	40	1	11093110	1	1	0	0	1	0	1	1	0	0	1	0	0	0	1	4	7.84		1	Dari, reselbypars,jolpora, kobra, jati	1	0	1	0	1	0	0	1	1	0	0		1	0	1	0	0	0	#NULL!
2024-07-02	11:07	39	1	1030		10	11046010	55	2	11046010	1	1	0	0	1	0	1	0	0	0	1	1	0	0	1	4	7.84		1	Masranga, jatisap, daraisap, kalinjira, jolpora,	1	1	0	0	1	0	0	1	1	0	0		1	0	1	0	0	0	#NULL!
2024-06-24	13:22	30	1	1030		55	11036055	44	1	11036055	1	1	0	0	1	0	0	1	0	1	0	0	1	0	1	4	7.84		1	Jati sap,Tahera,Rasell viper	1	0	1	0	1	0	0	1	1	0	0		1	0	1	1	0	0	#NULL!
2024-08-07	10:03	30	1	1030		10	11127010	40	2	11127010	1	1	0	0	1	0	0	1	0	1	0	0	0	0	1	3	5.88		1	Jatisap, Goiapora	1	0	1	0	1	0	0	1	1	0	0		1	0	1	1	0	0	#NULL!
2024-05-26	12:12	30	2	1030		110	22059110	70	1	22059110	1	1	0	0	1	0	0	1	0	1	0	0	0	0	1	3	5.88		1	Dosla.Gohma,darash	1	0	1	0	1	0	0	1	1	0	0		1	0	1	1	0	0	#NULL!
2024-06-29	11:44	30	1	1030		50	11041050	28	1	11041050	1	1	0	0	1	0	0	1	0	1	0	0	0	0	1	3	5.88		1	Daras,Patilota	1	0	1	0	1	0	0	1	1	0	0		1	0	1	1	0	0	#NULL!
2024-06-22	14:56	30	1	1031		60	11032060	35	1	11032060	1	1	0	0	1	0	0	0	0	1	0	1	0	0	1	3	5.88		1	Daras,Jaita	1	0	1	0	1	0	0	1	1	0	0		1	0	1	1	0	0	#NULL!
2024-07-11	13:23	39	1	1031		30	11061030	26	1	11061030	1	1	0	0	1	0	1	1	0	0	0	0	0	0	0	3	5.88		#NULL!		1	1	1	0	1	0	0	1	1	0	0		1	0	1	0	0	0	#NULL!
2024-07-13	11:14	30	1	1031		50	11063050	59	1	11063050	1	1	0	0	1	0	0	1	0	1	0	0	0	0	1	3	5.88		1	Jatisap, goiaPora,	1	0	1	0	1	0	1	0	1	0	0		1	0	1	1	0	0	#NULL!
2024-05-26	13:21	20	2	1031		60	22057060	53	2	22057060	1	1	0	0	1	0	1	0	0	0	1	1	0	0	1	4	7.84		1	Dosla,gukra	1	0	0	0	1	1	0	0	1	0	0		1	0	1	1	0	0	#NULL!
2024-08-04	13:41	39	1	1031		60	11080060	30	2	11080060	1	1	0	0	1	0	1	1	0	0	1	1	0	0	1	5	9.8		1	Darisap, masranga, tiyaturi, jatisap, tekirsap, gonisap, jolpora,dumukhesap	1	0	0	0	1	1	0	1	0	0	0		1	0	1	0	0	0	#NULL!
2024-07-30	13:53	39	1	1031		60	11073060	45	2	11073060	1	1	1	0	1	0	1	1	0	0	0	0	0	0	1	4	7.84		1	Matisap, masranga, daraisap, tekirsap, gonisap, kanasap, dumukhesap	1	0	1	0	1	1	0	1	0	0	0		1	0	1	0	0	0	#NULL!
2024-05-15	16:33	39	1	1031		30	11004030	35	2	11004030	1	1	1	0	1	0	0	1	0	0	1	1	0	0	1	5	9.8		1	Daraisap,kalinjira, masranga, jatisap.	1	0	0	1	1	0	0	1	0	1	0		1	0	1	0	0	0	#NULL!
2024-05-15	11:59	38	1	1031		70	11002070	38	1	11002070	1	1	1	1	1	0	0	0	0	0	0	0	0	0	1	3	5.88		1	Jaty sap, tiatori,law lota sap,kalo jat,	1	0	1	1	1	0	0	1	0	0	0		1	1	0	1	0	0	#NULL!
2024-06-02	12:54	15	2	1031		60	22085060	32	2	22085060	1	1	0	0	1	0	0	0	1	1	0	0	0	0	0	3	5.88		2		1	1	1	0	1	1	1	0	0	0	0		1	0	1	0	0	0	#NULL!
2024-06-05	10:08	15	2	1031		10	22102010	40	1	22102010	1	1	0	0	1	0	0	1	1	0	0	0	0	0	1	3	5.88		1	Dosla,raselviper,daras	1	1	1	1	1	1	0	0	0	0	0		1	0	1	0	0	0	#NULL!
2024-06-05	12:40	15	2	1031		30	22102030	20	2	22102030	1	1	0	0	1	0	0	0	1	0	1	0	0	0	0	3	5.88		2		1	1	1	1	1	1	0	0	0	0	0		1	0	1	0	0	0	#NULL!
2024-06-07	10:47	15	2	1031		50	22102050	50	1	22102050	1	1	0	0	1	0	0	0	1	0	1	0	0	0	1	3	5.88		1	Dosla,darad,ailbora	1	1	1	1	1	1	0	0	0	0	0		1	0	1	0	0	0	#NULL!
2024-05-23	15:42	47	1	1031		120	11024120	45	2	11024120	1	1	0	1	1	0	0	1	0	0	1	1	0	0	1	5	9.8		1	Jatisap, daraisap,kalisap, machranga, dholkeuccha	1	0	0	0	1	0	0	1	1	0	0		1	0	0	1	0	0	#NULL!
2024-07-13	12:13	48	1	1031		110	11062110	70	1	11062110	1	1	0	0	1	0	0	1	1	0	1	1	0	0	1	5	9.8		1	Dari, jati, dudraj, sutanali, masranga, kainjira, jolpora, takirsap, tiathuti,goni,	1	0	0	0	0	0	0	1	1	1	0		1	0	1	0	0	0	#NULL!
2024-06-23	13:16	30	1	1031		120	11036120	30	2	11036120	1	1	0	0	1	0	0	1	0	1	0	0	0	0	1	3	5.88		1	Jati Sap,Tehera,Daras	1	0	1	0	0	0	0	1	1	0	0		1	0	1	1	1	0	#NULL!
2024-06-08	13:32	28	2	1032		110	22048110	35	2	22048110	1	1	1	0	1	0	1	1	0	0	1	0	0	0	0	5	9.8		2		1	0	0	0	1	0	0	0	1	0	0		1	0	1	0	0	0	#NULL!
2024-06-03	12:16	28	2	1032		80	22093080	42	2	22093080	1	1	1	0	1	0	1	1	0	0	1	0	0	0	1	5	9.8		1	Dosla, vamta,	1	0	0	0	1	0	0	0	1	1	0		1	0	1	0	0	0	#NULL!
2024-05-29	11:27	28	2	1032		80	22075080	30	1	22075080	1	1	1	0	1	0	0	1	1	0	1	0	0	0	1	5	9.8		1	Dosla, gohamaha, maisalad	1	0	0	0	1	0	0	0	1	0	0		1	0	1	0	0	0	#NULL!
2024-06-02	11:43	28	2	1032		110	22084110	37	2	22084110	1	1	1	0	1	0	0	1	1	0	1	0	0	0	1	5	9.8		1	Dosla	1	0	0	0	1	0	0	0	1	0	0		1	0	1	0	0	0	#NULL!
2024-05-27	15:04	30	2	1032		90	22068090	35	2	22068090	1	1	0	0	1	0	1	1	0	1	0	0	0	0	1	4	7.84		1	Dosla,Gohama	1	0	1	0	1	0	0	0	1	0	0		1	1	1	0	0	0	#NULL!
2024-07-27	10:15	39	1	1032		40	11099040	48	1	11099040	1	1	1	0	1	0	0	1	0	0	1	0	0	0	1	4	7.84		1	Darisap, masranga, jatisap, joldari, laulota, takirsap, dhorasap	1	0	1	0	1	0	0	0	1	0	0		1	0	1	0	0	0	#NULL!
2024-05-20	11:46	38	1	1032		70	11121070	40	2	11121070	1	1	0	0	1	1	1	0	0	0	0	0	0	0	0	3	5.88		2		1	0	1	0	1	0	0	0	1	0	0		1	0	1	1	0	0	#NULL!
2024-08-02	09:20	30	1	1032		50	11101050	42	1	11101050	1	1	1	0	1	0	0	1	0	0	0	0	0	0	1	3	5.88		1	Terisap,Daras	1	0	1	0	1	0	0	0	1	0	0		1	0	1	1	0	0	#NULL!
2024-08-02	14:31	30	1	1032		40	11077040	21	1	11077040	1	1	1	0	1	0	0	1	0	0	0	0	0	0	1	3	5.88		1	Terisap, daras	1	0	1	0	1	0	0	0	1	0	0		1	0	1	1	0	0	#NULL!
2024-08-12	09:30	30	1	1032		40	11109040	40	2	11109040	1	1	1	0	1	0	0	1	0	0	0	0	0	0	1	3	5.88		1	Raselviper, Daras,jatisap	1	0	1	0	1	0	0	0	1	0	0		1	0	1	1	0	0	#NULL!
2024-08-08	13:03	30	1	1032		60	11127060	18	1	11127060	1	1	1	0	1	0	0	1	0	0	0	0	0	0	1	3	5.88		1	Jatisap, Goiapora, Raselviper	1	0	1	0	1	0	0	0	1	1	0		1	0	1	1	0	0	#NULL!
2024-07-14	09:33	30	1	1032		10	11067010	31	1	11067010	1	1	1	0	1	0	0	1	0	0	0	0	0	0	1	3	5.88		1	Daras,Teri sap	1	0	1	0	1	0	0	0	1	0	0		1	0	1	1	0	0	#NULL!
2024-08-15	13:03	30	1	1033		30	11117030	30	2	11117030	1	1	1	0	1	0	0	1	0	0	0	0	0	0	1	3	5.88		1	Daras,jatisap, Raselviper, jolpora	1	0	1	0	1	0	0	0	1	0	0		1	0	1	1	0	0	#NULL!
2024-07-08	14:17	30	1	1033		60	11055060	27	2	11055060	1	1	1	0	1	0	0	1	0	0	0	0	0	0	1	3	5.88		1	Daras, Hati sap, Rasel viper,	1	0	1	0	1	0	0	0	1	0	0		1	0	1	1	0	0	#NULL!
2024-07-08	12:53	30	1	1033		50	11055050	50	2	11055050	1	1	1	0	1	0	0	1	0	0	0	0	0	0	1	3	5.88		1	Chandra porai, Goiapora, Jatie, Daras,Goni say, Laulota,	1	0	1	0	1	0	0	0	1	0	0		1	0	1	1	0	0	#NULL!
2024-06-08	14:51	30	2	1033		120	22050120	40	2	22050120	1	1	0	0	1	0	0	1	0	1	0	0	0	0	0	3	5.88		2		1	0	1	0	1	0	0	0	1	1	0		1	0	1	1	0	0	#NULL!
2024-06-01	12:11	30	2	1033		90	22086090	46	1	22086090	1	1	0	0	1	0	0	1	0	1	0	0	0	1	1	4	7.84	Barite gas pote rakhbe	1	Batasipi,masalad,goma,daras,	1	0	1	0	1	0	0	0	1	0	0		1	0	1	1	0	0	#NULL!
2024-07-06	12:06	30	1	1033		50	11125050	50	1	11125050	1	1	1	0	1	0	0	0	0	0	0	1	0	0	1	3	5.88		1	Jati sap,Dodtraj,	1	0	1	0	1	0	0	0	1	0	0		1	0	1	1	0	0	#NULL!
2024-06-08	12:16	11	2	1033		40	22125040	42	1	22125040	3	1	1	0	1	0	1	1	0	0	1	0	0	0	1	5	9.8		1	Dosla,gohoma	1	0	1	0	1	0	0	1	0	1	0		1	1	1	0	0	0	#NULL!
2024-05-29	10:55	23	2	1033		70	22071070	22	1	22071070	3	1	1	0	1	0	0	1	0	0	1	1	0	0	0	5	9.8		2		1	0	1	0	1	0	0	1	0	0	0		1	1	1	0	0	0	#NULL!
2024-07-26	11:08	39	1	1033		20	11099020	35	2	11099020	1	1	1	0	1	0	1	1	0	0	1	0	0	0	1	5	9.8		1	Darisap, jatisap, tekirsap, masranga, dumukhesap, jolpora,	1	0	0	0	1	0	0	1	0	0	0		1	0	1	0	0	0	#NULL!
2024-07-07	12:47	48	1	1033		80	11054080	45	1	11054080	1	1	0	1	1	0	1	1	0	0	1	0	0	0	1	5	9.8		1	Jatisap, dari, tiathuti,reselbypars, khoiyajati, kainjira, sutanali, dudraj,	1	0	0	0	1	0	0	1	0	0	0		2	0	1	0	0	0	#NULL!
2024-06-27	10:26	48	1	1033		70	11093070	27	1	11093070	1	1	1	0	1	0	0	1	0	0	1	1	0	0	1	5	9.8		1	Jati, dari, reselbypars, takirsap,	1	0	0	0	1	0	0	1	0	0	0		2	0	1	0	0	0	#NULL!
2024-08-14	10:54	39	1	1033		40	11111040	42	1	11111040	1	1	0	0	1	0	1	1	0	0	1	1	0	0	1	5	9.8		1	Gonisap, jatisap, daraisap, kalinjira, dudraz, masranga, jolpora, dumukhesap, takirsap,	1	0	0	0	1	0	0	1	0	0	0		1	0	1	0	0	0	#NULL!
2024-05-25	14:34	14	2	1033		20	22055020	75	1	22055020	1	1	0	0	1	0	0	1	0	1	1	1	0	0	1	5	9.8		1	Ghohoma,dhokla.	1	0	0	0	1	0	0	1	0	0	0		1	0	1	0	0	0	#NULL!
2024-07-29	12:50	46	1	1034		80	11073080	35	2	11073080	1	1	1	0	1	0	1	1	0	0	0	0	0	0	1	4	7.84		1	Daras jatisap	1	0	0	0	1	0	0	1	0	0	0		2	0	1	1	0	0	#NULL!
2024-05-19	11:05	41	1	1034		40	11013040	25	2	11013040	1	1	1	0	1	0	0	1	0	0	1	0	1	0	0	5	9.8		2		1	0	0	0	1	0	0	1	0	0	0		1	0	1	1	0	0	#NULL!
2024-05-14	14:59	20	2	1034		60	22014060	55	1	22014060	2	1	0	0	1	0	1	1	0	0	1	0	0	0	0	4	7.84		2		1	0	1	0	1	0	0	1	0	0	0		1	0	1	1	0	0	#NULL!
2024-05-20	15:19	13	2	1034		30	22037030	35	1	22037030	2	1	0	0	1	0	0	1	1	0	1	0	0	0	1	4	7.84		1	Doasla,maisallad,darais	1	0	1	0	1	0	0	1	0	0	0		1	0	1	1	0	0	#NULL!
2024-08-16	11:40	46	1	1034		110	11115110	35	2	11115110	1	1	0	0	1	0	1	1	0	0	0	1	0	0	0	4	7.84		2		1	0	0	0	1	0	0	1	0	0	0		2	0	1	1	0	0	#NULL!
2024-08-13	13:46	46	1	1034		90	11111090	40	2	11111090	1	1	0	0	1	0	1	1	0	0	0	1	0	0	1	4	7.84		1	Laulata daras	1	0	0	0	1	0	0	1	0	0	0		2	0	1	1	0	0	#NULL!
2024-08-12	12:27	46	1	1034		110	11107110	50	2	11107110	1	1	0	0	1	0	1	1	0	0	0	1	0	0	1	4	7.84		1	Jatisap daras goni tahira	1	0	0	0	1	0	0	1	0	0	0		1	0	1	1	0	0	#NULL!
2024-05-18	17:04	41	1	1034		30	11013030	21	2	11013030	1	1	0	0	1	0	1	0	0	0	1	1	1	0	0	5	9.8		2		1	0	0	0	1	0	0	1	0	0	0		1	0	1	1	0	0	#NULL!
2024-08-11	13:31	39	1	1034		30	11107030	45	1	11107030	1	1	0	0	1	0	0	1	0	0	1	1	0	0	1	4	7.84		1	Jatisap, daraisap, masranga, jolpora, dumukhesap, matisap, laulota	1	0	0	0	1	0	0	1	0	0	0		1	0	1	1	0	0	#NULL!
2024-05-25	16:14	42	1	1034		90	11031090	65	2	11031090	1	1	0	0	1	0	0	1	0	0	1	1	0	0	1	4	7.84		1	Daraj,jati	1	0	0	0	1	0	0	1	0	0	0		1	0	1	1	0	0	#NULL!
2024-05-25	15:13	41	1	1034		30	11031030	47	2	11031030	1	1	0	0	1	0	0	1	0	0	1	1	0	0	1	4	7.84		1	Darai, jati, machranga,tehirab	1	0	0	0	1	0	0	1	0	0	0		2	0	1	1	0	0	#NULL!
2024-05-25	13:04	41	1	1034		20	11031020	40	2	11031020	1	1	0	0	1	0	0	1	0	0	1	1	0	0	1	4	7.84		1	Darai, dudraj,kalinjira,khoiye	1	0	0	0	1	0	0	1	0	0	0		2	0	1	1	0	0	#NULL!
2024-07-28	11:32	39	1	1035		50	11075050	59	1	11075050	1	1	0	0	1	1	1	1	0	0	0	0	0	0	1	4	7.84		1	Darisap,masranga, tiyaturi,jatisap,tekirsap,gonisap,kanasap,	1	0	1	0	1	0	0	1	0	0	0		1	0	1	0	0	0	#NULL!
2024-07-14	14:09	39	1	1035		30	11065030	52	1	11065030	1	1	1	0	1	0	0	1	0	0	1	0	0	0	1	4	7.84		1	Jatisap, daraisap, kalinjira masranga, lawlota jolpora, dumukhesap, takirsap,dudraz	1	1	0	0	1	0	0	1	0	0	0		1	0	1	0	0	0	#NULL!
2024-06-22	14:45	48	1	1035		110	11030110	35	2	11030110	1	1	1	0	1	0	0	1	0	0	1	0	0	0	0	4	7.84		2		1	0	1	0	1	0	0	1	0	0	0		1	0	1	0	0	0	#NULL!
2024-07-25	12:18	39	1	1035		50	11095050	50	1	11095050	1	1	1	0	1	0	0	1	0	0	1	0	0	0	1	4	7.84		1	Masranga, jolpora, dumukhesap, takirsap, darisap	1	0	1	0	1	0	0	1	0	0	0		1	0	1	0	0	0	#NULL!
2024-07-31	11:58	39	1	1035		10	11084010	22	1	11084010	1	1	1	0	1	0	0	1	0	0	1	0	0	0	1	4	7.84		1	Gogkhor, chondrobora, jatisap, daraisap, kalinjira, jolpora, masranga, guyapora, sutanale,	1	0	1	0	1	0	0	1	0	0	0		1	0	1	0	0	0	#NULL!
2024-06-04	12:44	28	2	1035		121	22093121	52	1	22093121	1	1	1	0	1	0	0	1	0	0	1	0	0	0	1	4	7.84		1	Dosla, gohamaha	1	0	1	0	1	0	0	1	0	0	0		1	0	1	0	0	0	#NULL!
2024-07-10	13:20	48	1	1035		120	11058120	66	1	11058120	1	1	1	0	1	0	0	1	0	0	1	0	0	0	1	4	7.84		1	Dari, jolpora, takirsap, khoiyajati, kainjira, sutanali, tiyathuti.	1	0	1	0	1	0	0	1	0	0	0		1	0	1	0	0	0	#NULL!
2024-05-21	11:04	39	1	1035		40	11122040	53	2	11122040	1	1	1	0	1	0	0	1	0	0	1	0	0	0	1	4	7.84		1	Daraisap, kalinjira,dutraz, jatisap, dumukhesap,uralmoharaz,	1	0	1	0	1	0	0	1	0	0	0		1	0	1	0	0	0	#NULL!
2024-08-01	15:02	39	1	1035		60	11084060	25	2	11084060	1	1	0	0	1	0	1	1	0	0	1	0	0	0	1	4	7.84		1	Masranga, jolpora, dumukhesap, takirsap, matisap, kanasap, uralmoharaz, hannisap,	1	1	0	0	1	0	0	1	0	0	0		1	0	1	0	0	0	#NULL!
2024-05-15	10:44	15	2	1035		10	22023010	58	1	22023010	1	1	0	0	1	0	0	1	1	0	1	0	0	0	1	4	7.84		1	Gohama,darais	1	1	0	0	1	0	0	1	0	0	0		2	0	1	0	0	0	#NULL!
2024-07-02	11:25	48	1	1035		70	11047070	40	1	11047070	1	1	0	0	1	0	0	1	1	0	1	0	0	0	1	4	7.84		1	Dari, reselbypars, jati, khoiyajati, kainjira, sutanali,	1	0	1	0	1	0	0	1	0	0	0		1	0	1	0	0	0	#NULL!
2024-07-06	11:07	39	1	1035		40	11050040	26	1	11050040	1	1	0	0	1	0	1	0	0	1	1	0	0	0	1	4	7.84		1	Chondrobora, jatisap, tekirsap, gonisap, masranga, jolpora,	1	0	1	0	1	0	0	1	0	0	0		1	0	1	0	0	0	#NULL!
2024-07-06	11:11	48	1	1036		100	11051100	60	1	11051100	1	1	1	0	1	0	0	0	0	0	1	1	0	0	1	4	7.84		1	Dari, reselbypars, jati, dudraj, masranga, jolpora, takirsap, sutanali	1	0	1	0	1	0	0	1	0	0	0		1	0	1	0	0	0	#NULL!
2024-07-11	11:22	48	1	1036		70	11062070	56	1	11062070	1	1	0	0	1	0	0	1	0	0	1	1	0	0	1	4	7.84		1	Masranga, reselbypars.,jati, dudraj, sutanali, khoiyajati	1	0	1	0	1	0	0	1	0	0	0		1	0	1	0	0	0	#NULL!
2024-05-18	12:45	39	1	1036		20	11012020	45	2	11012020	1	1	0	0	1	0	0	1	0	0	1	1	0	0	1	4	7.84		1	Jolpora, darai, jati, masrangya	1	0	1	0	1	0	0	1	0	0	0		1	0	1	0	0	0	#NULL!
2024-08-16	10:18	39	1	1036		40	11115040	26	2	11115040	1	1	0	0	1	0	0	1	0	0	1	1	0	0	1	4	7.84		1	Jatisap, daraisap, masranga, jolpora, dumukhesap, takirsap,	1	0	1	0	1	0	0	1	0	0	0		1	0	1	0	0	0	#NULL!
2024-07-07	10:34	46	1	1036		70	11053070	45	2	11053070	1	1	0	0	1	0	0	1	0	0	1	1	0	0	1	4	7.84		1	Jatisap guiapora Russell viper	1	0	1	0	1	0	0	1	0	0	0		1	0	1	0	0	0	#NULL!
2024-05-12	13:11	13	2	1036		50	22003050	50	1	22003050	1	1	0	0	1	0	0	1	0	0	1	1	0	0	1	4	7.84		1	Goma,	1	0	1	0	1	0	0	1	0	0	0		1	0	1	0	0	0	#NULL!
2024-05-22	12:54	44	1	1036		80	11026080	26	2	11026080	1	1	0	0	1	0	0	1	0	0	1	0	0	0	0	3	5.88		2		1	0	1	0	1	0	0	1	0	0	0		1	1	1	1	0	0	#NULL!
2024-05-12	10:41	16	2	1036		100	22007100	25	2	22007100	1	1	1	0	1	0	0	1	0	0	0	0	0	0	1	3	5.88		1	Vemta,dosla	1	0	1	0	1	0	0	1	0	0	0		2	0	1	1	0	0	#NULL!
2024-06-24	14:53	30	1	1036		65	11036065	45	2	11036065	1	1	1	0	1	0	0	1	0	0	0	0	0	0	1	3	5.88		1	sotanali,monosa,Domokha,jolpora	1	0	1	0	1	0	0	1	0	0	0		1	0	1	1	0	0	#NULL!
2024-07-11	10:16	17	1	1036		70	11063070	40	1	11063070	1	1	1	0	0	0	1	1	0	0	0	0	0	0	1	3	5.88		1	Jati, Daras, Guia pora , Tehir, Suta Nali	1	0	1	0	1	0	0	1	0	0	0		1	0	1	1	0	0	#NULL!
2024-05-16	16:54	17	2	1036		120	22017120	37	1	22017120	1	1	0	0	1	0	0	1	0	0	0	1	0	0	0	3	5.88		2		1	0	1	0	1	0	0	1	0	0	0		1	0	1	1	0	0	#NULL!
2024-07-11	10:32	39	1	1036		10	11061010	29	2	11061010	1	1	1	0	1	0	1	0	0	0	0	0	0	0	1	3	5.88		1	takirsap,masranga,daraisap,jatisap guyapora, sutanale, dumukhesap, jolpora	1	1	1	0	1	0	0	1	0	0	0		1	0	1	0	0	0	#NULL!
2024-07-13	12:05	39	1	1037		50	11061050	35	2	11061050	1	1	1	0	1	0	1	0	0	0	0	0	0	0	1	3	5.88		1	Darisap, masranga, tiyaturi, dhorasap, kanasap, dumukhesap, jolpora,	1	1	1	0	1	0	0	1	0	0	0		1	0	1	0	0	0	#NULL!
2024-05-22	12:54	41	1	1037		20	11025020	29	2	11025020	1	1	0	0	1	0	0	1	0	0	1	1	0	0	1	4	7.84		1	Guiyapura, darai,jaite	1	0	0	0	1	1	0	0	0	0	0		1	0	1	1	0	0	#NULL!
2024-05-23	10:20	41	1	1037		40	11025040	48	1	11025040	1	1	0	0	1	0	0	0	0	1	1	1	0	0	1	4	7.84		1	Guyapora,darai, jati	1	0	0	0	1	1	0	0	0	0	0		1	0	1	1	0	0	#NULL!
2024-06-09	11:44	20	2	1037		20	22033020	33	2	22033020	1	1	0	0	1	0	0	0	0	0	1	1	0	0	0	3	5.88		2		1	0	1	0	1	1	0	0	0	0	0		1	0	1	1	0	0	#NULL!
2024-05-25	12:58	15	2	1037		30	22058030	40	1	22058030	1	1	0	0	1	0	0	1	0	0	1	0	0	0	1	3	5.88		1	Dosla,gohama,	1	1	1	0	1	1	0	0	0	0	0		1	0	1	0	0	0	#NULL!
2024-06-08	13:20	15	2	1037		50	22049050	18	2	22049050	1	1	0	0	1	0	0	0	1	0	1	0	0	0	0	3	5.88		2		1	1	1	0	1	1	0	0	0	0	0		1	0	1	0	0	0	#NULL!
2024-05-28	09:45	15	2	1037		40	22067040	38	2	22067040	1	1	0	0	1	0	0	0	1	0	1	0	0	0	0	3	5.88		2		1	1	1	0	1	1	0	0	0	0	0		1	0	1	0	0	0	#NULL!
2024-06-04	11:42	15	2	1037		50	22094050	35	2	22094050	1	1	0	0	1	0	0	0	1	0	1	0	0	0	0	3	5.88		2		1	1	1	0	1	1	0	0	0	1	0		1	0	1	0	0	0	#NULL!
2024-06-03	10:27	15	2	1037		10	22094010	42	2	22094010	1	1	0	0	1	0	0	0	1	0	1	0	0	0	0	3	5.88		2		1	1	1	0	1	1	0	0	0	0	0		1	0	1	0	0	0	#NULL!
2024-05-26	10:29	15	2	1037		40	22058040	20	2	22058040	1	1	0	0	1	0	0	0	1	0	1	0	0	0	0	3	5.88		2		1	1	1	0	1	1	0	0	0	0	0		1	0	1	0	0	0	#NULL!
2024-06-01	11:43	15	2	1037		20	22085020	40	2	22085020	1	1	0	0	1	0	0	0	1	0	1	0	0	0	0	3	5.88		2		1	1	1	0	1	1	0	0	0	0	0		1	0	1	0	0	0	#NULL!
2024-05-28	11:02	15	2	1037		50	22067050	19	2	22067050	1	1	0	0	1	0	0	0	1	0	1	0	0	0	0	3	5.88		2		1	1	1	0	1	1	0	0	0	0	0		1	0	1	0	0	0	#NULL!
2024-05-29	11:09	15	2	1038		20	22076020	35	2	22076020	1	1	0	0	1	0	0	0	1	0	1	0	0	0	0	3	5.88		2		1	1	1	0	1	1	0	0	0	0	0		1	0	1	0	0	0	#NULL!
2024-05-30	11:30	15	2	1038		50	22076050	30	1	22076050	1	1	0	0	1	0	0	0	1	0	1	0	0	0	1	3	5.88		1	Gohoma,daras,batachite	1	1	1	0	1	1	0	0	0	0	0		1	0	1	0	0	0	#NULL!
2024-06-02	10:07	15	2	1038		40	22085040	50	1	22085040	1	1	0	0	1	0	0	0	1	0	1	0	0	0	1	3	5.88		1	Dosla,gohama,raselviper	1	1	1	0	1	1	0	0	0	0	0		1	0	1	0	0	0	#NULL!
2024-05-25	12:02	15	2	1038		20	22058020	35	1	22058020	1	1	0	0	1	0	0	0	1	0	1	0	0	0	1	3	5.88		1	Dosla,gohama,batachite	1	1	1	0	1	1	0	0	0	0	0		1	0	1	0	0	0	#NULL!
2024-06-02	11:35	15	2	1038		50	22085050	45	1	22085050	1	1	0	0	1	0	0	0	1	0	1	0	0	0	1	3	5.88		1	Dosla,batachite	1	1	1	0	1	1	0	0	0	0	0		1	0	1	0	0	0	#NULL!
2024-05-27	11:11	15	2	1038		20	22067020	40	1	22067020	1	1	0	0	1	0	0	0	1	0	1	0	0	0	1	3	5.88		1	Daras,dosla,gohama	1	1	1	0	1	1	0	0	0	0	0		1	0	1	0	0	0	#NULL!
2024-06-04	10:29	15	2	1038		40	22094040	50	1	22094040	1	1	0	0	1	0	0	0	1	0	1	0	0	0	1	3	5.88		1	Batachite,daeas,dosla	1	1	1	0	1	1	0	0	0	1	0		1	0	1	0	0	0	#NULL!
2024-06-01	10:26	15	2	1038		10	22085010	40	2	22085010	1	1	0	0	1	0	0	0	0	1	1	0	0	0	0	3	5.88		2		1	1	1	0	1	1	0	0	0	0	0		1	0	1	0	0	0	#NULL!
2024-05-29	12:29	15	2	1038		30	22076030	21	1	22076030	1	1	0	0	1	0	0	0	0	1	1	0	0	0	1	3	5.88		1	Dosla,gohama	1	1	1	0	1	1	0	0	0	0	0		1	0	1	0	0	0	#NULL!
2024-05-11	15:24	29	2	1038		81	22005081	34	1	22005081	1	1	0	0	1	0	1	1	0	1	0	0	0	0	1	4	7.84		1	Gohama, lal maysa	1	0	1	1	1	0	0	0	0	0	0		1	0	1	0	0	0	#NULL!
2024-05-24	10:27	15	2	1038		50	22041050	62	1	22041050	1	1	0	0	1	0	0	1	0	0	1	0	0	0	1	3	5.88		1	Dosla,gohama,daras	1	1	1	1	1	0	0	0	0	0	0		1	0	1	0	0	0	#NULL!
2024-05-26	13:09	15	2	1038		60	22058060	32	2	22058060	1	1	0	0	1	0	0	0	1	0	1	0	0	0	0	3	5.88		2		1	1	1	1	1	0	0	0	0	0	0		1	0	1	0	0	0	#NULL!
2024-05-27	09:44	15	2	1039		10	22067010	20	2	22067010	1	1	0	0	1	0	0	0	1	0	1	0	0	0	0	3	5.88		2		1	1	1	1	1	0	0	0	0	0	0		1	0	1	0	0	0	#NULL!
2024-06-04	12:46	15	2	1039		60	22094060	27	2	22094060	1	1	0	0	1	0	0	0	1	0	1	0	0	0	1	3	5.88		1	Dosla,darad	1	1	1	1	1	0	0	0	0	0	0		1	0	1	0	0	0	#NULL!
2024-05-22	10:42	47	1	1039		70	11024070	60	1	11024070	1	1	1	1	1	0	1	0	0	0	1	0	0	0	1	5	9.8		1	Jatisap Daraisp, ghoni sap	1	0	0	0	1	0	0	1	0	0	0		2	0	0	1	0	0	#NULL!
2024-06-23	13:07	39	1	1039		20	11034020	35	2	11034020	1	1	1	0	1	0	0	1	0	0	1	0	0	0	1	4	7.84		1	Daraisap, jatisap, tekirsap, masranga, dumukhesap,uralmoharaz	1	0	1	0	1	0	0	1	0	0	0		1	0	0	1	0	0	#NULL!
2024-05-23	11:22	47	1	1039		100	11024100	47	1	11024100	1	1	0	0	1	0	1	1	0	0	1	0	0	0	1	4	7.84		1	Jatisap, daraisap	1	0	1	0	1	0	0	1	0	0	0		1	0	0	1	0	0	#NULL!
2024-06-01	12:36	11	2	1039		30	22081030	36	1	22081030	1	1	0	0	1	0	0	1	1	0	1	0	0	0	1	4	7.84		1	Gohoma,darail	1	0	1	0	1	0	0	1	0	0	0		2	0	0	0	0	1	#NULL!
2024-05-20	13:27	32	1	1039		20	11121020	45	1	11121020	1	1	1	0	1	0	0	1	0	1	1	0	0	0	1	5	9.8		1	Jati,daras,guaporha,tiatutta	1	0	0	0	0	0	0	1	0	0	0		2	0	1	0	0	0	#NULL!
2024-06-23	12:42	48	1	1039		90	11035090	35	2	11035090	1	1	1	0	1	0	0	1	0	0	1	0	0	0	0	4	7.84		2		1	0	1	0	0	0	0	1	0	0	0		1	0	1	0	0	0	#NULL!
2024-05-15	17:52	48	1	1039		90	11007090	33	1	11007090	1	1	0	0	1	0	1	1	0	0	0	0	0	0	0	3	5.88		2		1	0	1	0	0	0	0	1	0	0	0		1	0	1	1	0	0	#NULL!
2024-07-10	11:39	39	1	1039		50	11057050	50	1	11057050	1	1	0	0	1	0	1	1	0	0	0	0	0	0	1	3	5.88		1	Dhorasap, masranga, daraisap, tekirsap, gonisap, jatisap	1	1	1	0	0	0	0	1	0	0	0		1	0	1	0	0	0	#NULL!
2024-05-23	14:32	40	1	1039		60	11026060	72	1	11026060	1	1	0	0	1	0	0	1	0	0	0	0	0	0	1	2	3.92		1	Jati shap, Daras shap.	1	1	1	0	0	0	0	1	0	0	0		1	0	1	1	0	0	#NULL!
2024-05-12	15:30	13	2	1039		60	22003060	60	1	22003060	2	1	0	0	1	0	0	1	0	1	1	1	0	0	1	5	9.8		1	Dora,darais,gohoma,doasla,ponkhiraj	1	0	1	0	0	1	0	0	0	0	0		1	0	1	0	0	0	#NULL!
2024-05-28	10:40	14	2	1039		39	22064039	24	1	22064039	1	1	1	0	1	1	0	1	0	0	0	0	1	0	1	5	9.8		1	Ghokhra, rasel vaiper,	1	0	1	0	0	1	0	0	0	0	0		1	0	1	0	0	0	#NULL!
2024-08-11	09:29	30	1	1040		10	11109010	42	2	11109010	1	1	1	0	1	0	0	1	0	0	0	0	0	0	1	3	5.88		1	Daras ,Dodhraj,Fona sap, monosa sap	1	0	1	0	0	1	0	0	0	0	0		1	0	1	1	0	0	#NULL!
2024-08-10	10:59	46	1	1040		100	11103100	45	2	11103100	1	1	0	0	1	0	1	1	0	0	0	0	0	0	0	3	5.88		2		1	0	1	0	0	1	0	0	0	0	0		1	0	1	1	0	0	#NULL!
2024-06-02	13:25	23	2	1040		120	22080120	46	1	22080120	3	1	1	0	1	0	1	1	0	0	1	0	0	0	1	5	9.8		1	Gohoma,kubra,resell viper! ,	1	0	1	0	1	0	0	0	0	0	0		1	1	1	0	0	0	#NULL!
2024-05-15	10:59	13	2	1040		10	22019010	22	2	22019010	2	1	0	0	1	0	1	1	0	1	1	0	0	0	0	5	9.8		2		1	0	1	0	1	0	0	0	0	0	0		1	1	1	0	0	0	#NULL!
2024-05-20	12:41	28	2	1040		90	22040090	35	2	22040090	1	1	1	1	1	0	0	1	0	0	1	0	0	0	0	5	9.8		2		1	0	0	0	1	0	0	0	0	0	0		1	0	1	0	0	0	#NULL!
2024-06-09	11:21	28	2	1040		80	22033080	30	2	22033080	1	1	1	0	1	0	0	1	1	0	1	0	0	0	0	5	9.8		2		1	0	0	0	1	0	0	0	0	0	0		1	0	1	0	0	0	#NULL!
2024-05-30	11:05	28	2	1040		110	22075110	60	1	22075110	1	1	1	0	1	0	0	1	1	0	1	0	0	0	1	5	9.8		1	Gohamaha, maisalad	1	0	0	0	1	0	0	0	0	0	0		1	0	1	0	0	0	#NULL!
2024-06-10	12:17	28	2	1040		120	22033120	70	1	22033120	1	1	1	0	1	0	0	1	0	0	1	1	0	0	1	5	9.8		1	Dosla, gohamaha, darhais	1	0	0	0	1	0	0	0	0	0	0		2	0	1	0	0	0	#NULL!
2024-05-19	17:12	42	1	1040		120	11013120	30	2	11013120	1	1	1	0	1	0	0	1	0	0	1	0	0	0	1	4	7.84		1	Tehi,daraj,	1	0	0	0	1	0	0	0	0	0	0		1	0	1	1	0	0	#NULL!
2024-05-16	14:54	42	1	1040		110	11005110	35	1	11005110	1	1	1	0	1	0	0	1	0	0	1	0	0	0	1	4	7.84		1	Daras,kana sap,guiyapora	1	0	0	0	1	0	0	0	0	0	0		1	0	1	1	0	0	#NULL!
2024-05-25	11:15	40	1	1040		10	11032010	60	2	11032010	1	1	0	0	1	0	1	1	0	0	1	0	0	0	1	4	7.84		1	Guiyapora shap, jati shap.	1	0	0	0	1	0	0	0	0	0	0		1	0	1	1	0	0	#NULL!
2024-05-18	11:51	42	1	1041		70	11013070	62	1	11013070	1	1	0	0	1	0	0	1	0	1	1	0	0	0	1	4	7.84		1	Masranga,daras, jati,kalingira,guiyapora	1	0	0	0	1	0	0	0	0	0	0		1	0	1	1	0	0	#NULL!
2024-05-21	10:42	41	1	1041		40	11018040	63	1	11018040	1	1	0	0	1	0	0	1	0	1	1	0	0	0	1	4	7.84		1	Guyapura, jati, darai,	1	0	0	0	1	0	0	0	0	0	0		1	0	1	1	0	0	#NULL!
2024-08-13	11:09	46	1	1041		70	11111070	35	2	11111070	2	1	0	0	1	0	1	1	0	0	0	1	0	0	1	4	7.84		1	Guia pora ghonisap jatisap	1	0	1	0	1	0	0	0	0	0	0		1	0	1	1	0	0	#NULL!
2024-08-04	13:17	46	1	1041		120	11080120	20	2	11080120	3	1	0	0	1	0	1	1	0	0	0	1	0	0	1	4	7.84		1	Russell viper	1	0	1	0	1	0	0	0	0	0	0		1	0	1	1	0	0	#NULL!
2024-08-15	12:00	46	1	1041		80	11115080	40	2	11115080	3	1	0	0	1	0	1	1	0	0	0	1	0	0	1	4	7.84		1	Dudraj tahira jolpora daras	1	0	1	0	1	0	0	0	0	0	0		1	0	1	1	0	0	#NULL!
2024-05-18	11:50	41	1	1041		10	11013010	46	2	11013010	1	1	0	0	1	0	0	1	0	1	0	1	0	0	1	4	7.84		1	Kobra, machranga	1	0	0	0	1	0	0	0	0	0	0		2	0	1	1	0	0	#NULL!
2024-05-20	11:40	41	1	1041		20	11018020	23	2	11018020	1	1	0	0	1	0	0	1	0	1	0	1	0	0	1	4	7.84		1	Dumukho, guapora, darai	1	0	0	0	1	0	0	0	0	0	0		1	0	1	1	0	0	#NULL!
2024-07-26	10:30	46	1	1041		80	11099080	35	2	11099080	1	1	1	0	1	0	1	1	0	0	0	0	0	0	1	4	7.84		1	Jatisap daras sap Russel viper	1	0	1	0	1	0	0	0	0	0	0		1	1	1	0	0	0	#NULL!
2024-07-27	10:11	46	1	1041		100	11099100	25	2	11099100	1	1	1	0	1	0	1	1	0	0	0	0	0	0	1	4	7.84		1	Cobra daris guia pora	1	0	1	0	1	0	0	0	0	0	0		1	1	1	0	0	0	#NULL!
2024-06-05	13:12	30	2	1041		90	22103090	30	2	22103090	1	1	1	0	1	0	0	1	0	1	0	0	0	0	0	4	7.84		2		1	0	1	0	1	0	0	0	0	1	0		1	1	1	0	0	0	#NULL!
2024-06-09	11:11	30	2	1041				28	2	#NULL!	1	1	1	0	1	0	0	1	0	1	0	0	0	0	0	4	7.84		2		1	0	1	0	1	0	0	0	0	0	0		1	1	1	0	0	0	#NULL!
2024-05-16	11:58	27	2	1041		100	22019100	27	2	22019100	1	1	0	1	1	0	0	1	0	1	0	0	0	0	1	4	7.84		1	Rasel Viper.	1	0	1	0	1	0	0	0	0	0	0		1	1	1	0	0	0	#NULL!
2024-06-03	10:38	30	2	1041		70	22123070	42	2	22123070	1	1	0	0	1	0	1	1	0	1	0	0	0	0	0	4	7.84		2		1	0	1	0	1	0	0	0	0	0	0		1	1	1	0	0	0	#NULL!
2024-05-25	15:12	19	2	1042				30	2	#NULL!	1	1	0	0	1	0	0	1	1	1	0	0	0	0	0	4	7.84		2		1	0	1	0	1	0	0	0	0	0	0		1	1	1	0	0	0	#NULL!
2024-05-13	16:45	19	2	1042		90	22012090	40	1	22012090	1	1	1	0	1	0	1	0	0	0	1	0	0	0	0	4	7.84		2		1	0	1	0	1	0	0	0	0	0	0		1	1	1	0	0	0	#NULL!
2024-05-30	12:06	23	2	1042		110	22071110	52	1	22071110	1	1	1	0	1	0	0	1	0	0	1	0	0	0	0	4	7.84		2		1	0	1	0	1	0	0	0	0	0	0		1	1	1	0	0	0	#NULL!
2024-05-16	12:58	11	2	1042		59	22018059	40	2	22018059	1	1	1	0	1	0	0	1	0	0	1	0	0	0	1	4	7.84		1	Dosla,gojoma	1	0	1	0	1	0	0	0	0	0	0		1	1	1	0	0	0	#NULL!
2024-05-11	11:28	25	2	1042		10	22008010	31	2	22008010	1	1	0	0	1	1	0	1	0	0	1	0	0	0	1	4	7.84		1	Doshlagohoma,	1	0	1	0	1	0	0	0	0	0	0		1	1	1	0	0	0	#NULL!
2024-05-25	11:35	11	2	1042		20	22053020	23	2	22053020	1	1	0	0	1	0	1	1	0	0	1	0	0	0	0	4	7.84		2		1	0	1	0	1	0	0	0	0	0	0		1	1	1	0	0	0	#NULL!
2024-05-20	12:37	11	2	1042		29	22036029	28	1	22036029	1	1	0	0	1	0	1	1	0	0	1	0	0	0	1	4	7.84		1	Maisala,king kobra,dosla,gohoma	1	0	1	0	1	0	0	0	0	0	0		1	1	1	0	0	0	#NULL!
2024-05-18	12:56	11	2	1042		19	22027019	47	1	22027019	1	1	0	0	1	0	1	1	0	0	1	0	0	0	1	4	7.84		1	Maisala,dosla,gohama	1	0	1	0	1	0	0	0	0	0	0		1	1	1	0	0	0	#NULL!
2024-07-30	11:08	46	1	1042		100	11073100	35	2	11073100	1	1	0	0	1	0	1	1	0	0	1	0	0	0	1	4	7.84		1	Jatisap daras Russell viper	1	0	1	0	1	0	0	0	0	0	0		1	1	1	0	0	0	#NULL!
2024-05-26	10:23	11	2	1042		40	22053040	33	1	22053040	1	1	0	0	1	0	1	1	0	0	1	0	0	0	1	4	7.84		1	Dosla,gohoma	1	0	1	0	1	0	0	0	0	0	0		1	1	1	0	0	0	#NULL!
2024-07-29	11:15	46	1	1042		70	11073070	35	2	11073070	1	1	0	0	1	0	1	1	0	0	1	0	0	0	1	4	7.84		1	Daris jati guipora	1	0	1	0	1	0	0	0	0	0	0		1	1	1	0	0	0	#NULL!
2024-06-04	12:08	29	2	1042		120	22092120	24	1	22092120	1	1	0	0	1	0	0	1	1	0	1	0	0	0	1	4	7.84		1	Doasla gohoma,rasel vipar,vemta	1	0	1	0	1	0	0	0	0	0	0		1	1	1	0	0	0	#NULL!
2024-05-15	13:27	31	2	1043		70	22025070	50	1	22025070	1	1	1	0	1	0	0	0	0	1	1	0	0	0	1	4	7.84		1	Dosla,Daroi,Batachitti	1	0	1	0	1	0	0	0	0	0	0		1	1	1	0	0	0	#NULL!
2024-06-03	13:31	30	2	1043		90	22123090	26	1	22123090	1	1	0	0	1	0	0	1	0	1	0	1	0	0	0	4	7.84		2		1	0	1	0	1	0	0	0	0	1	1	Mathay heat deba	1	1	1	0	0	0	#NULL!
2024-06-06	13:22	30	2	1043		120	22103120	60	1	22103120	1	1	0	0	1	0	0	1	0	1	0	1	0	0	1	4	7.84		1	Misslad,gomah,khori,Rasel viper	1	0	1	0	1	0	0	0	0	0	0		#NULL!	1	1	0	0	0	#NULL!
2024-06-06	13:02	25	2	1043		60	22103060	65	1	22103060	1	1	0	0	1	0	1	1	0	1	0	0	0	0	1	4	7.84		1	Doslasap,darolsap, maisaladsap	1	0	1	0	1	0	0	0	0	0	0		1	1	0	0	0	0	#NULL!
2024-05-16	13:31	32	1	1043		50	11002050	40	2	11002050	1	1	1	1	1	0	0	1	0	0	0	0	0	0	0	4	7.84		2		1	0	1	0	1	0	0	0	0	0	0		1	0	1	0	0	0	#NULL!
2024-08-16	09:38	15	1	1043		40	11118040	27	2	11118040	1	1	1	0	1	0	1	1	0	0	0	0	0	0	1	4	7.84		1	Daras,panipora	1	0	1	0	1	0	0	0	0	0	0		1	0	1	0	0	0	#NULL!
2024-05-25	12:26	29	2	1043		80	22056080	21	1	22056080	1	1	0	1	1	0	1	1	0	0	0	0	0	0	1	4	7.84		1	Rasel vaipar, gohama	1	0	1	0	1	0	0	0	0	0	0		#NULL!	0	1	0	0	0	#NULL!
2024-08-15	11:56	15	1	1043		30	11118030	35	1	11118030	1	1	0	0	1	0	1	1	1	0	0	0	0	0	1	4	7.84		1	Lowlota, basbora	1	0	1	0	1	0	0	0	0	0	0		1	0	1	0	0	0	#NULL!
2024-08-16	10:51	15	1	1043		50	11118050	35	1	11118050	1	1	0	0	1	0	1	1	1	0	0	0	0	0	1	4	7.84		1	Ghokra, raselviper	1	0	1	0	1	0	0	0	0	0	0		1	0	1	0	0	0	#NULL!
2024-06-09	10:05	30	2	1043		70	22111070	19	2	22111070	1	1	1	0	1	0	0	1	0	1	0	0	0	0	0	4	7.84		2		1	0	1	0	1	0	0	0	0	0	0		1	0	1	0	0	0	#NULL!
2024-06-10	12:51	30	2	1043		120	22111120	50	2	22111120	1	1	1	0	1	0	0	1	0	1	0	0	0	0	0	4	7.84		2		1	0	1	0	1	0	0	0	0	1	0		1	0	1	0	0	0	#NULL!
2024-06-10	11:23	30	2	1043		110	22111110	30	2	22111110	1	1	1	0	1	0	0	1	0	1	0	0	0	0	0	4	7.84		2		1	0	1	0	1	0	0	0	0	0	0		1	0	1	0	0	0	#NULL!
2024-06-05	13:58	19	2	1044		91	22099091	58	1	22099091	1	1	1	0	1	0	0	1	0	1	0	0	0	0	1	4	7.84		1	Gohama, Dosola, Misalat	1	0	1	0	1	0	0	0	0	0	0		1	0	1	0	0	0	#NULL!
2024-06-11	12:44	30	2	1044		100	22120100	82	1	22120100	1	1	1	0	1	0	0	1	0	1	0	0	0	0	1	4	7.84		1	Dosla,gomaha,	1	0	1	0	1	0	0	0	0	1	0		1	0	1	0	0	0	#NULL!
2024-06-05	10:23	14	2	1044		10	22099010	41	2	22099010	1	1	1	0	1	0	0	1	0	0	1	0	1	0	0	5	9.8		2		1	0	1	0	1	0	0	0	0	0	0		1	0	1	0	0	0	#NULL!
2024-07-18	12:11	15	1	1044		30	11078030	24	2	11078030	1	1	1	0	1	0	0	1	0	0	1	0	0	0	0	4	7.84		2		1	0	1	0	1	0	0	0	0	0	0		1	0	1	0	0	0	#NULL!
2024-05-13	10:53	28	2	1044		70	22014070	24	2	22014070	1	1	1	0	1	0	0	1	0	0	1	0	0	0	0	4	7.84		2		1	0	1	0	1	0	0	0	0	0	0		1	0	1	0	0	0	#NULL!
2024-05-19	11:06	28	2	1044		100	22031100	40	2	22031100	1	1	1	0	1	0	0	1	0	0	1	0	0	0	0	4	7.84		2		1	0	1	0	1	0	0	0	0	0	0		1	0	1	0	0	0	#NULL!
2024-06-06	11:01	28	2	1044		100	22101100	19	1	22101100	1	1	1	0	1	0	0	1	0	0	1	0	0	0	0	4	7.84		2		1	0	1	0	1	0	0	0	0	0	0		1	0	1	0	0	0	#NULL!
2024-05-26	10:17	14	2	1044		40	22055040	49	2	22055040	1	1	1	0	1	0	0	1	0	0	1	0	0	0	0	4	7.84		2		1	0	1	0	1	0	0	0	0	0	0		1	0	1	0	0	0	#NULL!
2024-05-29	10:35	28	2	1044		70	22075070	26	2	22075070	1	1	1	0	1	0	0	1	0	0	1	0	0	0	0	4	7.84		2		1	0	1	0	1	0	0	0	0	0	0		1	0	1	0	0	0	#NULL!
2024-05-18	12:35	29	2	1044		90	22030090	40	1	22030090	1	1	1	0	1	0	0	1	0	0	1	0	0	0	1	4	7.84		1	Gohama,dosla,	1	0	1	0	1	0	0	0	0	0	0		1	0	1	0	0	0	#NULL!
2024-06-09	10:13	28	2	1044		70	22033070	36	2	22033070	1	1	1	0	1	0	0	1	0	0	1	0	0	0	1	4	7.84		1	Dosla, gohamaha, ponkhiraj	1	0	1	0	1	0	0	0	0	0	0		1	0	1	0	0	0	#NULL!
2024-05-20	10:23	28	2	1044		70	22040070	46	1	22040070	1	1	1	0	1	0	0	1	0	0	1	0	0	0	1	4	7.84		1	Dosla, gohamaha	1	0	1	0	1	0	0	0	0	0	0		1	0	1	0	0	0	#NULL!
2024-05-20	11:30	28	2	1045		80	22040080	40	2	22040080	1	1	1	0	1	0	0	1	0	0	1	0	0	0	1	4	7.84		1	Dosla, gohamaha	1	0	1	0	1	0	0	0	0	0	0		1	0	1	0	0	0	#NULL!
2024-05-18	11:38	28	2	1045		80	22031080	23	1	22031080	1	1	1	0	1	0	0	1	0	0	1	0	0	0	1	4	7.84		1	Dosla, gohamaha	1	0	1	0	1	0	0	0	0	0	0		1	0	1	0	0	0	#NULL!
2024-05-23	11:29	28	2	1045		70	22048070	18	2	22048070	1	1	1	0	1	0	0	1	0	0	1	0	0	0	1	4	7.84		1	Dosla	1	0	1	0	1	0	0	0	0	0	0		2	0	1	0	0	0	#NULL!
2024-07-04	12:37	48	1	1045		80	11051080	40	1	11051080	1	1	1	0	1	0	0	1	0	0	1	0	0	0	1	4	7.84		1	Dari, reselbypars, jati, khoiyajati, kainjira, sutanali	1	0	1	0	1	0	0	0	0	0	0		1	0	1	0	0	0	#NULL!
2024-08-12	11:33	48	1	1045		100	11108100	64	2	11108100	1	1	1	0	1	0	0	1	0	0	1	0	0	0	1	4	7.84		1	Dari, jati, masranga, reselbypars, laulota, dudraj, sutanali, takirsap	1	0	1	0	1	0	0	0	0	0	0		1	0	1	0	0	0	#NULL!
2024-07-11	12:24	15	1	1045		30	11064030	18	2	11064030	1	1	0	0	1	0	0	1	1	0	1	0	0	0	0	4	7.84		2		1	0	1	0	1	0	0	0	0	0	0		1	0	1	0	0	0	#NULL!
2024-05-16	12:48	15	2	1045		50	22023050	40	1	22023050	1	1	0	0	1	0	0	1	1	0	1	0	0	0	1	4	7.84		1	Dosla,ghoma,darais	1	0	1	0	1	0	0	0	0	0	0		1	0	1	0	0	0	#NULL!
2024-05-11	12:40	28	2	1045		80	22006080	36	2	22006080	1	1	0	0	1	0	0	1	1	0	1	0	0	0	1	4	7.84		1	Dosla, gohamaha, remi	1	0	1	0	1	0	0	0	0	0	0		#NULL!	0	1	0	0	0	#NULL!
2024-07-11	09:56	15	1	1045		10	11064010	25	2	11064010	1	1	0	0	1	0	0	1	1	0	1	0	0	0	1	4	7.84		1	Daras,ghokra	1	0	1	0	1	0	0	0	0	0	0		1	0	1	0	0	0	#NULL!
2024-05-11	13:10	15	2	1045		20	22007020	60	1	22007020	1	1	0	0	1	0	0	1	0	1	1	0	0	0	1	4	7.84		1	Dosla,rasel vaiper	1	0	1	0	1	0	0	0	0	0	0		1	0	1	0	0	0	#NULL!
2024-05-20	12:04	47	1	1045		70	11122070	45	2	11122070	1	1	1	1	1	0	0	0	0	0	0	1	0	0	1	4	7.84		1	Jatisap, Darai sap, sutanara, guiapara	1	0	1	0	1	0	0	0	0	0	0		1	0	1	0	0	0	#NULL!
2024-05-16	12:42	47	1	1045		100	11004100	56	1	11004100	1	1	0	0	1	0	0	1	0	1	0	1	0	0	1	4	7.84		1	Jatisap	1	0	1	0	1	0	0	0	0	0	0		1	0	1	0	0	0	#NULL!
2024-05-11	12:00	29	2	1046		70	22005070	30	2	22005070	1	1	0	0	1	0	0	1	0	1	0	1	0	0	1	4	7.84		1	Gohoma, ful gohoma, vemay, batachit	1	0	1	0	1	0	0	0	0	0	0		1	0	1	0	0	0	#NULL!
2024-07-11	12:57	30	1	1046		30	11063030	42	2	11063030	1	1	0	0	1	0	0	1	0	1	0	1	0	0	1	4	7.84		1	Daras,gokhra , Jatisap	1	0	1	0	1	0	0	0	0	0	0		1	0	1	0	0	0	#NULL!
2024-05-18	14:10	47	1	1046		80	11012080	53	1	11012080	1	1	0	0	1	0	0	1	0	0	1	1	1	0	1	5	9.8		1	Jatisap, guiaship,	1	0	1	0	1	0	0	0	0	0	0		1	0	1	0	0	0	#NULL!
2024-07-31	12:53	30	1	1046		30	11082030	58	1	11082030	1	1	1	0	1	0	0	1	0	0	0	0	0	0	1	3	5.88		1	Jatisap, chandraghona,terisap,daras	1	1	0	0	1	0	0	0	0	0	0		1	1	1	1	0	0	#NULL!
2024-05-19	14:45	31	2	1046		120	22034120	25	2	22034120	1	1	1	0	1	0	0	1	0	0	0	0	0	0	0	3	5.88		2		1	0	1	0	1	0	0	0	0	1	0		1	1	1	1	0	0	#NULL!
2024-06-04	11:00	30	2	1046		110	22123110	67	1	22123110	1	1	1	0	1	0	0	1	0	0	0	0	0	0	0	3	5.88		2		1	0	1	0	1	0	0	0	0	0	0		1	1	1	1	0	0	#NULL!
2024-08-02	16:40	30	1	1046		50	11077050	33	1	11077050	1	1	1	0	1	0	0	1	0	0	0	0	0	0	1	3	5.88		1	Jatisap, daras	1	0	1	0	1	0	0	0	0	0	0		#NULL!	1	1	1	0	0	#NULL!
2024-08-10	11:02	30	1	1046		50	11105050	28	2	11105050	1	1	1	0	1	0	0	1	0	0	0	0	0	0	1	3	5.88		1	Goiapora, Daras	1	0	1	0	1	0	0	0	0	0	0		1	1	1	1	0	0	#NULL!
2024-06-25	12:20	30	1	1046		20	11038020	25	2	11038020	1	1	1	0	0	0	0	1	0	1	0	0	0	0	1	3	5.88		1	Daras,jati sap,Rasel viper	1	0	1	0	1	0	0	0	0	0	0		1	1	1	1	0	0	#NULL!
2024-06-08	13:27	30	2	1046		110	22050110	26	2	22050110	1	1	0	0	1	0	0	1	0	1	0	0	0	0	0	3	5.88		2		1	0	1	0	1	0	0	0	0	0	0		1	1	1	1	0	0	#NULL!
2024-06-25	13:27	30	1	1047		30	11038030	26	1	11038030	1	1	0	0	1	0	0	1	0	1	0	0	0	0	1	3	5.88		1	Jatisap,Rasel viper,	1	0	1	0	1	0	0	0	0	0	0		1	1	1	1	0	0	#NULL!
2024-08-09	11:23	30	1	1047		20	11105020	45	2	11105020	1	1	0	0	1	0	0	1	0	1	0	0	0	0	1	3	5.88		1	Daras,Goiapora	1	0	1	0	1	0	0	0	0	0	0		1	1	1	1	0	0	#NULL!
2024-08-09	12:43	30	1	1047		30	11105030	24	2	11105030	1	1	1	0	1	0	0	0	0	0	1	0	0	0	1	3	5.88		1	Daras,Goiapora,	1	0	1	0	1	0	0	0	0	0	0		1	1	1	1	0	0	#NULL!
2024-05-12	11:28	31	2	1047		99	22009099	47	1	22009099	1	1	0	0	1	0	1	0	0	0	1	0	0	0	1	3	5.88		1	Kingkobra,Goma,Rasel vaiper,Rat & snake,kalash,poddo gokhra	1	0	1	0	1	0	0	0	0	0	0		1	1	1	1	0	0	#NULL!
2024-05-22	15:33	44	1	1047		90	11026090	50	1	11026090	1	1	0	0	0	0	0	1	0	1	0	1	0	0	1	3	5.88		1	Jati shap, darai shap, teheri shap, vuiyapura	1	0	1	0	1	0	0	0	0	0	0		1	1	1	1	0	0	#NULL!
2024-08-11	12:12	30	1	1047		30	11109030	20	2	11109030	1	1	1	0	1	0	0	1	0	0	0	0	0	0	1	3	5.88		1	Raselviper, Daras,Goiapora	1	0	1	0	1	0	0	0	0	0	0		1	1	0	1	1	0	#NULL!
2024-05-19	11:45	42	1	1047		100	11013100	23	2	11013100	1	1	1	0	1	0	0	1	0	0	0	0	0	0	0	3	5.88		2		1	0	1	0	1	0	0	0	0	0	0		1	0	1	1	0	0	#NULL!
2024-07-29	11:20	30	1	1047		20	11094020	20	2	11094020	1	1	1	0	1	0	0	1	0	0	0	0	0	0	1	3	5.88		1	Raselviper,Daras, Goiapora	1	0	1	0	1	0	0	0	0	0	0		1	0	1	1	0	0	#NULL!
2024-08-18	11:22	30	1	1047		50	11120050	33	2	11120050	1	1	1	0	1	0	0	1	0	0	0	0	0	0	1	3	5.88		1	Raselviper, jatisap, Goiapora	1	0	1	0	1	0	0	0	0	0	0		1	0	1	1	0	0	#NULL!
2024-08-15	09:41	30	1	1047		10	11117010	26	2	11117010	1	1	1	0	1	0	0	1	0	0	0	0	0	0	1	3	5.88		1	Raselviper, jatisap	1	0	1	0	1	0	0	0	0	0	0		1	0	1	1	0	0	#NULL!
2024-08-14	10:00	30	1	1047		40	11113040	21	1	11113040	1	1	1	0	1	0	0	1	0	0	0	0	0	0	1	3	5.88		1	Raselviper, Daras,Goiapora	1	0	1	0	1	0	0	0	0	0	0		1	0	1	1	0	0	#NULL!
2024-07-30	18:58	30	1	1047		10	11101010	20	2	11101010	1	1	1	0	1	0	0	1	0	0	0	0	0	0	1	3	5.88		1	Rasel viper,Daras	1	0	1	0	1	0	0	0	0	0	0		1	0	1	1	0	0	#NULL!
2024-07-14	12:47	30	1	1048		30	11067030	65	1	11067030	1	1	1	0	1	0	0	1	0	0	0	0	0	0	1	3	5.88		1	Rasel viper, Masa pona,Daras	1	0	1	0	1	0	0	0	0	0	0		1	0	1	1	0	0	#NULL!
2024-07-31	11:33	30	1	1048		10	11082010	24	1	11082010	1	1	1	0	1	0	0	1	0	0	0	0	0	0	1	3	5.88		1	King kobra,jatisap,	1	0	1	0	1	0	0	0	0	0	0		1	0	1	1	0	0	#NULL!
2024-07-01	13:48	30	1	1048		50	11044050	55	1	11044050	1	1	1	0	1	0	0	1	0	0	0	0	0	0	1	3	5.88		1	Jolpora,Rasel viper,Daras,Kalenjiri	1	0	1	0	1	0	0	0	0	0	0		1	0	1	1	0	0	#NULL!
2024-07-18	12:22	30	1	1048		30	11077030	55	1	11077030	1	1	1	0	1	0	0	1	0	0	0	0	0	0	1	3	5.88		1	Jatisap, Goiapora, Chandrapora, Kalijat, Gonisap, Terisap, Dodhraj sap	1	0	1	0	1	0	0	0	0	0	0		1	0	1	1	0	0	#NULL!
2024-05-20	11:46	32	1	1048		10	11121010	23	1	11121010	1	1	1	0	1	0	0	1	0	0	0	0	0	0	1	3	5.88		1	Jati,duiopora,tiatuti,dumukho,	1	0	1	0	1	0	0	0	0	0	0		1	0	1	1	0	0	#NULL!
2024-07-25	12:01	30	1	1048		50	11097050	30	2	11097050	1	1	1	0	1	0	0	1	0	0	0	0	0	0	1	3	5.88		1	Jati sap,Goipora,Daras	1	0	1	0	1	0	0	0	0	0	0		1	0	1	1	0	0	#NULL!
2024-05-12	10:51	25	2	1048		50	22008050	60	1	22008050	1	1	1	0	1	0	0	1	0	0	0	0	0	0	1	3	5.88		1	Guamasap,darashsap	1	0	1	0	1	0	0	0	0	0	0		1	0	1	1	0	0	#NULL!
2024-08-16	11:20	30	1	1048		50	11117050	55	2	11117050	1	1	1	0	1	0	0	1	0	0	0	0	0	0	1	3	5.88		1	Goiapora, Daras	1	0	1	0	1	0	0	0	0	0	0		1	0	1	1	0	0	#NULL!
2024-08-01	14:21	30	1	1048		60	11082060	60	1	11082060	1	1	1	0	1	0	0	1	0	0	0	0	0	0	1	3	5.88		1	Dasas,jatisap, goiapora	1	0	1	0	1	0	0	0	0	0	0		1	0	1	1	0	0	#NULL!
2024-06-30	10:38	30	1	1048		10	11044010	28	2	11044010	1	1	1	0	1	0	0	1	0	0	0	0	0	0	1	3	5.88		1	Daras,Teri sap,Jati sap	1	0	1	0	1	0	0	0	0	0	0		1	0	1	1	0	0	#NULL!
2024-06-23	11:51	30	1	1048		10	11036010	18	2	11036010	1	1	1	0	1	0	0	1	0	0	0	0	0	0	1	3	5.88		1	Daras,Tera sap,	1	0	1	0	1	0	0	0	0	0	0		1	0	1	1	0	0	#NULL!
2024-07-16	13:07	30	1	1048		30	11090030	67	2	11090030	1	1	1	0	1	0	0	1	0	0	0	0	0	0	1	3	5.88		1	Daras,Rasel viper,	1	0	1	0	1	0	0	0	0	0	0		1	0	1	1	0	0	#NULL!
2024-08-10	09:40	30	1	1049		40	11105040	28	2	11105040	1	1	1	0	1	0	0	1	0	0	0	0	0	0	1	3	5.88		1	Daras,jatisap, Raselviper	1	0	1	0	1	0	0	0	0	0	0		1	0	1	1	0	0	#NULL!
2024-08-04	12:05	30	1	1049		60	11086060	35	2	11086060	1	1	1	0	1	0	0	1	0	0	0	0	0	0	1	3	5.88		1	Daras,jatisap	1	0	1	0	1	0	0	0	0	0	0		1	0	1	1	0	0	#NULL!
2024-07-31	18:19	30	1	1049		20	11101020	30	1	11101020	1	1	1	0	1	0	0	1	0	0	0	0	0	0	1	3	5.88		1	Daras,jatisap	1	0	1	0	1	0	0	0	0	0	0		1	0	1	1	0	0	#NULL!
2024-07-07	11:55	30	1	1049		20	11055020	18	2	11055020	1	1	1	0	1	0	0	1	0	0	0	0	0	0	1	3	5.88		1	Daras,Goupira	1	0	1	0	1	0	0	0	0	0	0		1	0	1	1	0	0	#NULL!
2024-08-14	11:26	30	1	1049		50	11113050	30	2	11113050	1	1	1	0	1	0	0	1	0	0	0	0	0	0	1	3	5.88		1	Daras,goiapora, Raselviper	1	0	1	0	1	0	0	0	0	0	0		1	0	1	1	0	0	#NULL!
2024-07-10	13:10	30	1	1049		60	11060060	18	2	11060060	1	1	1	0	1	0	0	1	0	0	0	0	0	0	1	3	5.88		1	Daras,goiapora,	1	0	1	0	1	0	0	0	0	0	0		#NULL!	0	1	1	0	0	#NULL!
2024-08-13	13:19	30	1	1049		30	11113030	35	2	11113030	1	1	1	0	1	0	0	1	0	0	0	0	0	0	1	3	5.88		1	Daras,goiapora	1	0	1	0	1	0	0	0	0	1	0		1	0	1	1	0	0	#NULL!
2024-08-01	11:12	30	1	1049		40	11082040	19	2	11082040	1	1	1	0	1	0	0	1	0	0	0	0	0	0	1	3	5.88		1	Daras,chandrabora	1	0	1	0	1	0	0	0	0	0	0		1	0	1	1	0	0	#NULL!
2024-08-13	10:35	30	1	1049		10	11113010	17	1	11113010	1	1	1	0	1	0	0	1	0	0	0	0	0	0	1	3	5.88		1	Daras, Raselviper, king kobra	1	0	1	0	1	0	0	0	0	0	0		1	0	1	1	0	0	#NULL!
2024-08-17	11:19	30	1	1049		20	11120020	30	2	11120020	1	1	1	0	1	0	0	1	0	0	0	0	0	0	1	3	5.88		1	Daras, jatisap,	1	0	1	0	1	0	0	0	0	0	0		1	0	1	1	0	0	#NULL!
2024-07-30	17:17	30	1	1049		60	11094060	45	1	11094060	1	1	1	0	1	0	0	1	0	0	0	0	0	0	1	3	5.88		1	Daras, Goiapora,Raselviper	1	0	1	0	1	0	0	0	0	0	0		1	0	1	1	0	0	#NULL!
2024-05-19	13:30	38	1	1049		110	11010110	29	2	11010110	1	1	0	0	1	1	0	1	0	0	0	0	0	0	1	3	5.88		1	Jaty sap, ojogar sap, mach ranga sap	1	0	1	0	1	0	0	0	0	0	0		1	0	1	1	0	0	#NULL!
2024-05-28	14:13	19	2	1050		121	22064121	46	1	22064121	1	1	0	0	1	0	1	1	0	0	0	0	1	0	1	4	7.84		1	Gohama, Maislat	1	0	1	0	1	0	0	0	0	0	0		1	0	1	1	0	0	#NULL!
2024-07-10	11:53	30	1	1050		50	11059050	48	2	11059050	1	1	0	0	1	0	1	0	1	0	0	0	0	0	1	3	5.88		1	Jaita, kalijera	1	0	1	0	1	0	0	0	0	0	0		1	0	1	1	0	0	#NULL!
2024-06-11	10:42	30	2	1050		80	22120080	18	1	22120080	1	1	1	0	0	0	0	1	0	1	0	0	0	0	1	3	5.88		1	Rasel viper,Dosla.gomaha	1	0	1	0	1	0	0	0	0	0	0		1	0	1	1	0	0	#NULL!
2024-06-10	09:57	30	2	1050		100	22111100	55	2	22111100	1	1	0	0	1	0	0	1	0	1	0	0	0	0	0	3	5.88		2		1	0	1	0	1	0	0	0	0	0	0		1	0	1	1	0	0	#NULL!
2024-05-21	12:55	38	1	1050		110	11121110	26	1	11121110	1	1	0	0	1	0	0	1	0	1	0	0	0	0	1	3	5.88		1	Ojogar,darai, goia pora	1	0	1	0	1	0	0	0	0	0	0		1	0	1	1	0	0	#NULL!
2024-07-07	13:09	30	1	1050		30	11055030	38	2	11055030	1	1	0	0	1	0	0	1	0	1	0	0	0	0	1	3	5.88		1	Goiapora,Daras,	1	0	1	0	1	0	0	0	0	0	0		1	0	1	1	0	0	#NULL!
2024-08-08	10:19	30	1	1050		40	11127040	76	1	11127040	1	1	0	0	1	0	0	1	0	1	0	0	0	0	1	3	5.88		1	Goiapora, Daras,Chandra hona	1	0	1	0	1	0	0	0	0	1	0		1	0	1	1	0	0	#NULL!
2024-05-14	14:12	19	2	1050		110	22012110	30	1	22012110	1	1	0	0	1	0	1	0	0	0	1	0	0	0	1	3	5.88		1	Vaipar, Goma	1	0	1	0	1	0	0	0	0	0	0		1	0	1	1	0	0	#NULL!
2024-05-15	15:07	41	1	1050		30	11005030	35	1	11005030	1	1	1	0	0	0	0	1	0	0	1	0	1	0	1	4	7.84		1	Jati,ghokhra, darai, machrnga	1	0	1	0	1	0	0	0	0	0	0		1	0	1	1	0	0	#NULL!
2024-05-22	13:39	40	1	1050		20	11026020	57	1	11026020	1	1	0	0	1	0	0	1	0	0	1	0	0	0	1	3	5.88		1	Jati shap, Daras, Lau Lata.	1	0	1	0	1	0	0	0	0	0	0		1	0	1	1	0	0	#NULL!
2024-05-27	10:36	25	2	1051		30	22068030	36	2	22068030	1	1	0	0	1	0	0	1	0	0	1	0	0	0	1	3	5.88		1	Doslasap,gohamasap	1	0	1	0	1	0	0	0	0	1	0		1	0	1	1	0	0	#NULL!
2024-07-14	11:26	17	1	1051		80	11067080	52	1	11067080	1	1	0	0	1	0	0	1	0	0	1	0	0	0	1	3	5.88		1	Daras, Jait, Guia pora, Maitta	1	0	1	0	1	0	0	0	0	0	0		1	0	1	1	0	0	#NULL!
2024-05-20	15:37	42	1	1051		90	11018090	38	1	11018090	1	1	0	0	1	0	0	1	0	0	1	0	0	0	1	3	5.88		1	Darai, jat sap, dumukho, guiyapora	1	0	1	0	1	0	0	0	0	0	0		1	0	1	1	0	0	#NULL!
2024-05-18	13:17	38	1	1051		90	11010090	38	1	11010090	1	1	0	0	0	0	0	1	0	1	1	0	0	0	1	3	5.88		1	Jaty sap,goia pura, deki sap, mach ranga,gokhra sap	1	0	1	0	1	0	0	0	0	0	0		1	0	1	1	0	0	#NULL!
2024-07-25	09:51	30	1	1051		40	11097040	23	2	11097040	1	1	1	0	1	0	0	0	0	0	0	1	0	0	1	3	5.88		1	Daras,Jolpora,Dhaki Sap,2 mokha sap	1	0	1	0	1	0	0	0	0	0	0		1	0	1	1	0	0	#NULL!
2024-07-03	13:20	30	1	1051		50	11048050	45	2	11048050	1	1	1	0	1	0	0	0	0	0	0	1	0	0	1	3	5.88		1	Daras,Gofra	1	0	1	0	1	0	0	0	0	0	0		1	0	1	1	0	0	#NULL!
2024-08-14	12:59	46	1	1051		120	11111120	41	1	11111120	1	1	0	0	1	0	0	1	0	0	0	1	0	0	1	3	5.88		1	Kalinjire dumakho jatisap	1	0	1	0	1	0	0	0	0	0	0		1	0	1	1	0	0	#NULL!
2024-08-14	11:45	46	1	1051		110	11111110	25	1	11111110	1	1	0	0	1	0	0	1	0	0	0	1	0	0	1	3	5.88		1	Jatisap Russell viper	1	0	1	0	1	0	0	0	0	0	0		1	0	1	1	0	0	#NULL!
2024-08-09	10:18	46	1	1051		70	11103070	60	1	11103070	1	1	0	0	1	0	0	1	0	0	0	1	0	0	1	3	5.88		1	Jatisap daras Russell viper	1	0	1	0	1	0	0	0	0	0	0		1	0	1	1	0	0	#NULL!
2024-08-10	13:26	46	1	1051		120	11103120	65	1	11103120	1	1	0	0	1	0	0	1	0	0	0	1	0	0	1	3	5.88		1	Daras jatisap	1	0	1	0	1	0	0	0	0	0	0		1	0	1	1	0	0	#NULL!
2024-08-04	10:48	46	1	1051		100	11080100	32	2	11080100	1	1	0	0	0	0	1	1	0	0	0	1	0	0	1	3	5.88		1	Daras jati jolpor	1	0	1	0	1	0	0	0	0	0	0		1	0	1	1	0	0	#NULL!
2024-06-06	10:21	20	2	1051		40	22101040	45	2	22101040	1	1	0	0	1	0	0	0	0	0	1	1	0	0	0	3	5.88		2		1	0	1	0	1	0	0	0	0	1	0		1	0	1	1	0	0	#NULL!
2024-05-27	13:34	20	2	1052		30	22066030	30	2	22066030	1	1	0	0	1	0	0	0	0	0	1	1	0	0	0	3	5.88		2		1	0	1	0	1	0	0	0	0	0	0		1	0	1	1	0	0	#NULL!
2024-05-20	13:48	38	1	1052		90	11121090	28	1	11121090	1	1	0	0	1	0	0	1	0	0	1	0	0	0	1	3	5.88		1	Jaty sap, Dharai sap, teatoita sap,goia pora sap, teira sap	1	0	1	0	1	0	0	0	0	0	0		1	0	0	1	1	0	#NULL!
2024-05-15	11:30	39	1	1052		10	11004010	18	1	11004010	1	1	1	0	1	0	0	1	0	0	0	0	0	0	1	3	5.88		1	Masranga,jatisap ,joldari,laulota	1	1	1	0	1	0	0	0	0	0	0		1	0	1	0	0	0	#NULL!
2024-05-25	10:42	15	2	1052		10	22058010	18	2	22058010	1	1	0	0	1	0	0	1	0	0	1	0	0	0	0	3	5.88		2		1	1	1	0	1	0	0	0	0	0	0		1	0	1	0	0	0	#NULL!
2024-05-16	14:36	15	2	1052		60	22023060	19	2	22023060	1	1	0	0	1	0	0	1	0	0	1	0	0	0	0	3	5.88		2		1	1	1	0	1	0	0	0	0	0	0		1	0	1	0	0	0	#NULL!
2024-05-14	14:02	15	2	1052		60	22015060	38	1	22015060	1	1	0	0	1	0	0	1	0	0	1	0	0	0	1	3	5.88		1	Dosla,rasel vaiper,ailbora	1	1	1	0	1	0	0	0	0	0	0		1	0	1	0	0	0	#NULL!
2024-05-30	10:15	15	2	1052		40	22076040	40	2	22076040	1	1	1	0	0	0	0	0	1	0	1	0	0	0	0	3	5.88		2		1	1	1	0	1	0	0	0	0	0	0		1	0	1	0	0	0	#NULL!
2024-05-26	11:46	15	2	1052		50	22058050	56	1	22058050	1	1	0	0	1	0	0	0	1	0	1	0	0	0	0	3	5.88		2		1	1	1	0	1	0	0	0	0	0	0		1	0	1	0	0	0	#NULL!
2024-05-29	10:10	15	2	1052		10	22076010	65	1	22076010	1	1	0	0	1	0	0	0	1	0	1	0	0	0	0	3	5.88		2		1	1	1	0	1	0	0	0	0	0	0		1	0	1	0	0	0	#NULL!
2024-06-01	13:22	16	2	1052		90	22085090	50	2	22085090	1	1	0	0	1	0	0	0	1	0	1	0	0	0	0	3	5.88		2		1	1	1	0	1	0	0	0	0	0	0		1	0	1	0	0	0	#NULL!
2024-05-17	11:09	23	2	1052		120	22002120	42	1	22002120	1	1	0	0	0	0	0	1	1	0	1	0	0	0	1	3	5.88		1	Rasel vaiper,dosla,ghoma	1	1	1	0	1	0	0	0	0	0	0		1	0	1	0	0	0	#NULL!
2024-05-20	15:21	39	1	1052		30	11122030	38	1	11122030	1	1	0	0	1	0	0	1	0	0	0	1	0	0	1	3	5.88		1	Daraisap, kalinjira, masranga, jatisap, joldari	1	1	1	0	1	0	0	0	0	0	0		1	0	1	0	0	0	#NULL!
2024-05-14	12:42	29	2	1053		120	22013120	48	1	22013120	1	1	0	0	1	0	0	1	0	1	1	0	0	0	1	4	7.84		1	Gohama,dosla,alad,maisalad,ponkhiraj	1	0	1	1	0	0	0	0	0	0	0		1	0	1	0	0	0	#NULL!
2024-05-19	10:38	15	2	1053		40	22032040	42	2	22032040	1	1	0	0	1	0	0	1	0	0	1	0	1	0	0	4	7.84		2		1	1	1	1	0	0	0	0	0	0	0		1	0	1	0	0	0	#NULL!
2024-05-23	15:05	38	1	1053		120	11022120	36	1	11022120	1	1	0	1	1	0	0	1	0	1	0	0	0	0	1	4	7.84		1	Rasel viper, goia pora, law lota, du mukhu sap	1	0	1	0	0	1	0	0	0	0	0		1	0	0	1	0	0	#NULL!
2024-05-12	10:38	30	2	1053		100	22008100	30	2	22008100	2	1	0	1	1	0	0	1	1	1	0	0	0	0	0	5	9.8		2		1	0	1	0	1	0	0	0	0	0	0		1	0	0	1	0	0	#NULL!
2024-06-22	10:56	46	1	1053		40	11031040	30	2	11031040	1	1	1	0	1	0	0	1	0	0	1	0	0	0	0	4	7.84		2		1	0	1	0	1	0	0	0	0	0	0		1	0	0	1	0	0	#NULL!
2024-06-24	12:26	39	1	1053		55	11034055	45	1	11034055	1	1	1	0	1	0	0	1	0	0	1	0	0	0	1	4	7.84		1	Jatisap, tekirsap, masranga, jolpora, daraisap,dumukhesap, dudraj	1	0	1	0	1	0	0	0	0	0	0		1	0	0	1	0	0	#NULL!
2024-05-13	11:00	13	2	1053		10	22121010	25	2	22121010	1	1	0	0	1	0	0	1	1	0	1	0	0	0	0	4	7.84		2		1	0	1	0	1	0	0	0	0	0	0		1	0	0	1	0	0	#NULL!
2024-06-01	12:42	28	2	1053		90	22084090	25	2	22084090	1	1	1	0	1	0	0	1	1	0	1	0	0	0	0	5	9.8		2		3	0	0	0	0	0	0	0	0	0	0		1	0	1	0	0	0	#NULL!
2024-07-09	13:26	30	1	1053		30	11059030	18	2	11059030	1	1	1	0	1	0	0	1	0	1	0	0	0	0	0	4	7.84		2		3	0	0	0	0	0	0	0	0	0	0		1	0	1	1	0	0	#NULL!
2024-07-13	12:52	30	1	1053		60	11063060	45	2	11063060	1	1	1	0	1	0	0	1	0	1	0	0	0	0	1	4	7.84		1	Daras,Rasel viper	2	0	0	0	0	0	0	0	0	0	0		1	0	1	1	0	0	#NULL!
2024-07-18	12:51	46	1	1053		90	11075090	42	2	11075090	1	1	1	0	1	0	1	1	0	0	0	0	0	0	1	4	7.84		1	Daras guiapora jatisap	1	0	1	0	0	0	0	0	0	0	0		1	1	1	0	0	0	#NULL!
2024-05-15	18:09	40	1	1054		30	11006030	53	1	11006030	1	1	0	0	1	0	0	1	0	1	1	0	0	0	0	4	7.84		2		1	0	1	0	0	0	0	0	0	0	0		1	1	1	0	0	0	#NULL!
2024-05-15	15:26	40	1	1054		20	11006020	42	2	11006020	1	1	0	0	1	0	0	1	0	1	1	0	0	0	1	4	7.84		1	Dsras.	1	0	1	0	0	0	0	0	0	0	0		1	1	1	0	0	0	#NULL!
2024-08-17	12:11	48	1	1054		80	11029080	42	2	11029080	2	1	1	0	1	0	1	1	0	0	0	0	0	0	1	4	7.84		1	Dari, jati, takirsap, joldaris,masranga, domukhi	1	1	1	0	0	0	0	0	0	0	0		1	0	1	0	0	0	#NULL!
2024-07-08	10:31	24	1	1054		60	11054060	24	2	11054060	1	1	1	0	0	0	1	1	0	1	0	0	0	0	1	4	7.84		1	Keute,Jatisap,kalas	1	0	1	0	0	0	0	0	0	0	0		1	0	1	0	0	0	#NULL!
2024-08-11	13:31	48	1	1054		90	11108090	24	2	11108090	1	1	1	0	1	0	0	1	0	0	1	0	0	0	1	4	7.84		1	Jatisap, laulota, reselbypars, masranga	1	0	1	0	0	0	0	0	0	0	0		1	0	1	0	0	0	#NULL!
2024-07-24	10:35	48	1	1054		70	11096070	48	2	11096070	1	1	1	0	1	0	0	1	0	0	1	0	0	0	1	4	7.84		1	Jati,dari, reselbypars, jolpora, domukhi, masranga, takirsap, dudraj	1	0	1	0	0	0	0	0	0	0	0		1	0	1	0	0	0	#NULL!
2024-08-12	14:48	48	1	1054		120	11108120	45	1	11108120	1	1	1	0	1	0	0	1	0	0	1	0	0	0	1	4	7.84		1	Dari, jati, masranga, takirsap, reselbypars, jolpora, domukhi, jolpora,	1	0	1	0	0	0	0	0	0	0	0		1	0	1	0	0	0	#NULL!
2024-07-24	13:25	48	1	1054		90	11096090	22	1	11096090	1	1	1	0	1	0	0	1	0	0	1	0	0	0	1	4	7.84		1	Dari, jati, khoiyajati, kainjira, sutanali, reselbypars	1	0	1	0	0	0	0	0	0	0	0		1	0	1	0	0	0	#NULL!
2024-07-08	13:36	48	1	1054		120	11054120	35	1	11054120	1	1	0	0	1	0	1	1	0	0	1	0	0	0	1	4	7.84		1	Reselbypars, jati, dudraj, takirsap, khoiyajati	1	0	1	0	0	0	0	0	0	0	0		1	0	1	0	0	0	#NULL!
2024-07-01	11:35	48	1	1054		100	11124100	60	1	11124100	1	1	0	0	1	0	1	1	0	0	1	0	0	0	1	4	7.84		1	Dudraj, jati, dari,masranga,Dora,jolpora, takirsap, reselbypars, goni,chondro bora	1	0	1	0	0	0	0	0	0	0	0		1	0	1	0	0	0	#NULL!
2024-08-04	12:28	48	1	1054		110	11081110	50	1	11081110	1	1	0	0	1	0	1	1	0	0	1	0	0	0	1	4	7.84		1	Dari, jati, masranga, reselbypars, jolpora, domukhi, takirsap, tiathuti, dudraj	1	0	1	0	0	0	0	0	0	0	0		1	0	1	0	0	0	#NULL!
2024-08-04	10:56	48	1	1054		100	11081100	30	2	11081100	1	1	0	0	1	0	1	1	0	0	1	0	0	0	1	4	7.84		1	Dari, jati, masranga, reselbypars, jolpora,	1	0	1	0	0	0	0	0	0	0	0		1	0	1	0	0	0	#NULL!
2024-07-11	15:03	48	1	1055		90	11062090	45	1	11062090	1	1	0	1	1	0	0	0	1	0	1	0	0	0	1	4	7.84		1	Sutanali, dudraj, dari, kainjira, takirsap, jati	1	0	1	0	0	0	0	0	0	0	0		1	0	1	0	0	0	#NULL!
2024-07-26	12:31	48	1	1055		80	11100080	32	1	11100080	1	1	0	0	1	0	1	0	1	0	1	0	0	0	1	4	7.84		1	Dari, jati, dudraj, masranga, takirsap	1	0	1	0	0	0	0	0	0	0	0		#NULL!	0	1	0	0	0	#NULL!
2024-06-22	11:05	47	1	1055		100	11032100	35	2	11032100	1	1	0	0	1	0	1	0	0	1	1	0	0	0	1	4	7.84		1	Jatisap .raselviper	1	0	1	0	0	0	0	0	0	0	0		1	0	1	0	0	0	#NULL!
2024-07-24	11:56	48	1	1055		80	11096080	35	2	11096080	1	1	1	0	0	0	0	1	0	0	1	1	0	0	0	4	7.84		2		1	0	1	0	0	0	0	0	0	0	0		1	0	1	0	0	0	#NULL!
2024-05-15	11:12	41	1	1055		10	11005010	32	2	11005010	1	1	1	0	1	0	0	0	0	1	0	0	0	0	1	3	5.88		1	Darai,machranga	1	0	1	0	0	0	0	0	0	0	0		1	0	1	1	0	0	#NULL!
2024-08-12	11:12	46	1	1055		100	11107100	22	1	11107100	1	1	0	0	1	0	0	1	0	0	0	1	0	0	1	3	5.88		1	Joldhora Russell viper daras	1	0	1	0	0	0	0	0	0	0	0		1	0	1	1	0	0	#NULL!
2024-05-15	11:47	40	1	1055		10	11006010	26	2	11006010	1	1	0	0	1	0	0	1	0	0	1	0	0	0	1	3	5.88		1	Daras, Laulata	1	0	1	0	0	0	0	0	0	0	0		1	1	0	0	0	1	#NULL!
2024-05-16	00:27	48	1	1055		101	11007101	43	1	11007101	1	1	1	0	1	0	0	1	0	0	0	0	1	0	1	4	7.84		1	Rasel vaiper	1	1	1	0	0	0	0	0	0	0	0		1	1	1	0	0	0	#NULL!
2024-07-10	12:55	46	1	1055		120	11057120	19	1	11057120	1	1	1	0	1	0	0	1	0	0	0	0	0	0	1	3	5.88		1	Russell viper daras jatisap guia pora	1	1	1	0	0	0	0	0	0	0	0		1	0	1	0	0	0	#NULL!
2024-08-14	12:32	48	1	1055		110	11112110	26	2	11112110	1	1	0	0	1	0	1	1	0	0	0	0	0	0	0	3	5.88		2		1	1	1	0	0	0	0	0	0	0	0		1	0	1	0	0	0	#NULL!
2024-06-08	09:59	29	2	1055		100	22047100	38	1	22047100	1	1	0	0	1	0	1	1	0	0	0	0	0	0	1	3	5.88		1	Gohama,dosla	1	1	1	0	0	0	0	0	0	0	0		1	0	1	0	0	0	#NULL!
2024-05-12	14:13	15	2	1056		60	22007060	60	1	22007060	1	1	0	0	1	0	0	1	1	0	0	0	0	0	1	3	5.88		1	Dosla,rasel viper	1	1	1	0	0	0	0	0	0	0	0		1	0	1	0	0	0	#NULL!
2024-08-15	12:01	48	1	1056		80	11116080	26	1	11116080	1	1	0	0	1	0	1	0	0	0	1	0	0	0	1	3	5.88		1	Masranga, jolpora, domukhi, reselbypars	1	1	1	0	0	0	0	0	0	0	0		1	0	1	0	0	0	#NULL!
2024-08-03	13:06	48	1	1056		80	11081080	40	2	11081080	1	1	0	0	1	0	1	0	0	0	1	0	0	0	1	3	5.88		1	Dari, jati, khoiyajati, masranga, takirsap, tiathuti, jolpora, domukhi	1	1	1	0	0	0	0	0	0	0	0		1	0	1	0	0	0	#NULL!
2024-08-07	13:36	48	1	1056		90	11089090	65	1	11089090	1	1	1	0	0	0	0	1	0	0	1	0	0	0	1	3	5.88		1	Dari, reselbypars, jati, khoiyajati, masranga, takirsap, dudraj, sutanali,	1	1	1	0	0	0	0	0	0	0	0		1	0	1	0	0	0	#NULL!
2024-05-19	15:48	47	1	1056		120	11012120	30	1	11012120	1	1	0	0	1	0	0	1	0	0	1	0	0	0	0	3	5.88		2		1	1	1	0	0	0	0	0	0	0	0		1	0	1	0	0	0	#NULL!
2024-08-08	11:03	48	1	1056		100	11089100	50	2	11089100	1	1	0	0	1	0	0	1	0	0	1	0	0	0	1	3	5.88		1	Dari, jati, masranga, reselbypars, domukhi, jolpora	1	1	1	0	0	0	0	0	0	0	0		1	0	1	0	0	0	#NULL!
2024-05-18	16:34	47	1	1056		90	11012090	41	2	11012090	1	1	0	0	1	0	0	0	0	0	1	1	1	0	0	4	7.84		2		1	1	1	0	0	0	0	0	0	0	0		1	0	1	0	0	0	#NULL!
2024-05-18	11:56	47	1	1056		70	11012070	40	1	11012070	1	1	0	0	1	0	0	0	0	0	1	1	1	0	1	4	7.84		1	Jatisap, dudhraj, daraisap	1	1	1	0	0	0	0	0	0	0	0		1	0	1	0	0	0	#NULL!
2024-05-16	15:17	47	1	1056		110	11130110	18	2	11130110	1	1	0	0	1	0	0	0	0	0	1	1	0	0	1	3	5.88		1	Kobra, jatisap	1	1	1	0	0	0	0	0	0	0	0		1	0	1	0	0	0	#NULL!
2024-05-18	14:51	44	1	1056		90	11014090	41	1	11014090	1	1	0	0	1	0	1	0	0	0	0	0	1	0	1	3	5.88		1	Rasel Viper, chandra ghokra, songini	1	1	1	0	0	0	0	0	0	0	0		1	1	0	1	0	0	#NULL!
2024-05-15	13:11	48	1	1056		70	11007070	48	1	11007070	1	1	0	0	1	0	0	1	0	0	0	0	0	0	0	2	3.92		2		1	1	1	0	0	0	0	0	0	0	0		1	0	1	1	0	0	#NULL!
2024-05-19	13:57	33	1	1056		50	11008050	40	2	11008050	1	1	1	0	1	0	1	1	0	0	1	0	0	0	1	5	9.8		1	Jati sap,macranga sap	3	0	0	0	0	0	0	0	0	0	0		1	0	0	1	0	0	#NULL!
2024-05-21	11:25	33	1	1057		40	11016040	22	2	11016040	2	1	1	0	1	0	1	1	0	0	1	0	0	0	1	5	9.8		1	Jatisap,daras sap,macrangga,Guyapura	1	0	1	0	0	0	0	0	0	0	0		1	0	0	1	0	0	#NULL!
2024-05-22	10:10	33	1	1057		10	11021010	24	2	11021010	2	1	1	0	1	0	1	1	0	0	1	0	0	0	1	5	9.8		1	Gukra, daras,guyepora jolpora, jatisap	1	0	1	0	0	0	0	0	0	0	0		1	0	0	1	0	0	#NULL!
2024-05-23	10:30	33	1	1057		40	11021040	21	1	11021040	2	1	1	0	1	0	1	1	0	0	1	0	0	0	1	5	9.8		1	Das,jatisap,teira,dudraj,guyepora,jolpora,macrangga	1	0	1	0	0	0	0	0	0	0	0		1	0	0	1	0	0	#NULL!
2024-05-21	13:02	33	1	1057		50	11016050	26	2	11016050	1	1	0	0	1	0	1	1	0	0	1	0	0	0	0	4	7.84		2		1	0	1	0	0	0	0	0	0	0	0		1	0	0	1	0	0	#NULL!
2024-05-21	16:01	#NULL!	#NULL!	1057		#NULL!	#NULL!	26	2	#NULL!	1	1	0	1	1	0	1	0	0	0	0	1	0	0	1	4	7.84		1	Jatsap,darasap,guiapora.	1	1	0	0	0	0	0	0	0	0	0		2	0	0	1	0	0	#NULL!
2024-08-08	14:38	39	1	1057		60	11088060	27	1	11088060	2	1	0	0	1	0	1	1	0	0	1	1	0	0	1	5	9.8		1	Darisap, jatisap, tekirsap, masranga, dumukhesap, jolpora,	1	0	0	0	1	1	0	1	1	0	0		1	0	1	0	0	0	#NULL!
2024-06-27	11:46	39	1	1057		20	11040020	40	2	11040020	1	1	1	0	1	0	1	1	0	0	0	0	0	0	1	4	7.84		1	Masranga, jatisap, joldari, laulota, takirsap	1	0	0	0	1	1	0	1	1	0	0		1	0	1	0	0	0	#NULL!
2024-07-14	12:47	39	1	1057		20	11065020	50	2	11065020	1	1	1	0	1	0	0	0	0	1	1	0	0	0	1	4	7.84		1	Gonisap, jatisap, daraisap, tekirsap, kalinjira, gokhra,	1	0	0	0	1	1	0	1	1	0	0		1	0	1	0	0	0	#NULL!
2024-05-15	12:52	30	2	1057		80	22024080	46	1	22024080	1	1	0	0	0	0	1	1	0	1	0	0	0	1	1	4	7.84	Gaser shikor pote rakhbe( Bury the prey of the tree)	1	Dosla,Ghoma,Darul,Batashete,	1	0	0	0	1	1	0	1	1	0	0		1	0	1	1	0	0	#NULL!
2024-05-23	12:35	23	2	1057		80	22125080	32	2	22125080	2	1	0	0	1	0	1	1	0	1	1	0	0	0	0	5	9.8		2		1	0	0	0	1	0	0	1	1	0	0		2	0	1	0	0	0	#NULL!
2024-08-13	12:37	39	1	1057		20	11111020	30	1	11111020	1	1	1	0	1	0	1	0	0	0	1	0	0	0	1	4	7.84		1	Dumukhesap, masranga, jolpora, daraisap, jatisap, laulota	1	0	0	0	1	0	0	1	1	0	0		1	0	1	0	0	0	#NULL!
2024-05-16	11:11	28	2	1057		100	22022100	42	2	22022100	1	1	1	0	1	0	0	1	0	0	1	0	0	0	0	4	7.84		2		1	0	0	0	1	0	0	1	1	0	0		1	0	1	0	0	0	#NULL!
2024-05-26	11:30	28	2	1058		110	22057110	35	2	22057110	1	1	1	0	1	0	0	1	0	0	1	0	0	0	0	4	7.84		2		1	0	0	0	1	0	0	1	1	0	0		1	0	1	0	0	0	#NULL!
2024-06-03	11:16	28	2	1058		70	22093070	19	2	22093070	1	1	1	0	1	0	0	1	0	0	1	0	0	0	0	4	7.84		2		1	0	0	0	1	0	0	1	1	0	0		1	0	1	0	0	0	#NULL!
2024-06-02	10:33	28	2	1058		100	22084100	22	2	22084100	1	1	1	0	1	0	0	1	0	0	1	0	0	0	0	4	7.84		2		1	0	0	0	1	0	0	1	1	0	0		2	0	1	0	0	0	#NULL!
2024-06-01	10:54	28	2	1058		70	22084070	24	2	22084070	1	1	1	0	1	0	0	1	0	0	1	0	0	0	0	4	7.84		2		1	0	0	0	1	0	0	1	1	0	0		2	0	1	0	0	0	#NULL!
2024-06-30	10:42	39	1	1058		10	11043010	35	1	11043010	1	1	1	0	1	0	0	1	0	0	1	0	0	0	1	4	7.84		1	Masranga, takirsap, jatisap,hanisap, jolpora, daraisap	1	0	0	0	1	0	0	1	1	0	0		1	0	1	0	0	0	#NULL!
2024-06-03	13:00	28	2	1058		90	22093090	45	1	22093090	1	1	1	0	1	0	0	1	0	0	1	0	0	0	1	4	7.84		1	Gohamaha, gokhra, dosla	1	0	0	0	1	0	0	1	1	0	0		1	0	1	0	0	0	#NULL!
2024-05-15	11:44	28	2	1058		80	22022080	27	1	22022080	1	1	1	0	1	0	0	1	0	0	1	0	0	0	1	4	7.84		1	Gohamaha, dosla,	1	0	0	0	1	0	0	1	1	0	0		1	0	1	0	0	0	#NULL!
2024-06-09	12:37	28	2	1058		90	22033090	42	1	22033090	1	1	1	0	1	0	0	1	0	0	1	0	0	0	1	4	7.84		1	Dosla, gohamaha, darhais	1	0	0	0	1	0	0	1	1	1	0		2	0	1	0	0	0	#NULL!
2024-08-12	14:17	39	1	1058		60	11107060	37	2	11107060	1	1	1	0	1	0	0	1	0	0	1	0	0	0	1	4	7.84		1	Darisap, jatisap, tekirsap, masranga, jolpora, kalinjira, Dumukhesap	1	0	0	0	1	0	0	1	1	0	0		1	0	1	0	0	0	#NULL!
2024-05-25	11:15	39	1	1058		10	11030010	35	2	11030010	1	1	1	0	1	0	0	1	0	0	1	0	0	0	1	4	7.84		1	Daraisap,dumukhesap uralmoharaz, takirsap, jatisap,	1	0	0	0	1	0	0	1	1	0	0		2	0	1	0	0	0	#NULL!
2024-07-15	14:19	39	1	1058		60	11065060	48	2	11065060	1	1	1	0	1	0	0	1	0	0	1	0	0	0	1	4	7.84		1	Daraisap, tekirsap, dumukhesap, jolpora, masranga, guyapora, chondrobora, jatisap	1	0	0	0	1	0	0	1	1	0	0		1	0	1	0	0	0	#NULL!
2024-06-26	10:26	48	1	1058		110	11092110	40	1	11092110	2	1	1	0	1	0	0	1	0	0	1	0	0	0	1	4	7.84		1	Takirsap, jolpora, kobra, darai, jati, masrangya,	1	0	1	0	1	0	0	1	1	0	0		1	0	1	0	0	0	#NULL!
2024-08-07	11:28	39	1	1059		10	11088010	34	2	11088010	1	1	0	0	1	0	1	1	0	0	1	0	0	0	1	4	7.84		1	Monosa, darisap, masranga, jolpora, dumukhesap, takirsap, kalinjira	1	0	0	0	1	0	0	1	1	0	0		1	0	1	0	0	0	#NULL!
2024-08-15	10:38	39	1	1059		10	11115010	24	2	11115010	1	1	0	0	1	0	1	1	0	0	1	0	0	0	1	4	7.84		1	Masranga, daraisap, jolpora, dumukhesap, takirsap,	1	0	0	0	1	0	0	1	1	0	0		1	0	1	0	0	0	#NULL!
2024-08-18	13:58	39	1	1059		30	11028030	50	1	11028030	1	1	0	0	1	0	1	1	0	0	1	0	0	0	1	4	7.84		1	Masranga, daraisap, jatisap, tekirsap, jolpora,	1	0	0	0	1	0	0	1	1	0	0		1	0	1	0	0	0	#NULL!
2024-07-15	11:12	39	1	1059		40	11065040	35	2	11065040	1	1	0	0	1	0	1	1	0	0	1	0	0	0	1	4	7.84		1	Darisap, takirsap, matisap, masranga, jolpora, dumukhesap,	1	0	0	0	1	0	0	1	1	0	0		1	0	1	0	0	0	#NULL!
2024-05-16	13:46	28	2	1059		120	22022120	66	1	22022120	1	1	1	0	1	0	0	0	1	0	1	0	0	0	1	4	7.84		1	Dosla, gohamaha	1	0	0	0	1	0	0	1	1	0	0		1	0	1	0	0	0	#NULL!
2024-06-27	10:25	39	1	1059		10	11040010	55	1	11040010	1	1	0	0	1	0	0	1	0	1	1	0	0	0	1	4	7.84		1	Daraisap,jatisap, masranga, jolpora, takirsap	1	0	0	0	1	0	0	1	1	0	0		1	0	1	0	0	0	#NULL!
2024-05-21	12:36	39	1	1059		50	11122050	40	1	11122050	1	1	0	0	1	0	0	1	0	0	1	1	0	0	1	4	7.84		1	Sobusbora, jatisap, daraisap, dumukhesap, takirsap, gonisap, masranga,	1	0	0	0	1	0	0	1	1	0	0		1	0	1	0	0	0	#NULL!
2024-06-29	10:01	39	1	1059		40	11040040	35	2	11040040	1	1	0	0	1	0	0	1	0	0	1	1	0	0	1	4	7.84		1	Masranga,daraisap,tekirsap,gonisap, jatisap, joldari	1	0	0	0	1	0	0	1	1	0	0		1	0	1	0	0	0	#NULL!
2024-05-23	11:39	12	2	1059		21	22044021	56	1	22044021	1	1	0	0	1	0	0	1	0	0	1	1	0	0	1	4	7.84		1	Dosla,guhama	1	0	0	0	1	0	0	1	1	0	0		2	0	1	0	0	0	#NULL!
2024-06-25	10:00	39	1	1059		10	11091010	50	2	11091010	1	1	0	0	1	0	0	1	0	0	1	1	0	0	1	4	7.84		1	Daraisap, tekirsap dumukhesap,daraisap	1	0	0	0	1	0	0	1	1	0	0		1	0	1	0	0	0	#NULL!
2024-06-25	11:27	39	1	1059		20	11091020	30	1	11091020	1	1	0	0	1	0	0	1	0	0	1	1	0	0	1	4	7.84		1	Daraisap, jatisap ,tekirsap masranga, jolpora uralmoharaz,	1	0	0	0	1	0	0	1	1	0	0		2	0	1	0	0	0	#NULL!
2024-08-16	12:39	46	1	1059		112	11115112	65	2	11115112	1	1	0	0	1	0	1	1	0	0	0	0	0	0	1	3	5.88		1	Daras jatisap guia pora	1	0	0	0	1	0	0	1	1	0	0		2	0	1	1	0	0	#NULL!
2024-06-10	10:57	13	2	1060		50	22107050	18	2	22107050	1	1	0	0	1	0	0	1	0	0	1	0	0	0	0	3	5.88		2		1	0	0	0	1	0	0	1	1	0	0		2	0	1	1	0	0	#NULL!
2024-08-18	13:09	46	1	1060		60	11028060	40	1	11028060	1	1	0	0	1	0	0	1	0	0	0	1	0	0	1	3	5.88		1	Russell viper jatisqp daras guia pora	1	0	0	0	1	0	0	1	1	0	0		2	0	1	1	0	0	#NULL!
2024-06-26	14:04	30	1	1060		60	11038060	60	1	11038060	1	1	1	0	1	0	0	1	0	0	0	0	0	0	1	3	5.88		1	Daras,Jati sap,Goiapora,	1	0	1	0	1	0	0	1	1	0	0		1	1	0	0	0	0	#NULL!
2024-07-07	12:18	39	1	1060		20	11053020	19	2	11053020	1	1	1	0	1	0	1	0	0	0	0	0	0	0	1	3	5.88		1	Jatisap, Kobra, daraisap tekirsap, dumukhesap guyapora,	1	0	1	0	1	0	0	1	1	0	0		1	0	1	0	0	0	#NULL!
2024-06-29	11:50	39	1	1060		50	11040050	28	1	11040050	1	1	1	0	1	0	0	1	0	0	0	0	0	0	1	3	5.88		1	Jatisap, tekirsap, masranga, daraisap, laulota, jolpora	1	0	1	0	1	0	0	1	1	0	0		1	0	1	0	0	0	#NULL!
2024-05-16	13:54	19	2	1060		110	22020110	54	1	22020110	1	1	0	0	1	0	0	1	0	1	0	0	0	0	1	3	5.88		1	Dosla, Gohama, Masala	1	0	1	0	1	0	0	1	1	0	0		2	0	1	0	0	0	#NULL!
2024-06-26	11:44	39	1	1060		50	11091050	30	2	11091050	1	1	1	0	1	0	0	0	0	0	1	0	0	0	1	3	5.88		1	Sutanale, masranga, jatisap, daraisap, tekirsap, dumukhesap,guyapora	1	0	1	0	1	0	0	1	1	0	0		1	0	1	0	0	0	#NULL!
2024-06-25	13:40	39	1	1060		30	11091030	30	2	11091030	1	1	0	0	1	0	0	1	0	0	1	0	0	0	1	3	5.88		1	Masranga, jolpora, daraisap, jatisap,	1	0	1	0	1	0	0	1	1	0	0		1	0	1	0	0	0	#NULL!
2024-05-22	10:37	39	1	1060		10	11024010	38	1	11024010	1	1	0	0	1	0	0	1	0	0	0	1	0	0	1	3	5.88		1	Laulota, masranga, daraisap, kalinjira,masranga	1	0	1	0	1	0	0	1	1	0	0		1	0	1	0	0	0	#NULL!
2024-05-15	10:26	16	2	1060		70	22023070	36	2	22023070	1	1	1	0	1	0	0	0	0	0	0	0	0	0	0	2	3.92		2		1	0	1	0	1	0	0	1	1	1	0		1	0	1	1	0	0	#NULL!
2024-08-08	11:42	30	1	1060		50	11127050	17	2	11127050	1	1	1	0	1	0	0	0	0	0	0	0	0	0	1	2	3.92		1	Rasel viper,Goiapora	1	0	1	0	1	0	0	1	1	0	0		1	0	1	1	0	0	#NULL!
2024-07-17	09:57	30	1	1060		40	11071040	45	1	11071040	1	1	0	0	0	0	0	1	0	1	0	0	0	0	1	2	3.92		1	Jatisap ,Daras	1	0	1	0	1	0	0	1	1	0	0		1	0	1	1	0	0	#NULL!
2024-05-16	12:30	28	2	1060		10	22022010	55	1	22022010	1	1	0	1	1	0	0	1	0	0	1	0	0	0	1	4	7.84		1	Dosla, gohamaha, maisalad	1	0	0	0	1	1	0	0	1	0	0		1	0	1	0	0	0	#NULL!
2024-08-17	09:54	30	1	1061		10	11120010	48	2	11120010	1	1	1	0	1	0	0	0	0	0	0	0	0	0	1	2	3.92		1	Daras.goiapora	1	0	1	0	1	1	0	0	1	0	0		1	0	1	1	0	0	#NULL!
2024-05-18	14:43	41	1	1061		20	11013020	55	2	11013020	1	1	0	0	1	0	0	1	0	0	0	1	0	0	1	3	5.88		1	Gokhra, machranga	1	0	0	0	1	0	1	1	0	0	0		2	0	1	1	0	0	#NULL!
2024-08-10	11:49	39	1	1061		50	11103050	45	2	11103050	1	1	0	0	1	0	1	1	0	0	1	0	0	0	1	4	7.84		1	Masranga, daraisap, dumukhesap, takirsap, guiapora, jatisap,, jolpora,dutraz	1	0	0	0	1	1	0	1	0	0	0		1	0	1	0	0	0	#NULL!
2024-08-11	10:42	39	1	1061		10	11107010	39	1	11107010	1	1	0	0	1	0	1	1	0	0	1	0	0	0	1	4	7.84		1	Darisap, masranga, jolpora, dumukhesap, takirsap, gonisap, Kobra	1	0	0	0	1	1	0	1	0	0	0		1	0	1	0	0	0	#NULL!
2024-06-05	09:31	13	2	1061		10	22098010	52	1	22098010	1	1	0	0	1	0	0	1	1	0	1	0	0	0	1	4	7.84		1	Doasla,maisallad,ojagor	1	0	0	0	1	1	0	1	0	0	0		2	0	1	0	0	0	#NULL!
2024-05-21	12:31	41	1	1061		50	11018050	28	1	11018050	1	1	0	0	1	0	0	1	0	0	1	0	0	0	1	3	5.88		1	Darai, jati, jaitabi, kochuloli, dumukho.	1	0	0	0	1	1	0	1	0	0	0		2	0	1	1	0	0	#NULL!
2024-07-09	12:16	39	1	1061		20	11057020	59	1	11057020	1	1	0	0	1	0	1	1	0	0	0	0	0	0	1	3	5.88		1	Jatisap, daraisap, kalinjira, masranga, lawlota, jolpora,dumukhesap	1	1	0	0	1	1	0	1	0	0	0		1	0	1	0	0	0	#NULL!
2024-08-03	11:42	46	1	1061		80	11080080	42	2	11080080	3	1	1	0	0	0	1	1	1	0	0	0	0	0	1	4	7.84		1	Daras jatisap guia pora	1	0	0	1	1	0	0	1	0	0	0		2	0	1	1	0	0	#NULL!
2024-07-17	10:55	39	1	1061		40	11069040	18	2	11069040	1	1	1	0	1	0	1	1	0	0	0	0	0	0	1	4	7.84		1	Darisap, masranga, jolpora, matisap,	1	0	0	1	1	0	0	1	0	1	0		1	0	1	0	0	0	#NULL!
2024-06-24	10:49	39	1	1061		45	11034045	30	2	11034045	1	1	1	0	1	0	0	1	0	0	1	0	0	0	1	4	7.84		1	Masranga, daraisap, jatisap, tekirsap, dumukhesap, jolpora,	1	0	0	0	1	0	0	1	1	1	0		1	0	0	1	0	0	#NULL!
2024-06-22	15:09	39	1	1061		50	11030050	62	1	11030050	1	1	1	0	1	0	0	1	0	0	1	0	0	0	1	4	7.84		1	Jatisap, tekirsap,masranga, daraisap,gonisap	1	0	0	0	1	0	0	1	1	0	0		2	0	0	1	0	0	#NULL!
2024-05-20	11:45	39	1	1061		10	11122010	50	1	11122010	1	1	1	0	1	0	0	1	0	0	1	0	0	0	1	4	7.84		1	Jatisap, daraisap,tekirsap,dumukhesap.	1	0	0	0	1	0	0	1	1	0	0		1	0	0	1	0	0	#NULL!
2024-06-24	13:53	39	1	1062		65	11034065	40	2	11034065	1	1	0	0	1	0	0	1	0	0	1	0	0	0	1	3	5.88		1	Jatisap,daraisap,dumukhes,takirsap, takirsap, masranga	1	0	1	0	1	0	0	1	1	0	0		1	0	0	1	0	0	#NULL!
2024-05-16	15:59	19	2	1062		120	22020120	15	2	22020120	1	1	0	0	1	0	0	0	1	0	1	0	0	0	0	3	5.88		2		1	0	1	0	0	0	0	1	1	0	0		2	1	1	0	0	0	#NULL!
2024-05-14	12:40	28	2	1062		110	22014110	19	2	22014110	1	1	1	0	1	0	0	1	0	0	1	0	0	0	1	4	7.84		1	Gohamaha, darhais	1	0	0	0	1	0	0	0	1	0	0		1	0	1	0	0	0	#NULL!
2024-06-06	12:28	11	2	1062		59	22097059	48	1	22097059	3	1	0	0	1	0	1	1	0	0	1	0	0	0	1	4	7.84		1	Dosla,gohoma	1	0	1	0	1	0	0	0	1	1	0		1	0	1	0	0	0	#NULL!
2024-07-29	10:25	30	1	1062		10	11094010	60	2	11094010	1	1	1	0	1	0	0	0	0	0	0	1	0	0	1	3	5.88		1	Daras,goiapora	1	0	0	0	1	0	0	0	1	0	0		1	1	1	1	0	0	#NULL!
2024-06-08	10:15	13	2	1062		50	22045050	37	1	22045050	1	1	1	0	1	0	0	1	0	0	0	0	0	0	1	3	5.88		1	Doasla,gohoma,vemta	1	0	0	0	1	0	0	0	1	0	0		2	0	1	1	0	0	#NULL!
2024-07-10	10:42	30	1	1062		40	11059040	66	2	11059040	1	1	1	0	1	0	0	1	0	0	0	0	0	0	1	3	5.88		1	Daras,	1	0	0	0	1	0	0	0	1	0	0		1	0	1	1	0	0	#NULL!
2024-06-02	10:08	30	2	1062		100	22086100	25	2	22086100	1	1	0	0	1	0	0	1	0	1	0	0	0	0	1	3	5.88		1	Dosla,gomah	1	0	1	0	1	0	0	0	1	0	0		1	1	1	0	0	0	#NULL!
2024-07-03	12:09	30	1	1062		48	11048048	39	1	11048048	1	1	1	0	1	0	0	0	0	1	0	0	0	0	1	3	5.88		1	Daras.Rasel Viper.Jati Sap	1	0	1	0	1	0	0	0	1	0	0		1	0	1	0	0	0	#NULL!
2024-05-13	13:09	28	2	1062		90	22014090	28	1	22014090	1	1	1	0	0	0	0	1	0	0	1	0	0	0	1	3	5.88		1	Dosla, rasel vaipar	1	0	1	0	1	0	0	0	1	0	0		1	0	1	0	0	0	#NULL!
2024-08-13	11:54	30	1	1062		20	11113020	22	2	11113020	1	1	1	0	1	0	0	0	0	0	0	0	0	0	1	2	3.92		1	Goiapora, jatisap	1	0	1	0	1	0	0	0	1	0	0		1	0	1	1	0	0	#NULL!
2024-07-03	14:59	30	1	1062		60	11048060	55	2	11048060	1	1	1	0	1	0	0	0	0	0	0	0	0	0	1	2	3.92		1	Daras,Masali,Gokhra	1	0	1	0	1	0	0	0	1	0	0		1	0	1	1	0	0	#NULL!
2024-08-12	10:32	30	1	1063		50	11109050	46	2	11109050	1	1	1	0	1	0	0	0	0	0	0	0	0	0	1	2	3.92		1	Daras, goiapora	1	0	1	0	1	0	0	0	1	0	0		1	0	1	1	0	0	#NULL!
2024-07-06	10:43	30	1	1063		40	11125040	24	2	11125040	1	1	0	0	1	0	0	0	0	0	0	1	0	1	1	3	5.88	Net er bera debe	1	Rasel viper,Goiapoora	1	0	1	0	1	0	0	0	1	0	0		1	0	1	1	0	0	#NULL!
2024-05-16	14:54	23	2	1063		120	22018120	35	2	22018120	2	1	1	0	1	0	0	1	0	1	1	0	1	0	0	6	11.76		2		1	0	0	0	1	0	0	1	0	0	0		2	0	1	0	0	0	#NULL!
2024-08-15	13:28	39	1	1063		30	11115030	60	1	11115030	2	1	0	0	1	0	1	1	0	0	1	1	0	0	1	5	9.8		1	Masranga, jolpora, takirsap, jatisap, daraisap, kanasap, dumukhesap, gonisap	1	0	0	0	1	0	0	1	0	0	0		1	0	1	0	0	0	#NULL!
2024-05-14	14:16	16	2	1063		120	22015120	43	1	22015120	2	1	1	0	1	0	0	1	0	0	1	0	0	0	1	4	7.84		1	Dosla,gohama	1	0	0	0	1	0	0	1	0	0	0		1	1	0	1	0	1	#NULL!
2024-07-30	12:07	46	1	1063		110	11073110	40	2	11073110	2	1	1	0	1	0	1	1	0	0	0	0	0	0	1	4	7.84		1	Jatisap daris Russell vaiper	1	0	0	0	1	0	0	1	0	0	0		2	0	1	1	0	0	#NULL!
2024-08-07	11:24	46	1	1063		70	11088070	60	2	11088070	3	1	0	0	1	0	1	1	0	0	0	1	0	0	0	4	7.84		2		1	0	0	0	1	0	0	1	0	0	0		2	0	1	1	0	0	#NULL!
2024-06-01	10:40	23	2	1063		70	22080070	35	2	22080070	3	1	1	0	1	0	0	1	0	0	1	0	0	0	1	4	7.84		1	Dura,vamta,gohoma,dosla	1	0	1	0	1	0	0	1	0	0	0		1	1	1	0	0	0	#NULL!
2024-05-23	12:49	11	2	1063		30	22125030	40	2	22125030	3	1	0	0	1	0	1	1	0	0	1	0	0	0	1	4	7.84		1	Gohoma,maisala,dosla	1	0	1	0	1	0	0	1	0	0	0		1	1	1	0	0	0	#NULL!
2024-06-11	10:10	11	2	1063		10	22114010	26	1	22114010	3	1	0	0	1	0	1	1	0	0	1	0	0	0	1	4	7.84		1	Dosla,goghoma	1	0	1	0	1	0	0	1	0	1	0		1	1	1	0	0	0	#NULL!
2024-07-13	13:51	39	1	1063		60	11061060	35	2	11061060	1	1	1	0	1	0	1	1	0	0	0	0	0	0	1	4	7.84		1	Takirsap, dhorasap, jolpora, daraisap, dumukhesap, tiyaturi, jatisap, masranga	1	0	0	0	1	0	0	1	0	0	0		2	0	1	0	0	0	#NULL!
2024-07-11	12:04	39	1	1063		20	11061020	55	1	11061020	1	1	1	0	1	0	1	1	0	0	0	0	0	0	1	4	7.84		1	Gonisap, masranga, jolpora, daraisap, dumukhesap, takirsap,	1	0	0	0	1	0	0	1	0	1	0		1	0	1	0	0	0	#NULL!
2024-07-14	11:13	39	1	1064		10	11065010	22	1	11065010	1	1	1	0	1	0	1	1	0	0	0	0	0	0	1	4	7.84		1	Daraisap, tekirsap, masranga, dumukhesap , uralmoharaz, jatisap,	1	0	0	0	1	0	0	1	0	0	0		1	0	1	0	0	0	#NULL!
2024-07-08	11:07	39	1	1064		40	11053040	55	2	11053040	1	1	1	0	1	0	1	1	0	0	0	0	0	0	1	4	7.84		1	Daraisap, jatisap, tekirsap, jolpora, masranga, guyapora g	1	0	0	0	1	0	0	1	0	0	0		1	0	1	0	0	0	#NULL!
2024-07-07	10:54	39	1	1064		10	11053010	50	1	11053010	1	1	1	0	0	0	1	1	0	1	0	0	0	0	1	4	7.84		1	Jatisap, daraisap, dumukhesap, takirsap, dhorasap, jolpora,	1	0	0	0	1	0	0	1	0	0	0		1	0	1	0	0	0	#NULL!
2024-06-05	12:04	29	2	1064		90	22100090	40	1	22100090	1	1	0	0	1	0	1	1	0	1	0	0	0	0	1	4	7.84		1	Gohama,dosla,rasel viper	1	0	0	0	1	0	0	1	0	0	0		2	0	1	0	0	0	#NULL!
2024-05-15	14:23	23	2	1064		90	22018090	62	1	22018090	2	1	0	0	1	0	1	1	0	1	0	0	0	0	0	4	7.84		2		1	0	1	0	1	0	0	1	0	0	0		2	0	1	0	0	0	#NULL!
2024-06-29	13:37	39	1	1064		60	11040060	24	2	11040060	1	1	1	0	1	0	1	0	0	0	1	0	0	0	1	4	7.84		1	Darisap, kalinjira, gokhra, jatisap,tekirsap,dumukhesap,jolpora,uralmoharaz	1	0	0	0	1	0	0	1	0	0	0		1	0	1	0	0	0	#NULL!
2024-07-13	10:31	48	1	1064		100	11062100	50	2	11062100	1	1	1	0	1	0	1	0	0	0	1	0	0	0	1	4	7.84		1	Dari, reselbypars, jati, khoiyajati, takirsap,gonpora,jolpora, masranga	1	0	0	0	1	0	0	1	0	1	0		1	0	1	0	0	0	#NULL!
2024-07-10	10:28	39	1	1064		40	11057040	23	2	11057040	1	1	1	0	1	0	0	1	0	0	1	0	0	0	1	4	7.84		1	Masranga, jolpora, daraisap, kalinjira, jatisap, joldari	1	0	0	0	1	0	0	1	0	0	0		1	0	1	0	0	0	#NULL!
2024-05-13	12:23	28	2	1064		80	22014080	60	2	22014080	1	1	1	0	1	0	0	1	0	0	1	0	0	0	1	4	7.84		1	Gohamaha	1	0	0	0	1	0	0	1	0	0	0		1	0	1	0	0	0	#NULL!
2024-05-15	13:23	28	2	1064		90	22022090	21	1	22022090	1	1	1	0	1	0	0	1	0	0	1	0	0	0	1	4	7.84		1	Dosla, gohamaha	1	0	0	0	1	0	0	1	0	0	0		1	0	1	0	0	0	#NULL!
2024-05-19	12:44	28	2	1064		110	22031110	67	1	22031110	1	1	1	0	1	0	0	1	0	0	1	0	0	0	1	4	7.84		1	Dosla, gohamaha	1	0	0	0	1	0	0	1	0	0	0		2	0	1	0	0	0	#NULL!
2024-07-04	12:53	39	1	1064		20	11050020	18	2	11050020	1	1	1	0	1	0	0	1	0	0	1	0	0	0	1	4	7.84		1	Dhorasap, masranga, jolpora, daraisap, jatisap,tekirsap	1	0	0	0	1	0	0	1	0	0	0		1	0	1	0	0	0	#NULL!
2024-07-17	10:41	46	1	1065		100	11069100	35	2	11069100	1	1	1	0	1	0	0	1	0	0	1	0	0	0	1	4	7.84		1	Daris jaite dumakho	1	0	0	0	1	0	0	1	0	0	0		2	0	1	0	0	0	#NULL!
2024-08-11	11:55	39	1	1065		20	11107020	42	2	11107020	1	1	0	0	1	0	1	1	0	0	1	0	0	0	1	4	7.84		1	Masranga, daraisap, jatisap, jolpora, dumukhesap, matisap, tiyaturi	1	0	0	0	1	0	0	1	0	0	0		1	0	1	0	0	0	#NULL!
2024-07-18	11:33	46	1	1065		80	11075080	23	2	11075080	1	1	0	0	1	0	1	1	0	0	1	0	0	0	1	4	7.84		1	Jatisap kalinjira guiapora	1	0	0	0	1	0	0	1	0	0	0		2	0	1	0	0	0	#NULL!
2024-05-26	14:16	13	2	1065		60	22054060	19	2	22054060	1	1	0	0	1	0	1	1	0	0	1	0	0	0	1	4	7.84		1	Doasla gohoma,batasitki,rasel vipar	1	0	0	0	1	0	0	1	0	0	0		2	0	1	0	0	0	#NULL!
2024-05-18	14:59	23	2	1065		90	22027090	43	1	22027090	2	1	0	0	1	0	0	1	0	1	1	0	0	0	0	4	7.84		#NULL!		1	0	1	0	1	0	0	1	0	0	0		#NULL!	0	1	0	0	0	#NULL!
2024-07-01	11:06	39	1	1065		40	11043040	35	2	11043040	1	1	0	0	1	0	0	1	0	0	1	1	0	0	1	4	7.84		1	Masranga, jatisap,tekirsap, jolpora	1	0	0	0	1	0	0	1	0	0	0		1	0	1	0	0	0	#NULL!
2024-07-28	12:26	46	1	1065		110	11075110	65	1	11075110	1	1	1	0	1	0	0	1	0	0	0	0	0	0	1	3	5.88		1	Daris jolpora jatisap	1	0	0	0	1	0	0	1	0	0	0		2	0	1	1	0	0	#NULL!
2024-08-03	12:58	46	1	1065		90	11080090	32	1	11080090	1	1	1	0	1	0	0	1	0	0	0	0	0	0	1	3	5.88		1	Daras kochu noli jatisap	1	0	0	0	1	0	0	1	0	0	0		2	0	1	1	0	0	#NULL!
2024-07-27	11:20	46	1	1065		110	11099110	45	2	11099110	1	1	0	0	1	0	1	1	0	0	0	0	0	0	0	3	5.88		2		1	0	0	0	1	0	0	1	0	0	0		2	0	1	1	0	0	#NULL!
2024-05-22	15:52	40	1	1065		30	11026030	40	1	11026030	1	1	0	0	1	0	1	1	0	0	0	0	0	0	0	3	5.88		2		1	0	0	0	1	0	0	1	0	0	0		2	0	1	1	0	0	#NULL!
2024-08-07	13:20	46	1	1065		80	11088080	20	2	11088080	1	1	0	0	1	0	1	1	0	0	0	0	0	0	1	3	5.88		1	Daras jatisap guia pora	1	0	0	0	1	0	0	1	0	0	0		2	0	1	1	0	0	#NULL!
2024-05-21	13:29	42	1	1065		110	11018110	30	1	11018110	1	1	0	0	1	0	0	1	0	0	1	0	0	0	1	3	5.88		1	Jat sap,daraj,guiyapora	1	0	0	0	1	0	0	1	0	0	0		1	0	1	1	0	0	#NULL!
2024-05-18	14:44	42	1	1066		80	11013080	40	1	11013080	1	1	0	0	1	0	0	1	0	0	1	0	0	0	1	3	5.88		1	Daraj,kaligira,kana sap,	1	0	0	0	1	0	0	1	0	0	0		2	0	1	1	0	0	#NULL!
2024-06-04	11:41	29	2	1066		110	22092110	50	2	22092110	2	1	0	0	1	0	0	1	0	0	1	0	0	0	0	3	5.88		2		1	0	1	0	1	0	0	1	0	0	0		#NULL!	0	1	1	0	0	#NULL!
2024-05-22	11:49	42	1	1066		70	11025070	57	2	11025070	1	1	0	0	0	0	1	1	0	0	1	0	0	0	0	3	5.88		2		1	0	0	0	1	0	0	1	0	0	0		1	0	1	1	0	0	#NULL!
2024-05-12	10:44	17	2	1066		100	22001100	22	2	22001100	1	1	0	0	1	0	0	0	0	1	1	0	0	0	1	3	5.88		1	Gokhra	1	0	0	0	1	0	0	1	0	0	0		2	0	1	1	0	0	#NULL!
2024-08-09	12:22	46	1	1066		90	11103090	46	1	11103090	1	1	0	0	1	0	0	1	0	0	0	1	0	0	1	3	5.88		1	Daras jatisap	1	0	0	0	1	0	0	1	0	0	0		2	0	1	1	0	0	#NULL!
2024-06-01	10:34	21	2	1066		10	22087010	35	2	22087010	1	1	0	0	1	0	0	1	0	1	0	0	0	0	1	3	5.88		1	Gohama. Doshla	1	0	1	0	1	0	0	1	0	0	0		1	1	1	0	0	0	#NULL!
2024-06-02	10:23	21	2	1066		40	22087040	26	2	22087040	1	1	0	0	1	0	1	0	0	0	1	0	0	0	0	3	5.88		2		1	0	1	0	1	0	0	1	0	0	0		1	1	1	0	0	0	#NULL!
2024-05-19	09:34	11	2	1066		31	22027031	30	2	22027031	1	1	0	0	1	0	0	1	0	0	1	0	0	0	0	3	5.88		2		1	0	1	0	1	0	0	1	0	0	0		1	1	1	0	0	0	#NULL!
2024-05-16	11:37	11	2	1066		49	22018049	45	1	22018049	1	1	0	0	1	0	0	1	0	0	1	0	0	0	1	3	5.88		1	Dosla,gohoma	1	0	1	0	1	0	0	1	0	0	0		#NULL!	1	1	0	0	0	#NULL!
2024-07-26	09:51	39	1	1066		10	11099010	31	1	11099010	1	1	1	0	1	0	0	1	0	0	0	0	0	0	1	3	5.88		1	Darisap, jatisap, masranga, jolpora dumukhesap, takirsap, matisap,	1	0	1	0	1	0	0	1	0	0	0		1	0	1	0	0	0	#NULL!
2024-05-29	09:47	29	2	1066		70	22074070	25	2	22074070	1	1	0	0	1	0	1	1	0	0	0	0	0	0	1	3	5.88		1	Vemta,gohama	1	0	1	0	1	0	0	1	0	0	0		2	0	1	0	0	0	#NULL!
2024-07-03	11:01	39	1	1066		40	11046040	23	1	11046040	1	1	0	0	1	0	1	1	0	0	0	0	0	0	1	3	5.88		1	Jatisap daraisap tekirsap dumukhesap jolpora masranga	1	0	1	0	1	0	0	1	0	0	0		1	0	1	0	0	0	#NULL!
2024-05-15	13:30	21	2	1067		20	22025020	35	2	22025020	1	1	0	0	1	0	1	1	0	0	0	0	0	0	1	3	5.88		1	Gohama	1	0	1	0	1	0	0	1	0	0	0		1	0	1	0	0	0	#NULL!
2024-06-22	12:25	48	1	1067		100	11030100	60	1	11030100	1	1	1	0	1	0	0	0	0	0	1	0	0	0	1	3	5.88		1	Darishap,jatishap,rasel vaipars,	1	0	1	0	1	0	0	1	0	0	0		1	0	1	0	0	0	#NULL!
2024-05-22	09:57	35	1	1067		70	11023070	18	2	11023070	1	1	0	0	1	0	1	0	0	0	1	0	0	0	0	3	5.88		#NULL!		1	0	1	0	1	0	0	1	0	0	0		1	0	1	0	0	0	#NULL!
2024-08-18	10:41	39	1	1067		10	11028010	30	2	11028010	1	1	1	0	0	0	0	1	0	0	1	0	0	0	1	3	5.88		1	Jolpora, masranga, guyapora, sutanale, dumukhesap, takirsap	1	0	1	0	1	0	0	1	0	0	0		1	0	1	0	0	0	#NULL!
2024-05-29	11:48	13	2	1067		30	22072030	55	1	22072030	1	1	0	0	1	0	0	1	0	0	1	0	0	0	0	3	5.88		#NULL!		1	0	1	0	1	0	0	1	0	0	0		2	0	1	0	0	0	#NULL!
2024-08-14	13:36	39	1	1067		60	11111060	43	2	11111060	1	1	0	0	1	0	0	1	0	0	1	0	0	0	1	3	5.88		1	Jolpora, masranga, guyapora, sutanale, guiapora, kalinjira, takirsap	1	0	1	0	1	0	0	1	0	0	0		1	0	1	0	0	0	#NULL!
2024-05-20	11:25	11	2	1067		18	22036018	40	1	22036018	1	1	0	0	1	0	0	1	0	0	1	0	0	0	1	3	5.88		1	Dosla,gohoma,daral	1	0	1	0	1	0	0	1	0	0	0		2	0	1	0	0	0	#NULL!
2024-05-18	15:29	39	1	1067		30	11012030	44	1	11012030	1	1	0	0	1	0	0	1	0	0	0	1	1	0	1	4	7.84		1	Jatisap,masrangya, gokhra,	1	0	1	0	1	0	0	1	0	0	0		1	0	1	0	0	0	#NULL!
2024-07-06	12:22	39	1	1067		50	11050050	32	1	11050050	1	1	0	0	1	0	0	1	0	0	0	1	0	0	1	3	5.88		1	Chondrobora, jatisap, daraisap, dudraj, tiatikkasap.masranga,tanapora,	1	0	1	0	1	0	0	1	0	0	0		1	0	1	0	0	0	#NULL!
2024-05-16	15:19	38	1	1067		120	11002120	30	2	11002120	1	1	0	1	1	0	0	0	0	0	0	0	0	0	1	2	3.92		1	Darai, teki sap,jaty sap	1	0	1	0	1	0	0	1	0	0	0		1	0	1	1	0	0	#NULL!
2024-07-30	13:24	17	1	1067		120	11094120	35	1	11094120	1	1	0	0	0	1	1	0	0	0	0	0	0	0	1	2	3.92		1	Guia pora, macho pona	1	0	1	0	1	0	0	1	0	0	0		1	0	1	1	0	0	#NULL!
2024-05-18	15:19	35	1	1067		90	11011090	27	2	11011090	1	1	0	0	1	0	0	1	0	0	0	0	0	0	0	2	3.92		2		1	0	1	0	1	0	0	1	0	0	0		1	0	1	1	0	0	#NULL!
2024-07-31	13:29	17	1	1068		90	11082090	30	2	11082090	1	1	0	0	1	0	0	1	0	0	0	0	0	0	1	2	3.92		1	Teheri, Jait, Daras	1	0	1	0	1	0	0	1	0	0	0		1	0	1	1	0	0	#NULL!
2024-07-31	12:29	17	1	1068		80	11082080	20	1	11082080	1	1	0	0	1	0	0	1	0	0	0	0	0	0	1	2	3.92		1	Teheri, Daras, Jait, du muikkha, Guia Pora	1	0	1	0	1	0	0	1	0	0	0		1	0	1	1	0	0	#NULL!
2024-05-30	13:07	21	2	1068		60	22078060	45	1	22078060	1	1	0	0	1	0	0	1	0	0	0	0	0	0	1	2	3.92		1	Maisialad. Doshla. Gohama. Pongkhiraz.	1	0	1	0	1	0	0	1	0	0	0		1	0	1	1	0	0	#NULL!
2024-08-04	09:37	30	1	1068		40	11086040	65	1	11086040	1	1	0	0	1	0	0	1	0	0	0	0	0	0	1	2	3.92		1	Jatisap, Daras,Goiapora, Rasel viper	1	0	1	0	1	0	0	1	0	0	0		1	0	1	1	0	0	#NULL!
2024-07-16	13:26	17	1	1068		90	11071090	50	1	11071090	1	1	0	0	1	0	0	1	0	0	0	0	0	0	1	2	3.92		1	Jati, Daras, Guia pora, Tiridiya	1	0	1	0	1	0	0	1	0	0	0		1	0	1	1	0	0	#NULL!
2024-08-08	11:25	17	1	1068		110	11127110	35	2	11127110	1	1	0	0	1	0	0	1	0	0	0	0	0	0	1	2	3.92		1	Jait, Dudraj, Guiapora, Daras	1	0	1	0	1	0	0	1	0	0	0		1	0	1	1	0	0	#NULL!
2024-07-15	09:41	17	1	1068		100	11067100	60	1	11067100	1	1	0	0	1	0	0	1	0	0	0	0	0	0	1	2	3.92		1	Guia pora, Maitta, Daras, Dud Raj	1	0	1	0	1	0	0	1	0	0	0		1	0	1	1	0	0	#NULL!
2024-08-03	11:02	17	1	1068		80	11086080	30	2	11086080	1	1	0	0	1	0	0	1	0	0	0	0	0	0	1	2	3.92		1	Daras, Teheri, Jait, rasel Viper, Guia Pora	1	0	1	0	1	0	0	1	0	0	0		1	0	1	1	0	0	#NULL!
2024-08-17	09:35	17	1	1068		70	11120070	50	2	11120070	1	1	0	0	1	0	0	1	0	0	0	0	0	0	1	2	3.92		1	Daras, Teheri, Jait	1	0	1	0	1	0	0	1	0	0	0		1	0	1	1	0	0	#NULL!
2024-08-02	19:18	17	1	1068		120	11097120	30	2	11097120	1	1	0	0	1	0	0	1	0	0	0	0	0	0	1	2	3.92		1	Daras, Teheri, Jait	1	0	1	0	1	0	0	1	0	0	0		1	0	1	1	0	0	#NULL!
2024-07-31	11:37	17	1	1068		70	11082070	60	1	11082070	1	1	0	0	1	0	0	1	0	0	0	0	0	0	1	2	3.92		1	Daras, Jait, teheri	1	0	1	0	1	0	0	1	0	0	0		1	0	1	1	0	0	#NULL!
2024-05-30	11:17	21	2	1068		50	22078050	52	1	22078050	1	1	0	0	1	0	0	0	0	0	1	0	0	0	1	2	3.92		1	Doshla. Gohama. Maisialad	1	0	1	0	1	0	0	1	0	0	0		1	0	1	1	0	0	#NULL!
2024-06-26	13:42	17	1	1069		120	11038120	35	1	11038120	1	1	0	0	0	0	0	1	0	0	1	0	0	0	1	2	3.92		1	Daras. Jait	1	0	1	0	1	0	0	1	0	0	0		1	0	1	1	0	0	#NULL!
2024-05-12	15:15	29	2	1069		120	22005120	25	1	22005120	1	1	0	0	1	0	0	1	0	1	0	0	0	0	1	3	5.88		1	Gohama,dosla,	1	0	1	0	1	0	1	0	0	0	0		1	0	1	0	0	0	#NULL!
2024-06-26	12:47	15	1	1069		60	11039060	30	1	11039060	1	1	0	0	1	0	0	1	0	0	1	0	0	0	1	3	5.88		1	Daras,kobra	1	0	1	0	1	0	1	0	0	0	0		1	0	1	0	0	0	#NULL!
2024-08-07	11:20	30	1	1069		20	11127020	43	1	11127020	1	1	0	0	1	0	0	1	0	0	0	0	0	0	1	2	3.92		1	Jatisap, Goiapora, Daras	1	0	1	0	1	0	1	0	0	0	0		1	0	0	1	1	0	#NULL!
2024-05-25	11:22	41	1	1069		10	11031010	25	2	11031010	1	1	0	0	1	0	0	1	0	0	0	1	0	0	1	3	5.88		1	Guiyapura, darai, jati	1	0	0	0	1	1	0	0	0	0	0		1	0	1	1	0	0	#NULL!
2024-05-11	16:42	29	2	1069		90	22005090	25	1	22005090	1	1	0	0	1	0	0	1	0	0	0	1	1	0	1	4	7.84		1	Gohoma, vemay	1	0	1	1	1	0	0	0	0	0	0		1	0	1	0	0	0	#NULL!
2024-05-12	11:39	28	2	1069		110	22006110	22	1	22006110	1	1	1	0	1	0	0	1	0	0	1	0	0	0	0	4	7.84		2		1	0	0	0	1	0	0	0	1	0	0		2	0	0	1	0	0	#NULL!
2024-06-29	13:08	30	1	1069		60	11041060	32	2	11041060	1	1	1	0	1	0	0	1	0	1	0	0	0	0	1	4	7.84		1	Daras,pata lota	1	0	1	0	1	0	0	0	1	0	0		1	0	0	0	0	0	#NULL!
2024-05-18	12:53	44	1	1069		80	11014080	58	1	11014080	1	1	0	0	1	0	0	1	0	0	0	1	1	0	1	4	7.84		1	Jati, daras, chandragona, dudhraj, kalmoni, teheri	1	0	1	0	1	0	0	0	1	0	0		1	0	0	1	0	0	#NULL!
2024-05-23	11:23	32	1	1069		40	11022040	30	1	11022040	1	1	1	0	1	0	0	1	0	1	0	0	0	0	1	4	7.84		1	Lawlata,daras,jati,teheri,	1	0	0	0	1	0	0	1	0	0	0		2	0	0	1	0	0	#NULL!
2024-05-11	21:11	19	2	1069		89	22004089	55	1	22004089	1	1	0	0	1	0	0	1	1	0	1	0	0	0	0	4	7.84		2		1	0	0	0	1	0	0	1	0	0	0		2	0	0	1	0	0	#NULL!
2024-08-15	11:51	39	1	1070		20	11115020	64	1	11115020	1	1	0	0	1	0	0	1	0	0	1	1	0	0	1	4	7.84		1	Jolpora, dumukhesap, takirsap, Gonisap, laulota, masranga, daraisap, jatisap	1	0	0	0	1	0	0	1	0	0	0		1	0	0	1	0	0	#NULL!
2024-05-16	13:13	30	2	1070		110	22024110	40	1	22024110	1	1	1	0	1	0	0	0	0	1	1	0	0	0	1	4	7.84		1	Masalad,Daras,gokhra,	1	0	1	0	1	1	0	0	0	0	0		1	0	0	0	0	0	#NULL!
2024-05-19	11:00	44	1	1070		100	11014100	57	1	11014100	1	1	1	0	0	0	0	1	0	0	0	1	0	1	1	4	7.84	Ghumanor aage room check kora	1	Duimukhi shap, padma ghokhra, jatishap, jolpora, darais	1	0	1	0	1	1	0	0	0	0	0		1	0	0	1	0	0	#NULL!
2024-05-18	12:10	14	2	1070		20	22029020	60	1	22029020	1	1	0	0	1	0	0	1	0	1	1	0	1	0	0	5	9.8		2		1	0	0	0	0	0	0	1	0	1	0		2	0	1	0	0	0	#NULL!
2024-05-14	10:53	20	2	1070		40	22014040	34	2	22014040	3	1	0	0	1	0	0	0	0	1	1	0	0	0	0	3	5.88		2		1	0	1	0	0	0	0	1	0	0	0		1	0	1	1	0	0	#NULL!
2024-05-19	16:32	40	1	1070		60	11014060	48	1	11014060	1	1	0	0	1	0	0	1	0	0	0	0	0	0	1	2	3.92		1	Jati shap, Gutaiyamara shap.	1	0	1	0	0	0	0	1	0	0	0		1	0	1	1	0	0	#NULL!
2024-05-23	10:36	40	1	1070		40	11026040	38	2	11026040	1	1	0	0	1	0	0	1	0	0	0	0	0	0	1	2	3.92		1	Daras, jati shap	1	0	1	0	0	0	0	1	0	0	0		1	0	1	1	0	0	#NULL!
2024-05-19	11:15	39	1	1070		40	11012040	55	2	11012040	1	1	0	0	1	0	0	1	0	0	0	0	1	0	1	3	5.88		1	Masrangya, kobra, kainjira	1	1	1	0	0	0	0	1	0	0	0		1	0	1	0	0	0	#NULL!
2024-06-06	12:33	28	2	1070		120	22101120	48	1	22101120	1	1	1	0	1	0	0	1	0	0	1	0	0	0	1	4	7.84		1	Dosla	1	0	0	0	0	1	0	0	0	0	0		1	0	1	0	0	0	#NULL!
2024-06-08	13:33	27	2	1070		105	22045105	45	1	22045105	1	1	0	0	1	1	0	1	0	0	0	0	0	0	1	3	5.88		1	Doshla, ghuhama, Rasel viper	1	0	1	0	0	1	0	0	0	0	0		1	0	1	0	0	0	#NULL!
2024-07-02	12:13	15	1	1070		20	11049020	40	1	11049020	1	1	0	0	1	0	0	1	0	0	1	0	0	0	1	3	5.88		1	Kalijat,lowlota	1	0	1	0	0	1	0	0	0	0	0		1	0	1	0	0	0	#NULL!
2024-05-22	10:02	46	1	1070		70	11021070	20	1	11021070	2	1	1	0	1	0	0	1	0	1	0	0	0	0	1	4	7.84		1	Rasel viper	1	0	0	0	1	0	0	0	0	0	0		1	0	1	1	0	0	#NULL!
2024-06-02	10:14	11	2	1071		40	22080040	20	2	22080040	3	1	0	0	1	0	1	1	0	0	1	0	0	0	0	4	7.84		2		1	0	1	0	1	0	0	0	0	0	0		1	1	1	0	0	0	#NULL!
2024-06-11	11:59	11	2	1071		28	22114028	37	1	22114028	3	1	0	0	1	0	1	1	0	0	1	0	0	0	1	4	7.84		1	Dosla,gohoma	1	0	1	0	1	0	0	0	0	1	0		#NULL!	1	1	0	0	0	#NULL!
2024-05-28	10:21	13	2	1071		50	22063050	20	2	22063050	2	1	0	0	1	0	0	1	0	0	1	1	0	0	0	4	7.84		2		1	0	1	0	1	0	0	0	0	0	0		1	1	1	0	0	0	#NULL!
2024-07-26	09:24	46	1	1071		70	11099070	25	2	11099070	3	1	1	0	1	0	1	1	0	0	0	0	0	0	0	4	7.84		2		1	0	1	0	1	0	0	0	0	0	0		1	0	1	0	0	0	#NULL!
2024-05-28	12:23	19	2	1071		110	22064110	42	1	22064110	1	1	0	0	1	0	1	1	1	0	0	0	0	0	0	4	7.84		2		1	0	0	0	1	0	0	0	0	0	0		1	0	1	0	0	0	#NULL!
2024-05-23	10:41	23	2	1071		70	22125070	18	2	22125070	2	1	0	0	1	0	1	1	0	1	0	0	1	0	0	5	9.8		#NULL!		1	0	1	0	1	0	0	0	0	0	0		#NULL!	0	1	0	0	0	#NULL!
2024-05-17	10:33	23	2	1071		100	22002100	50	2	22002100	1	1	1	0	1	0	0	1	0	0	1	0	0	0	0	4	7.84		2		1	0	0	0	1	0	0	0	0	1	0		1	0	1	0	0	0	#NULL!
2024-06-06	12:05	28	2	1071		110	22101110	30	2	22101110	1	1	1	0	1	0	0	1	0	0	1	0	0	0	0	4	7.84		2		1	0	0	0	1	0	0	0	0	0	0		1	0	1	0	0	0	#NULL!
2024-05-18	12:40	28	2	1071		90	22031090	21	1	22031090	1	1	1	0	1	0	0	1	0	0	1	0	0	0	0	4	7.84		2		1	0	0	0	1	0	0	0	0	0	0		1	0	1	0	0	0	#NULL!
2024-05-24	11:52	28	2	1071		120	22040120	37	2	22040120	1	1	1	0	1	0	0	1	0	0	1	0	0	0	0	4	7.84		2		1	0	0	0	1	0	0	0	0	0	0		1	0	1	0	0	0	#NULL!
2024-05-30	12:17	28	2	1071		120	22075120	45	2	22075120	1	1	1	0	1	0	0	1	0	0	1	0	0	0	0	4	7.84		2		1	0	0	0	1	0	0	0	0	0	0		1	0	1	0	0	0	#NULL!
2024-05-23	12:39	28	2	1072		80	22048080	32	1	22048080	1	1	1	0	1	0	0	1	0	0	1	0	0	0	0	4	7.84		2		1	0	0	0	1	0	0	0	0	0	0		1	0	1	0	0	0	#NULL!
2024-06-11	11:40	28	2	1072		90	22118090	28	2	22118090	1	1	1	0	1	0	0	1	0	0	1	0	0	0	0	4	7.84		2		1	0	0	0	1	0	0	0	0	0	0		1	0	1	0	0	0	#NULL!
2024-05-30	09:57	28	2	1072		100	22075100	19	2	22075100	1	1	1	0	1	0	0	1	0	0	1	0	0	0	0	4	7.84		2		1	0	0	0	1	0	0	0	0	0	0		1	0	1	0	0	0	#NULL!
2024-05-28	10:33	28	2	1072		100	22066100	36	2	22066100	1	1	1	0	1	0	0	1	0	0	1	0	0	0	0	4	7.84		2		1	0	0	0	1	0	0	0	0	0	0		2	0	1	0	0	0	#NULL!
2024-05-14	11:20	28	2	1072		100	22014100	32	2	22014100	1	1	1	0	1	0	0	1	0	0	1	0	0	0	1	4	7.84		1	Gohamaha, dosla	1	0	0	0	1	0	0	0	0	0	0		2	0	1	0	0	0	#NULL!
2024-05-28	11:23	28	2	1072		110	22066110	45	1	22066110	1	1	1	0	1	0	0	1	0	0	1	0	0	0	1	4	7.84		1	Gohamaha,	1	0	0	0	1	0	0	0	0	0	0		2	0	1	0	0	0	#NULL!
2024-06-04	12:32	14	2	1072		50	22091050	38	1	22091050	1	1	1	0	1	0	0	1	0	0	1	0	0	0	1	4	7.84		1	Ghohoma, maichaalad, dharash,	1	0	0	0	1	0	0	0	0	0	0		1	0	1	0	0	0	#NULL!
2024-06-08	12:26	28	2	1072		100	22048100	47	1	22048100	1	1	1	0	1	0	0	1	0	0	1	0	0	0	1	4	7.84		1	Dosla, gohamaha	1	0	0	0	1	0	0	0	0	0	0		1	0	1	0	0	0	#NULL!
2024-06-05	13:20	28	2	1072		90	22101090	45	1	22101090	1	1	1	0	1	0	0	1	0	0	1	0	0	0	1	4	7.84		1	Dosla, gohamaha	1	0	0	0	1	0	0	0	0	0	0		1	0	1	0	0	0	#NULL!
2024-06-01	11:45	28	2	1072		81	22084081	46	1	22084081	1	1	1	0	1	0	0	1	0	0	1	0	0	0	1	4	7.84		1	Dosla, gohamaha	1	0	0	0	1	0	0	0	0	0	0		1	0	1	0	0	0	#NULL!
2024-06-04	11:29	28	2	1072		110	22093110	18	1	22093110	1	1	1	0	1	0	0	1	0	0	1	0	0	0	1	4	7.84		1	Dosla, gohamaha	1	0	0	0	1	0	0	0	0	0	0		2	0	1	0	0	0	#NULL!
2024-06-05	11:52	28	2	1072		80	22101080	40	2	22101080	1	1	1	0	1	0	0	1	0	0	1	0	0	0	1	4	7.84		1	Dosla, gohamaha	1	0	0	0	1	0	0	0	0	1	0		1	0	1	0	0	0	#NULL!
2024-05-25	11:50	28	2	1073		80	22057080	50	1	22057080	1	1	1	0	1	0	0	1	0	0	1	0	0	0	1	4	7.84		1	Dosla, gohamaha	1	0	0	0	1	0	0	0	0	0	0		2	0	1	0	0	0	#NULL!
2024-05-24	10:35	28	2	1073		110	22040110	44	1	22040110	1	1	1	0	1	0	0	1	0	0	1	0	0	0	1	4	7.84		1	Dosla , gohamaha	1	0	0	0	1	0	0	0	0	1	0		2	0	1	0	0	0	#NULL!
2024-05-11	13:06	13	2	1073		20	22003020	30	2	22003020	2	1	1	0	1	0	0	1	0	0	1	0	0	0	1	4	7.84		1	Vemta,gohoma,dosla,ponkhiraj	1	0	1	0	1	0	0	0	0	0	0		1	0	1	0	0	0	#NULL!
2024-05-26	10:22	28	2	1073		100	22057100	33	2	22057100	1	1	1	0	1	0	0	0	1	0	1	0	0	0	0	4	7.84		2		1	0	0	0	1	0	0	0	0	0	0		1	0	1	0	0	0	#NULL!
2024-05-27	12:52	28	2	1073		89	22066089	50	1	22066089	1	1	1	0	1	0	0	0	1	0	1	0	0	0	1	4	7.84		1	Gohamaha, dosla	1	0	0	0	1	0	0	0	0	0	0		2	0	1	0	0	0	#NULL!
2024-05-29	12:16	28	2	1073		90	22075090	55	1	22075090	1	1	1	0	1	0	0	0	0	1	1	0	0	0	1	4	7.84		1	Gohamaha, dosla	1	0	0	0	1	0	0	0	0	0	0		1	0	1	0	0	0	#NULL!
2024-05-14	13:11	13	2	1073		50	22121050	65	1	22121050	2	1	0	0	1	0	0	1	1	0	0	1	0	0	1	4	7.84		1	Gohoma,doasla	1	0	1	0	1	0	0	0	0	0	0		1	0	1	0	0	0	#NULL!
2024-05-23	13:59	48	1	1073		120	11027120	35	2	11027120	1	1	1	0	1	0	0	0	0	0	1	1	0	0	1	4	7.84		1	Jatsap,guiaporasap.	1	0	0	0	1	0	0	0	0	0	0		2	0	1	0	0	0	#NULL!
2024-06-08	13:28	20	2	1073		50	22048050	54	1	22048050	3	1	0	0	1	0	0	0	0	1	1	1	0	0	1	4	7.84		1	Guhama,bamta,rani,mays alal, daras	1	0	1	0	1	0	0	0	0	1	0		1	0	1	0	0	0	#NULL!
2024-08-01	14:19	46	1	1073		110	11084110	40	2	11084110	3	1	0	0	1	0	1	1	0	0	0	0	0	0	1	3	5.88		1	Guia pora daras	1	0	1	0	1	0	0	0	0	0	0		1	1	1	1	0	0	#NULL!
2024-06-05	12:15	25	2	1073		30	22103030	56	1	22103030	2	1	0	0	0	1	1	1	0	0	0	0	0	0	1	3	5.88		1	Gohamasap, doslasap	1	0	1	0	1	0	0	0	0	0	0		1	1	0	1	0	0	#NULL!
2024-05-15	10:37	30	2	1073		70	22024070	35	2	22024070	1	1	0	0	1	0	0	1	0	1	0	0	0	0	0	3	5.88		2		1	0	0	0	1	0	0	0	0	1	1	Maser (fish) er jhole debe	1	1	0	1	0	0	#NULL!
2024-05-14	10:52	16	2	1074		100	22015100	40	2	22015100	2	1	1	0	1	0	0	0	0	0	1	0	0	0	0	3	5.88		2		1	0	1	0	1	0	0	0	0	0	0		1	1	0	1	0	0	#NULL!
2024-05-16	17:46	42	1	1074		120	11005120	48	2	11005120	1	1	0	0	1	0	1	1	0	0	0	0	0	0	1	3	5.88		1	Masranga,daraj,jati	1	0	0	0	1	0	0	0	0	0	0		1	0	1	1	0	0	#NULL!
2024-05-20	11:07	40	1	1074		10	11019010	35	2	11019010	1	1	0	0	1	0	1	1	0	0	0	0	0	0	1	3	5.88		1	Daras shap, Jati shap.	1	0	0	0	1	0	0	0	0	0	0		2	0	1	1	0	0	#NULL!
2024-05-16	13:37	41	1	1074		50	11005050	60	1	11005050	1	1	0	0	1	0	0	1	0	1	0	0	0	0	1	3	5.88		1	Jati, guyapora,	1	0	0	0	1	0	0	0	0	0	0		1	0	1	1	0	0	#NULL!
2024-05-28	10:39	30	2	1074		100	22068100	40	2	22068100	3	1	0	0	1	0	0	1	0	1	0	0	0	1	0	4	7.84	Gas pote rakhte hobe	2		1	0	1	0	1	0	0	0	0	0	0		1	0	1	1	0	0	#NULL!
2024-05-28	10:15	20	2	1074		40	22066040	36	2	22066040	2	1	0	0	1	0	1	0	0	0	1	0	0	0	0	3	5.88		2		1	0	1	0	1	0	0	0	0	0	0		1	0	1	1	0	0	#NULL!
2024-05-16	14:32	40	1	1074		50	11006050	35	1	11006050	1	1	0	0	1	0	0	1	0	0	1	0	0	0	1	3	5.88		1	Masranga snake	1	0	0	0	1	0	0	0	0	0	0		2	0	1	1	0	0	#NULL!
2024-05-25	13:27	40	1	1074		20	11032020	65	2	11032020	1	1	0	0	1	0	0	1	0	0	1	0	0	0	1	3	5.88		1	Kobra, Daras	1	0	0	0	1	0	0	0	0	0	0		2	0	1	1	0	0	#NULL!
2024-05-22	14:30	41	1	1074		30	11025030	70	1	11025030	1	1	0	0	1	0	0	1	0	0	1	0	0	0	1	3	5.88		1	Guiyepura, jati, darai,	1	0	0	0	1	0	0	0	0	0	0		2	0	1	1	0	0	#NULL!
2024-07-01	12:15	17	1	1074		100	11044100	32	1	11044100	1	1	0	0	1	0	0	1	0	0	1	0	0	0	1	3	5.88		1	Daras,	1	0	0	0	1	0	0	0	0	0	0		1	0	1	1	0	0	#NULL!
2024-05-15	13:40	20	2	1074		30	22022030	28	2	22022030	2	1	1	0	0	0	0	0	0	1	1	0	0	0	0	3	5.88		2		1	0	1	0	1	0	0	0	0	0	0		1	0	1	1	0	0	#NULL!
2024-05-20	11:57	20	2	1074		20	22040020	27	2	22040020	2	1	0	0	1	0	0	0	0	1	1	0	0	0	0	3	5.88		2		1	0	1	0	1	0	0	0	0	1	0		1	0	1	1	0	0	#NULL!
2024-05-22	16:28	42	1	1075		90	11025090	35	2	11025090	1	1	0	0	1	0	0	1	0	0	0	1	0	0	0	3	5.88		2		1	0	0	0	1	0	0	0	0	0	0		1	0	1	1	0	0	#NULL!
2024-05-19	14:28	41	1	1075		60	11013060	45	2	11013060	1	1	0	0	1	0	0	1	0	0	0	1	0	0	0	3	5.88		2		1	0	0	0	1	0	0	0	0	0	0		2	0	1	1	0	0	#NULL!
2024-08-04	12:06	46	1	1075		110	11080110	27	1	11080110	3	1	0	0	1	0	0	1	0	0	0	1	0	0	0	3	5.88		#NULL!		1	0	1	0	1	0	0	0	0	0	0		1	0	1	1	0	0	#NULL!
2024-06-12	09:25	20	2	1075		50	22118050	36	2	22118050	3	1	0	0	1	0	0	0	0	0	1	1	0	0	1	3	5.88		1	Guhama,daras,dosla,bimta	1	0	1	0	1	0	0	0	0	0	0		1	0	1	1	0	0	#NULL!
2024-05-15	14:09	19	2	1075		80	22020080	32	1	22020080	1	1	1	1	1	0	0	0	0	0	0	0	0	0	1	3	5.88		1	Rasel Baipar	1	0	1	0	1	0	0	0	0	0	0		1	1	1	0	0	0	#NULL!
2024-05-26	14:05	19	2	1075		120	22055120	32	2	22055120	1	1	1	0	1	0	0	1	0	0	0	0	1	0	0	4	7.84		2		1	0	1	0	1	0	0	0	0	0	0		1	1	1	0	0	0	#NULL!
2024-07-25	12:55	46	1	1075		120	11095120	50	1	11095120	1	1	1	0	1	0	0	1	0	0	0	0	0	0	0	3	5.88		2		1	0	1	0	1	0	0	0	0	0	0		1	1	1	0	0	0	#NULL!
2024-07-18	10:30	46	1	1075		70	11075070	20	1	11075070	1	1	1	0	1	0	0	1	0	0	0	0	0	0	1	3	5.88		1	Jatisap tanapora Russell viper	1	0	1	0	1	0	0	0	0	0	0		1	1	1	0	0	0	#NULL!
2024-07-24	13:23	46	1	1075		90	11095090	30	1	11095090	1	1	1	0	1	0	0	1	0	0	0	0	0	0	1	3	5.88		1	Daris jati guia pora	1	0	1	0	1	0	0	0	0	0	0		1	1	1	0	0	0	#NULL!
2024-07-31	13:55	46	1	1075		90	11084090	50	1	11084090	1	1	1	0	1	0	0	1	0	0	0	0	0	0	1	3	5.88		1	Daras jati guri por	1	0	1	0	1	0	0	0	0	0	0		1	1	1	0	0	0	#NULL!
2024-06-02	13:48	27	2	1075		110	22081110	77	1	22081110	1	1	0	0	1	1	0	1	0	0	0	0	0	0	1	3	5.88		1	Ghuhama,dosla,massalat	1	0	1	0	1	0	0	0	0	0	0		1	1	1	0	0	0	#NULL!
2024-05-27	10:38	27	2	1075		70	22063070	58	1	22063070	1	1	0	0	1	1	0	1	0	0	0	0	0	0	1	3	5.88		1	Ghuhama,Doshla, Rasel viiperetc.	1	0	1	0	1	0	0	0	0	0	0		1	1	1	0	0	0	#NULL!
2024-05-25	13:51	27	2	1076		80	22054080	43	1	22054080	1	1	0	0	1	1	0	1	0	0	0	0	0	0	1	3	5.88		1	Doshla,Rasel viper	1	0	1	0	1	0	0	0	0	0	0		1	1	1	0	0	0	#NULL!
2024-05-20	10:13	11	2	1076		10	22036010	33	2	22036010	1	1	0	0	1	0	1	1	0	0	0	0	0	0	0	3	5.88		2		1	0	1	0	1	0	0	0	0	0	0		1	1	1	0	0	0	#NULL!
2024-05-19	12:34	11	2	1076		49	22027049	35	1	22027049	1	1	0	0	1	0	1	1	0	0	0	0	0	0	1	3	5.88		1	Dosla,gohoma	1	0	1	0	1	0	0	0	0	0	0		1	1	1	0	0	0	#NULL!
2024-05-23	12:48	27	2	1076		79	22045079	23	1	22045079	1	1	0	0	1	1	0	0	0	1	0	0	0	0	1	3	5.88		1	Rasel viper,Doasla,Guhama,Batisitka,	1	0	1	0	1	0	0	0	0	0	0		1	1	1	0	0	0	#NULL!
2024-06-06	11:50	30	2	1076		110	22103110	47	2	22103110	1	1	0	0	1	0	0	1	0	1	0	0	0	0	0	3	5.88		2		1	0	1	0	1	0	0	0	0	0	0		1	1	1	0	0	0	#NULL!
2024-06-05	10:18	30	2	1076		70	22103070	40	1	22103070	1	1	0	0	1	0	0	1	0	1	0	0	0	0	1	3	5.88		1	Dosla,gomah,maslad,khori,	1	0	1	0	1	0	0	0	0	0	0		1	1	1	0	0	0	#NULL!
2024-05-16	11:59	40	1	1076		40	11006040	23	2	11006040	1	1	0	0	0	0	0	1	1	1	0	0	0	0	0	3	5.88		2		1	0	1	0	1	0	0	0	0	0	0		1	1	1	0	0	0	#NULL!
2024-05-18	10:59	11	2	1076		10	22027010	32	2	22027010	1	1	1	0	1	0	0	0	0	0	1	0	0	0	0	3	5.88		2		1	0	1	0	1	0	0	0	0	0	0		1	1	1	0	0	0	#NULL!
2024-05-14	14:24	31	2	1076		120	22122120	40	2	22122120	1	1	1	0	1	0	0	0	0	0	1	0	0	0	1	3	5.88		1	Ojagor	1	0	1	0	1	0	0	0	0	0	0		1	1	1	0	0	0	#NULL!
2024-05-15	17:48	31	2	1076		90	22025090	22	2	22025090	1	1	1	0	1	0	0	0	0	0	1	0	0	0	1	3	5.88		1	Masuya	1	0	1	0	1	0	0	0	0	0	0		1	1	1	0	0	0	#NULL!
2024-05-13		31	2	1076		80	22120080	45	2	22120080	1	1	1	0	1	0	0	0	0	0	1	0	0	0	1	3	5.88		1	Gokra	1	0	1	0	1	0	0	0	0	0	0		1	1	1	0	0	0	#NULL!
2024-05-14	12:15	11	2	1076		50	22011050	35	2	22011050	1	1	0	0	1	0	0	1	0	0	1	0	0	0	0	3	5.88		2		1	1	0	0	1	0	0	0	0	0	0		1	1	1	0	0	0	#NULL!
2024-05-13	13:49	11	2	1077		30	22011030	21	1	22011030	1	1	0	0	1	0	0	1	0	0	1	0	0	0	0	3	5.88		2		1	0	1	0	1	0	0	0	0	0	1	Saban diye duite hobe	1	1	1	0	0	0	#NULL!
2024-05-19	10:59	13	2	1077		50	22028050	28	2	22028050	1	1	0	0	1	0	0	1	0	0	1	0	0	0	0	3	5.88		2		1	0	1	0	1	0	0	0	0	0	0		1	1	1	0	0	0	#NULL!
2024-05-15	13:08	13	2	1077		20	22019020	18	2	22019020	1	1	0	0	1	0	0	1	0	0	1	0	0	0	0	3	5.88		2		1	0	1	0	1	0	0	0	0	0	0		1	1	1	0	0	0	#NULL!
2024-05-25	12:03	19	2	1077		70	22055070	36	2	22055070	1	1	0	0	1	0	0	1	0	0	1	0	0	0	0	3	5.88		2		1	0	1	0	1	0	0	0	0	0	0		1	1	1	0	0	0	#NULL!
2024-05-27	10:12	11	2	1077		10	22062010	50	2	22062010	1	1	0	0	1	0	0	1	0	0	1	0	0	0	0	3	5.88		2		1	0	1	0	1	0	0	0	0	0	0		1	1	1	0	0	0	#NULL!
2024-05-26	11:14	13	2	1077		50	22054050	22	2	22054050	1	1	0	0	1	0	0	1	0	0	1	0	0	0	0	3	5.88		2		1	0	1	0	1	0	0	0	0	0	0		1	1	1	0	0	0	#NULL!
2024-06-06	09:41	13	2	1077		40	22098040	35	2	22098040	1	1	0	0	1	0	0	1	0	0	1	0	0	0	0	3	5.88		2		1	0	1	0	1	0	0	0	0	0	0		1	1	1	0	0	0	#NULL!
2024-05-13	11:04	19	2	1077		70	22012070	31	2	22012070	1	1	0	0	1	0	0	1	0	0	1	0	0	0	0	3	5.88		2		1	0	1	0	1	0	0	0	0	0	0		1	1	1	0	0	0	#NULL!
2024-07-15	13:30	46	1	1077		120	11065120	27	2	11065120	1	1	0	0	1	0	0	1	0	0	1	0	0	0	1	3	5.88		1	Russell viper tehira	1	0	1	0	1	0	0	0	0	0	0		#NULL!	1	1	0	0	0	#NULL!
2024-07-17	13:05	46	1	1077		120	11069120	39	1	11069120	1	1	0	0	1	0	0	1	0	0	1	0	0	0	1	3	5.88		1	Jati sap Daras jol pora	1	0	1	0	1	0	0	0	0	0	0		1	1	1	0	0	0	#NULL!
2024-05-14	10:46	13	2	1077		39	22121039	42	1	22121039	1	1	0	0	1	0	0	1	0	0	1	0	0	0	1	3	5.88		1	Gogra,ojagor,gohoma,kinkobra	1	0	1	0	1	0	0	0	0	0	0		1	1	1	0	0	0	#NULL!
2024-07-24	10:48	46	1	1078		70	11095070	26	2	11095070	1	1	0	0	0	0	1	1	0	0	1	0	0	0	1	3	5.88		1	Daris Russell viper jatisap	1	0	1	0	1	0	0	0	0	0	0		1	1	1	0	0	0	#NULL!
2024-05-18	12:26	19	2	1078		80	22029080	47	1	22029080	1	1	0	0	1	0	0	0	1	0	1	0	1	0	1	4	7.84		1	Dosla Darul Gohama Rasal vaipar	1	0	1	0	1	0	0	0	0	0	0		1	1	1	0	0	0	#NULL!
2024-05-23	12:32	44	1	1078		110	11026110	25	1	11026110	1	1	0	0	1	0	0	1	0	0	0	1	0	0	1	3	5.88		1	Jatishap, daraishap, ghokrashap	1	0	1	0	1	0	0	0	0	0	0		1	1	1	0	0	0	#NULL!
2024-08-08	13:34	46	1	1078		120	11088120	66	1	11088120	1	1	0	0	1	0	0	1	0	0	0	1	0	0	1	3	5.88		1	Jatisap guia pora	1	0	1	0	1	0	0	0	0	0	0		1	1	1	0	0	0	#NULL!
2024-05-27	12:54	19	2	1078		80	22064080	24	1	22064080	1	1	0	0	1	0	0	0	1	0	0	1	0	0	0	3	5.88		2		1	0	1	0	1	0	0	0	0	0	0		1	1	1	0	0	0	#NULL!
2024-05-27	13:31	30	2	1078		80	22068080	38	1	22068080	1	1	0	0	1	0	0	0	0	1	0	1	0	0	1	3	5.88		1	Gohma,	1	0	1	0	1	0	0	0	0	0	0		1	1	1	0	0	0	#NULL!
2024-06-04	11:46	25	2	1078		40	22123040	66	1	22123040	1	1	0	0	1	0	0	1	0	1	0	0	0	0	1	3	5.88		1	Gohamasap,doslasap	1	0	1	0	1	0	0	0	0	0	0		1	1	0	0	0	0	#NULL!
2024-05-18	10:24	25	2	1078		20	22124020	68	1	22124020	1	1	0	0	1	0	0	1	0	1	0	0	0	0	1	3	5.88		1	Gohamasap,daroilsap,dhorsap	1	0	1	0	1	0	0	0	0	0	0		1	1	0	0	0	0	#NULL!
2024-06-09	10:21	25	2	1078		10	22111010	60	1	22111010	1	1	0	0	1	0	0	1	0	1	0	0	0	0	1	3	5.88		1	Doslasap, maisaladsap, gohamasap, daraisap	1	0	1	0	1	0	0	0	0	0	0		1	1	0	0	0	0	#NULL!
2024-05-30	14:56	19	2	1078		121	22073121	37	1	22073121	1	1	1	0	0	0	0	1	0	0	1	0	0	0	1	3	5.88		1	Gohama, Dahis, Rasal vaiver	1	0	1	0	1	0	0	0	0	0	0		1	1	0	0	0	0	#NULL!
2024-06-04	10:55	14	2	1078		41	22091041	35	2	22091041	1	1	0	0	1	0	0	1	0	0	1	0	0	0	0	3	5.88		2		1	0	1	0	1	0	0	0	0	0	0		1	1	0	0	0	0	#NULL!
2024-06-07	09:27	25	2	1079		40	22042040	43	1	22042040	1	1	0	0	1	0	0	1	0	0	1	0	0	0	1	3	5.88		1	Doslasap, gohamasap	1	0	1	0	1	0	0	0	0	0	0		1	1	0	0	0	0	#NULL!
2024-05-20	16:10	47	1	1079		90	11122090	34	1	11122090	1	1	1	0	1	0	1	0	0	0	0	0	0	0	1	3	5.88		1	Jatisap, darasap	1	0	1	0	1	0	0	0	0	0	0		1	0	1	0	0	0	#NULL!
2024-05-19	15:05	19	2	1079		120	22029120	20	2	22029120	1	1	1	0	1	0	0	1	0	0	0	0	0	0	0	3	5.88		2		1	0	1	0	1	0	0	0	0	0	0		1	0	1	0	0	0	#NULL!
2024-05-27	14:42	19	2	1079		90	22064090	58	2	22064090	1	1	1	0	1	0	0	1	0	0	0	0	0	0	0	3	5.88		2		1	0	1	0	1	0	0	0	0	0	0		1	0	1	0	0	0	#NULL!
2024-06-01	21:16	14	2	1079		20	22082020	60	1	22082020	1	1	1	0	1	0	0	1	0	0	0	0	1	0	1	4	7.84		1	Ghohoma,doshla	1	0	1	0	1	0	0	0	0	0	0		1	0	1	0	0	0	#NULL!
2024-07-02	13:17	46	1	1079		90	11046090	45	2	11046090	1	1	1	0	1	0	0	1	0	0	0	0	0	0	1	3	5.88		1	Kalnagin jatisap kalinjire	1	0	1	0	1	0	0	0	0	0	0		1	0	1	0	0	0	#NULL!
2024-05-22	12:20	24	1	1079		20	11027020	65	1	11027020	1	1	1	0	1	0	0	1	0	0	0	0	0	0	1	3	5.88		1	Jatisap,Tehira,kalas	1	0	1	0	1	0	0	0	0	0	0		1	0	1	0	0	0	#NULL!
2024-07-15	12:14	46	1	1079		110	11065110	32	2	11065110	1	1	1	0	1	0	0	1	0	0	0	0	0	0	1	3	5.88		1	Guia pora daras jatisap	1	0	1	0	1	0	0	0	0	0	0		1	0	1	0	0	0	#NULL!
2024-06-03	12:07	19	2	1079		80	22091080	38	2	22091080	1	1	1	0	1	0	0	1	0	0	0	0	0	0	1	3	5.88		1	Gohama, Bimta, Dosola	1	0	1	0	1	0	0	0	0	0	0		1	0	1	0	0	0	#NULL!
2024-06-12	10:02	30	2	1079		126	22120126	65	1	22120126	1	1	1	0	1	0	0	1	0	0	0	0	0	0	1	3	5.88		1	Dosla,gomah	1	0	1	0	1	0	0	0	0	0	0		1	0	1	0	0	0	#NULL!
2024-05-26	13:18	21	2	1079		60	22060060	50	1	22060060	1	1	1	0	1	0	0	1	0	0	0	0	0	0	1	3	5.88		1	Doshla. Gohama.	1	0	1	0	1	0	0	0	0	0	0		1	0	1	0	0	0	#NULL!
2024-06-27	12:12	30	1	1079		20	11041020	40	2	11041020	1	1	1	0	1	0	0	1	0	0	0	0	0	0	1	3	5.88		1	Daras,jati sap,Tehri sap	1	0	1	0	1	0	0	0	0	0	0		1	0	1	0	0	0	#NULL!
2024-05-21	10:28	35	1	1080		100	11017100	35	2	11017100	1	1	0	1	1	0	0	1	0	0	0	0	0	0	0	3	5.88		#NULL!		1	0	1	0	1	0	0	0	0	0	0		#NULL!	0	1	0	0	0	#NULL!
2024-05-23	12:50	29	2	1080		90	22047090	42	1	22047090	1	1	0	1	1	0	0	1	0	0	0	0	0	0	1	3	5.88		1	Dosla,gohama,maisalat,	1	0	1	0	1	0	0	0	0	0	0		1	0	1	0	0	0	#NULL!
2024-05-25	11:51	27	2	1080		70	22054070	65	1	22054070	1	1	0	0	1	1	0	1	0	0	0	0	0	0	1	3	5.88		1	Doshla,Daraish,Guhama.	1	0	1	0	1	0	0	0	0	0	0		1	0	1	0	0	0	#NULL!
2024-08-04	11:54	15	1	1080		60	11087060	40	2	11087060	1	1	0	0	1	0	1	1	0	0	0	0	0	0	0	3	5.88		2		1	0	1	0	1	0	0	0	0	0	0		1	0	1	0	0	0	#NULL!
2024-08-08	11:26	15	1	1080		50	11102050	32	2	11102050	1	1	0	0	1	0	1	1	0	0	0	0	0	0	0	3	5.88		2		1	0	1	0	1	0	0	0	0	0	0		1	0	1	0	0	0	#NULL!
2024-08-10	11:03	15	1	1080		50	11106050	40	2	11106050	1	1	0	0	1	0	1	1	0	0	0	0	0	0	0	3	5.88		2		1	0	1	0	1	0	0	0	0	0	0		1	0	1	0	0	0	#NULL!
2024-08-12	10:40	15	1	1080		50	11110050	35	2	11110050	1	1	0	0	1	0	1	1	0	0	0	0	0	0	0	3	5.88		2		1	0	1	0	1	0	0	0	0	0	0		1	0	1	0	0	0	#NULL!
2024-06-11	09:37	29	2	1080		70	22117070	20	1	22117070	1	1	0	0	1	0	1	1	0	0	0	0	0	0	0	3	5.88		2		1	0	1	0	1	0	0	0	0	0	0		1	0	1	0	0	0	#NULL!
2024-08-14	10:04	15	1	1080		40	11114040	25	2	11114040	1	1	0	0	1	0	1	1	0	0	0	0	0	0	1	3	5.88		1	Lowlota, ghokra	1	0	1	0	1	0	0	0	0	0	0		1	0	1	0	0	0	#NULL!
2024-08-13	11:52	15	1	1080		20	11114020	20	2	11114020	1	1	0	0	1	0	1	1	0	0	0	0	0	0	1	3	5.88		1	Lowlota, daras,	1	0	1	0	1	0	0	0	0	0	0		1	0	1	0	0	0	#NULL!
2024-08-13	13:21	15	1	1080		30	11114030	56	1	11114030	1	1	0	0	1	0	1	1	0	0	0	0	0	0	1	3	5.88		1	Lowlota, daras	1	0	1	0	1	0	0	0	0	0	0		1	0	1	0	0	0	#NULL!
2024-08-13	10:18	15	1	1080		10	11114010	26	2	11114010	1	1	0	0	1	0	1	1	0	0	0	0	0	0	1	3	5.88		1	Lowlota, basbora,	1	0	1	0	1	0	0	0	0	0	0		1	0	1	0	0	0	#NULL!
2024-08-17	11:00	15	1	1081		20	11119020	35	2	11119020	1	1	0	0	1	0	1	1	0	0	0	0	0	0	1	3	5.88		1	Lowlota, basbora	1	0	1	0	1	0	0	0	0	0	0		1	0	1	0	0	0	#NULL!
2024-05-18	13:31	24	1	1081		20	11015020	42	1	11015020	1	1	0	0	1	0	1	1	0	0	0	0	0	0	1	3	5.88		1	Guiyapora,Ghokro	1	0	1	0	1	0	0	0	0	0	0		1	0	1	0	0	0	#NULL!
2024-05-28	10:00	29	2	1081		101	22065101	38	1	22065101	1	1	0	0	1	0	1	1	0	0	0	0	0	0	1	3	5.88		1	Gohama,dosla	1	0	1	0	1	0	0	0	0	1	0		1	0	1	0	0	0	#NULL!
2024-05-30	10:25	29	2	1081		110	22074110	22	1	22074110	1	1	0	0	1	0	1	1	0	0	0	0	0	0	1	3	5.88		1	Gohama,dosla	1	0	1	0	1	0	0	0	0	0	0		1	0	1	0	0	0	#NULL!
2024-06-08	12:32	29	2	1081		110	22047110	38	1	22047110	1	1	0	0	1	0	1	1	0	0	0	0	0	0	1	3	5.88		1	Gohama,	1	0	1	0	1	0	0	0	0	0	0		1	0	1	0	0	0	#NULL!
2024-06-05	09:41	29	2	1081		70	22100070	30	2	22100070	1	1	0	0	1	0	1	1	0	0	0	0	0	0	1	3	5.88		1	Gohama	1	0	1	0	1	0	0	0	0	0	0		1	0	1	0	0	0	#NULL!
2024-05-26	11:05	29	2	1081		111	22056111	58	1	22056111	1	1	0	0	1	0	1	1	0	0	0	0	0	0	1	3	5.88		1	Gohama	1	0	1	0	1	0	0	0	0	0	0		1	0	1	0	0	0	#NULL!
2024-06-09	12:13	29	2	1081		89	22128089	40	2	22128089	1	1	0	0	1	0	1	1	0	0	0	0	0	0	1	3	5.88		1	Gohama	1	0	1	0	1	0	0	0	0	0	0		1	0	1	0	0	0	#NULL!
2024-06-09	09:24	29	2	1081		69	22128069	65	1	22128069	1	1	0	0	1	0	1	1	0	0	0	0	0	0	1	3	5.88		1	Goham,dosla	1	0	1	0	1	0	0	0	0	0	0		1	0	1	0	0	0	#NULL!
2024-08-09	10:43	15	1	1081		20	11106020	40	2	11106020	1	1	0	0	1	0	1	1	0	0	0	0	0	0	1	3	5.88		1	Ghokra, daras	1	0	1	0	1	0	0	0	0	0	0		1	0	1	0	0	0	#NULL!
2024-08-09	09:41	15	1	1081		10	11106010	47	1	11106010	1	1	0	0	1	0	1	1	0	0	0	0	0	0	1	3	5.88		1	Gaitasap,ghokra	1	0	1	0	1	0	0	0	0	0	0		1	0	1	0	0	0	#NULL!
2024-08-07	12:33	15	1	1081		30	11102030	50	1	11102030	1	1	0	0	1	0	1	1	0	0	0	0	0	0	1	3	5.88		1	Gaitasap,daras,	1	0	1	0	1	0	0	0	0	0	0		1	0	1	0	0	0	#NULL!
2024-08-10	09:48	15	1	1082		40	11106040	30	2	11106040	1	1	0	0	1	0	1	1	0	0	0	0	0	0	1	3	5.88		1	Gaitasap,basbora,daras	1	0	1	0	1	0	0	0	0	0	0		1	0	1	0	0	0	#NULL!
2024-06-02	12:14	29	2	1082		120	22083120	26	1	22083120	1	1	0	0	1	0	1	1	0	0	0	0	0	0	1	3	5.88		1	Dosla,gohama,maisalad	1	0	1	0	1	0	0	0	0	0	0		1	0	1	0	0	0	#NULL!
2024-05-15	16:33	21	2	1082		30	22025030	48	1	22025030	1	1	0	0	1	0	1	1	0	0	0	0	0	0	1	3	5.88		1	Doshla Sap Pongkhiraz Sap.	1	0	1	0	1	0	0	0	0	0	0		1	0	1	0	0	0	#NULL!
2024-08-16	12:08	15	1	1082		60	11118060	18	1	11118060	1	1	0	0	1	0	1	1	0	0	0	0	0	0	1	3	5.88		1	Daras,raselviper	1	0	1	0	1	0	0	0	0	0	0		1	0	1	0	0	0	#NULL!
2024-08-18	11:36	15	1	1082		50	11119050	60	2	11119050	1	1	0	0	1	0	1	1	0	0	0	0	0	0	1	3	5.88		1	Daras,ghokra	1	0	1	0	1	0	0	0	0	0	0		1	0	1	0	0	0	#NULL!
2024-08-14	11:10	15	1	1082		50	11114050	35	2	11114050	1	1	0	0	1	0	1	1	0	0	0	0	0	0	1	3	5.88		1	Daras,ghokra	1	0	1	0	1	0	0	0	0	0	0		1	0	1	0	0	0	#NULL!
2024-08-17	09:45	15	1	1082		10	11119010	42	1	11119010	1	1	0	0	1	0	1	1	0	0	0	0	0	0	1	3	5.88		1	Daras,ghokra	1	0	1	0	1	0	0	0	0	0	0		1	0	1	0	0	0	#NULL!
2024-08-15	10:25	15	1	1082		20	11118020	24	1	11118020	1	1	0	0	1	0	1	1	0	0	0	0	0	0	1	3	5.88		1	Daras,ghokra	1	0	1	0	1	0	0	0	0	0	0		1	0	1	0	0	0	#NULL!
2024-08-14	12:30	15	1	1082		60	11114060	32	1	11114060	1	1	0	0	1	0	1	1	0	0	0	0	0	0	1	3	5.88		1	Daras,ghokra	1	0	1	0	1	0	0	0	0	0	0		1	0	1	0	0	0	#NULL!
2024-08-08	10:20	15	1	1082		40	11102040	60	1	11102040	1	1	0	0	1	0	1	1	0	0	0	0	0	0	1	3	5.88		1	Daras,gaitasap,basbora	1	0	1	0	1	0	0	0	0	0	0		1	0	1	0	0	0	#NULL!
2024-08-11	11:25	15	1	1082		20	11110020	50	1	11110020	1	1	0	0	1	0	1	1	0	0	0	0	0	0	1	3	5.88		1	Daras,bosbora	1	0	1	0	1	0	0	0	0	0	0		1	0	1	0	0	0	#NULL!
2024-08-17	12:22	15	1	1082		30	11119030	50	1	11119030	1	1	0	0	1	0	1	1	0	0	0	0	0	0	1	3	5.88		1	Daras,basbor,panipora	1	0	1	0	1	0	0	0	0	0	0		1	0	1	0	0	0	#NULL!
2024-07-25	10:52	46	1	1083		100	11095100	35	2	11095100	1	1	0	0	1	0	1	1	0	0	0	0	0	0	1	3	5.88		1	Daras jarisap guia pora	1	0	1	0	1	0	0	0	0	0	0		1	0	1	0	0	0	#NULL!
2024-05-20	14:16	47	1	1083		80	11122080	25	1	11122080	1	1	1	0	1	0	0	0	1	0	0	0	0	0	1	3	5.88		1	Guiapara, jatisap	1	0	1	0	1	0	0	0	0	0	0		1	0	1	0	0	0	#NULL!
2024-07-16	12:49	15	1	1083		30	11072030	22	2	11072030	1	1	0	0	1	0	0	1	1	0	0	0	0	0	0	3	5.88		2		1	0	1	0	1	0	0	0	0	0	0		1	0	1	0	0	0	#NULL!
2024-06-06	11:00	19	2	1083		100	22099100	26	2	22099100	1	1	0	0	1	0	0	1	1	0	0	0	0	0	0	3	5.88		2		1	0	1	0	1	0	0	0	0	0	0		1	0	1	0	0	0	#NULL!
2024-07-15	10:53	17	1	1083		110	11067110	50	2	11067110	1	1	1	0	1	0	0	0	0	1	0	0	0	0	1	3	5.88		1	Daras, Guia pora, kalinking Jait, Rasel Viper	1	0	1	0	1	0	0	0	0	0	0		1	0	1	0	0	0	#NULL!
2024-06-05	11:01	27	2	1083		70	22098070	29	2	22098070	1	1	0	0	1	0	0	1	0	1	0	0	0	0	0	3	5.88		2		1	0	1	0	1	0	0	0	0	0	0		1	0	1	0	0	0	#NULL!
2024-05-15	11:01	29	2	1083		70	22021070	35	1	22021070	1	1	0	0	1	0	0	1	0	1	0	0	0	0	1	3	5.88		1	Gohama,drash,dosla,rasel vibpar	1	0	1	0	1	0	0	0	0	0	0		1	0	1	0	0	0	#NULL!
2024-05-20	11:49	29	2	1083		80	22039080	65	1	22039080	1	1	0	0	1	0	0	1	0	1	0	0	0	0	1	3	5.88		1	Gohama,dosla,gokhra,maisaahalad	1	0	1	0	1	0	0	0	0	0	0		1	0	1	0	0	0	#NULL!
2024-05-15	12:47	29	2	1083		80	22021080	50	1	22021080	1	1	0	0	1	0	0	1	0	1	0	0	0	0	1	3	5.88		1	Gohama,dosla,ghokhra,rsel vipar,	1	0	1	0	1	0	0	0	0	1	0		1	0	1	0	0	0	#NULL!
2024-05-16	13:47	29	2	1083		120	22021120	40	1	22021120	1	1	0	0	1	0	0	1	0	1	0	0	0	0	1	3	5.88		1	Goham,dosla,rasel vipar,missalat	1	0	1	0	1	0	0	0	0	0	0		1	0	1	0	0	0	#NULL!
2024-05-30	12:13	27	2	1083		110	22072110	75	1	22072110	1	1	0	0	0	1	0	1	0	1	0	0	0	0	1	3	5.88		1	Masalat,Guhama	1	0	1	0	1	0	0	0	0	0	0		#NULL!	0	1	0	0	0	#NULL!
2024-05-12	13:43	19	2	1083		110	22004110	42	2	22004110	1	1	0	1	1	0	0	0	0	0	1	0	0	0	0	3	5.88		2		1	0	1	0	1	0	0	0	0	0	0		1	0	1	0	0	0	#NULL!
2024-06-04	14:01	19	2	1084		121	22091121	24	2	22091121	1	1	1	0	0	0	0	1	0	0	1	0	0	0	1	3	5.88		1	Dosra, Gohama	1	0	1	0	1	0	0	0	0	0	0		1	0	1	0	0	0	#NULL!
2024-05-18	13:12	23	2	1084		80	22027080	30	1	22027080	1	1	0	0	1	0	0	1	0	0	1	0	1	0	0	4	7.84		2		1	0	1	0	1	0	0	0	0	0	0		#NULL!	0	1	0	0	0	#NULL!
2024-07-30	10:18	15	1	1084		40	11079040	19	2	11079040	1	1	0	0	1	0	0	1	0	0	1	0	0	0	0	3	5.88		2		1	0	1	0	1	0	0	0	0	0	0		#NULL!	0	1	0	0	0	#NULL!
2024-07-24	10:08	15	1	1084		10	11128010	24	2	11128010	1	1	0	0	1	0	0	1	0	0	1	0	0	0	0	3	5.88		2		1	0	1	0	1	0	0	0	0	0	0		1	0	1	0	0	0	#NULL!
2024-06-26	11:45	15	1	1084		50	11039050	55	2	11039050	1	1	0	0	1	0	0	1	0	0	1	0	0	0	0	3	5.88		2		1	0	1	0	1	0	0	0	0	0	0		1	0	1	0	0	0	#NULL!
2024-08-04	10:34	15	1	1084		50	11087050	18	2	11087050	1	1	0	0	1	0	0	1	0	0	1	0	0	0	0	3	5.88		2		1	0	1	0	1	0	0	0	0	0	0		1	0	1	0	0	0	#NULL!
2024-06-29	11:36	15	1	1084		50	11042050	32	2	11042050	1	1	0	0	1	0	0	1	0	0	1	0	0	0	0	3	5.88		2		1	0	1	0	1	0	0	0	0	0	0		1	0	1	0	0	0	#NULL!
2024-06-25	13:22	15	1	1084		30	11039030	28	2	11039030	1	1	0	0	1	0	0	1	0	0	1	0	0	0	0	3	5.88		2		1	0	1	0	1	0	0	0	0	0	0		1	0	1	0	0	0	#NULL!
2024-06-29	12:31	15	1	1084		60	11042060	35	2	11042060	1	1	0	0	1	0	0	1	0	0	1	0	0	0	0	3	5.88		2		1	0	1	0	1	0	0	0	0	0	0		1	0	1	0	0	0	#NULL!
2024-07-08	12:31	15	1	1084		59	11056059	35	2	11056059	1	1	0	0	1	0	0	1	0	0	1	0	0	0	0	3	5.88		2		1	0	1	0	1	0	0	0	0	0	0		1	0	1	0	0	0	#NULL!
2024-07-25	09:47	15	1	1084		40	11129040	21	2	11129040	1	1	0	0	1	0	0	1	0	0	1	0	0	0	0	3	5.88		2		1	0	1	0	1	0	0	0	0	0	0		1	0	1	0	0	0	#NULL!
2024-07-07	09:54	15	1	1084		10	11056010	25	2	11056010	1	1	0	0	1	0	0	1	0	0	1	0	0	0	0	3	5.88		2		1	0	1	0	1	0	0	0	0	0	0		1	0	1	0	0	0	#NULL!
2024-07-04	13:09	15	1	1085		30	11052030	55	2	11052030	1	1	0	0	1	0	0	1	0	0	1	0	0	0	0	3	5.88		2		1	0	1	0	1	0	0	0	0	0	0		1	0	1	0	0	0	#NULL!
2024-08-01	12:56	15	1	1085		50	11083050	25	2	11083050	1	1	0	0	1	0	0	1	0	0	1	0	0	0	0	3	5.88		2		1	0	1	0	1	0	0	0	0	0	0		1	0	1	0	0	0	#NULL!
2024-07-04	11:04	15	1	1085		19	11052019	40	2	11052019	1	1	0	0	1	0	0	1	0	0	1	0	0	0	0	3	5.88		2		1	0	1	0	1	0	0	0	0	0	0		1	0	1	0	0	0	#NULL!
2024-07-06	10:43	15	1	1085		40	11052040	40	2	11052040	1	1	0	0	1	0	0	1	0	0	1	0	0	0	0	3	5.88		2		1	0	1	0	1	0	0	0	0	0	0		1	0	1	0	0	0	#NULL!
2024-07-29	10:50	15	1	1085		10	11079010	40	1	11079010	1	1	0	0	1	0	0	1	0	0	1	0	0	0	0	3	5.88		2		1	0	1	0	1	0	0	0	0	0	0		1	0	1	0	0	0	#NULL!
2024-07-01	14:39	15	1	1085		60	11045060	27	2	11045060	1	1	0	0	1	0	0	1	0	0	1	0	0	0	0	3	5.88		2		1	0	1	0	1	0	0	0	0	0	0		1	0	1	0	0	0	#NULL!
2024-07-17	10:53	15	1	1085		50	11072050	32	2	11072050	1	1	0	0	1	0	0	1	0	0	1	0	0	0	0	3	5.88		2		1	0	1	0	1	0	0	0	0	0	0		1	0	1	0	0	0	#NULL!
2024-07-11	11:21	15	1	1085		20	11064020	32	2	11064020	1	1	0	0	1	0	0	1	0	0	1	0	0	0	0	3	5.88		2		1	0	1	0	1	0	0	0	0	0	0		1	0	1	0	0	0	#NULL!
2024-07-09	12:08	15	1	1085		30	11060030	32	2	11060030	1	1	0	0	1	0	0	1	0	0	1	0	0	0	0	3	5.88		2		1	0	1	0	1	0	0	0	0	0	0		1	0	1	0	0	0	#NULL!
2024-07-24	12:28	15	1	1085		30	11129030	50	2	11129030	1	1	0	0	1	0	0	1	0	0	1	0	0	0	0	3	5.88		2		1	0	1	0	1	0	0	0	0	0	0		1	0	1	0	0	0	#NULL!
2024-06-24	12:37	15	1	1085		60	11037060	26	2	11037060	1	1	0	0	1	0	0	1	0	0	1	0	0	0	0	3	5.88		2		1	0	1	0	1	0	0	0	0	0	0		1	0	1	0	0	0	#NULL!
2024-07-17	12:36	15	1	1085		60	11072060	60	1	11072060	1	1	0	0	1	0	0	1	0	0	1	0	0	0	0	3	5.88		2		1	0	1	0	1	0	0	0	0	0	0		1	0	1	0	0	0	#NULL!
2024-05-16	10:49	15	2	1086		40	22023040	40	2	22023040	1	1	0	0	1	0	0	1	0	0	1	0	0	0	0	3	5.88		2		1	0	1	0	1	0	0	0	0	0	0		1	0	1	0	0	0	#NULL!
2024-05-12	13:43	25	2	1086		60	22008060	40	2	22008060	1	1	0	0	1	0	0	1	0	0	1	0	0	0	0	3	5.88		2		1	0	1	0	1	0	0	0	0	0	0		1	0	1	0	0	0	#NULL!
2024-05-23	14:28	19	2	1086		90	22046090	21	2	22046090	1	1	0	0	1	0	0	1	0	0	1	0	0	0	0	3	5.88		2		1	0	1	0	1	0	0	0	0	0	0		1	0	1	0	0	0	#NULL!
2024-06-03	11:23	31	2	1086		80	22095080	26	1	22095080	1	1	0	0	1	0	0	1	0	0	1	0	0	0	0	3	5.88		2		1	0	1	0	1	0	0	0	0	0	0		1	0	1	0	0	0	#NULL!
2024-06-08	12:51	19	2	1086		100	22046100	54	1	22046100	1	1	0	0	1	0	0	1	0	0	1	0	1	0	1	4	7.84		1	Dosola, Gohama	1	0	1	0	1	0	0	0	0	0	0		1	0	1	0	0	0	#NULL!
2024-07-17	09:37	15	1	1086		40	11072040	32	1	11072040	1	1	0	0	1	0	0	1	0	0	1	0	0	0	1	3	5.88		1	Sabujsap,ghokra, daeras	1	0	1	0	1	0	0	0	0	0	0		1	0	1	0	0	0	#NULL!
2024-07-10	12:10	15	1	1086		60	11060060	33	1	11060060	1	1	0	0	1	0	0	1	0	0	1	0	0	0	1	3	5.88		1	Paniphora,gaicha,daras	1	0	1	0	1	0	0	0	0	0	0		1	0	1	0	0	0	#NULL!
2024-07-04	12:00	15	1	1086		20	11052020	30	1	11052020	1	1	0	0	1	0	0	1	0	0	1	0	0	0	1	3	5.88		1	Maitta,lowlota,daras	1	0	1	0	1	0	0	0	0	0	0		1	0	1	0	0	0	#NULL!
2024-05-14	15:31	13	2	1086		60	22121060	45	1	22121060	1	1	0	0	1	0	0	1	0	0	1	0	0	0	1	3	5.88		1	Maisala,gohoma,	1	0	1	0	1	0	0	0	0	0	0		1	0	1	0	0	0	#NULL!
2024-07-02	13:29	15	1	1086		30	11049030	42	1	11049030	1	1	0	0	1	0	0	1	0	0	1	0	0	0	1	3	5.88		1	Lowlota,ghokra	1	0	1	0	1	0	0	0	0	0	0		1	0	1	0	0	0	#NULL!
2024-08-18	10:06	15	1	1086		40	11119040	44	1	11119040	1	1	0	0	1	0	0	1	0	0	1	0	0	0	1	3	5.88		1	Lowlota,basbora,raselviper	1	0	1	0	1	0	0	0	0	0	0		#NULL!	0	1	0	0	0	#NULL!
2024-07-01	11:37	15	1	1086		40	11045040	40	1	11045040	1	1	0	0	1	0	0	1	0	0	1	0	0	0	1	3	5.88		1	Kobra,ghokra	1	0	1	0	1	0	0	0	0	0	0		1	0	1	0	0	0	#NULL!
2024-06-30	12:19	15	1	1086		30	11045030	37	1	11045030	1	1	0	0	1	0	0	1	0	0	1	0	0	0	1	3	5.88		1	Kobra,daras,maichalal	1	0	1	0	1	0	0	0	0	0	0		1	0	1	0	0	0	#NULL!
2024-07-11	10:31	46	1	1087		70	11061070	38	2	11061070	1	1	0	0	1	0	0	1	0	0	1	0	0	0	1	3	5.88		1	Jatisap daras Russell viper	1	0	1	0	1	0	0	0	0	0	0		1	0	1	0	0	0	#NULL!
2024-05-19	12:24	29	2	1087		120	22030120	18	1	22030120	1	1	0	0	1	0	0	1	0	0	1	0	0	0	1	3	5.88		1	Gohama,rasel vipar,dosla	1	0	1	0	1	0	0	0	0	0	0		#NULL!	0	1	0	0	0	#NULL!
2024-05-31	10:10	19	2	1087		100	22038100	35	2	22038100	1	1	0	0	1	0	0	1	0	0	1	0	0	0	1	3	5.88		1	Gohama, Kobra	1	0	1	0	1	0	0	0	0	0	0		1	0	1	0	0	0	#NULL!
2024-06-02	14:21	19	2	1087		121	22082121	61	1	22082121	1	1	0	0	1	0	0	1	0	0	1	0	0	0	1	3	5.88		1	Gohama, Dosora, Masalat	1	0	1	0	1	0	0	0	0	0	0		1	0	1	0	0	0	#NULL!
2024-06-03	10:35	19	2	1087		70	22091070	34	2	22091070	1	1	0	0	1	0	0	1	0	0	1	0	0	0	1	3	5.88		1	Gohama, Daris	1	0	1	0	1	0	0	0	0	0	0		1	0	1	0	0	0	#NULL!
2024-06-06	14:05	19	2	1087		120	22099120	42	1	22099120	1	1	0	0	1	0	0	1	0	0	1	0	0	0	1	3	5.88		1	Goham, Dosla	1	0	1	0	1	0	0	0	0	0	0		1	0	1	0	0	0	#NULL!
2024-06-24	10:37	15	1	1087		40	11037040	32	1	11037040	1	1	0	0	1	0	0	1	0	0	1	0	0	0	1	3	5.88		1	Ghokra,daras	1	0	1	0	1	0	0	0	0	0	0		1	0	1	0	0	0	#NULL!
2024-07-02	11:06	15	1	1087		10	11049010	23	1	11049010	1	1	0	0	1	0	0	1	0	0	1	0	0	0	1	3	5.88		1	Ghokra, maichslal	1	0	1	0	1	0	0	0	0	0	0		1	0	1	0	0	0	#NULL!
2024-08-03	10:10	15	1	1087		20	11087020	40	1	11087020	1	1	0	0	1	0	0	1	0	0	1	0	0	0	1	3	5.88		1	Ghokra, daras	1	0	1	0	1	0	0	0	0	0	0		1	0	1	0	0	0	#NULL!
2024-08-01	14:29	15	1	1087		60	11083060	45	1	11083060	1	1	0	0	1	0	0	1	0	0	1	0	0	0	1	3	5.88		1	Ghokra, daras	1	0	1	0	1	0	0	0	0	0	0		1	0	1	0	0	0	#NULL!
2024-06-29	10:25	15	1	1087		40	11042040	50	1	11042040	1	1	0	0	1	0	0	1	0	0	1	0	0	0	1	3	5.88		1	Ghok, kobra,	1	0	1	0	1	0	0	0	0	0	0		1	0	1	0	0	0	#NULL!
2024-08-04	09:33	15	1	1087		40	11087040	30	2	11087040	1	1	0	0	1	0	0	1	0	0	1	0	0	0	1	3	5.88		1	Gaitasap,daras,	1	0	1	0	1	0	0	0	0	0	0		1	0	1	0	0	0	#NULL!
2024-07-26	09:55	15	1	1087		10	11098010	35	1	11098010	1	1	0	0	1	0	0	1	0	0	1	0	0	0	1	3	5.88		1	Gaita,sabujbora	1	0	1	0	1	0	0	0	0	0	0		#NULL!	0	1	0	0	0	#NULL!
2024-07-26	12:17	15	1	1088		30	11098030	21	1	11098030	1	1	0	0	1	0	0	1	0	0	1	0	0	0	1	3	5.88		1	Gaita,lowlota	1	0	1	0	1	0	0	0	0	0	0		1	0	1	0	0	0	#NULL!
2024-07-09	09:45	15	1	1088		10	11060010	18	2	11060010	1	1	0	0	1	0	0	1	0	0	1	0	0	0	1	3	5.88		1	Gaita,jolpora,taki,daras	1	0	1	0	1	0	0	0	0	0	0		1	0	1	0	0	0	#NULL!
2024-07-13	12:40	15	1	1088		60	11064060	45	2	11064060	1	1	0	0	1	0	0	1	0	0	1	0	0	0	1	3	5.88		1	Gaicha,panipora,daras	1	0	1	0	1	0	0	0	0	0	0		1	0	1	0	0	0	#NULL!
2024-07-14	09:59	15	1	1088		10	11068010	40	1	11068010	1	1	0	0	1	0	0	1	0	0	1	0	0	0	1	3	5.88		1	Gaicha,daras,ponipora	1	0	1	0	1	0	0	0	0	0	0		1	0	1	0	0	0	#NULL!
2024-07-10	09:50	15	1	1088		40	11060040	25	2	11060040	1	1	0	0	1	0	0	1	0	0	1	0	0	0	1	3	5.88		1	Gaicha,daras,Chandrobora	1	0	1	0	1	0	0	0	0	0	0		1	0	1	0	0	0	#NULL!
2024-07-08	10:59	15	1	1088		50	11056050	36	2	11056050	1	1	0	0	1	0	0	1	0	0	1	0	0	0	1	3	5.88		1	Gacha,drase	1	0	1	0	1	0	0	0	0	0	0		1	0	1	0	0	0	#NULL!
2024-06-12	11:19	19	2	1088		120	22116120	65	1	22116120	1	1	0	0	1	0	0	1	0	0	1	0	0	0	1	3	5.88		1	Dosra, Gohama	1	0	1	0	1	0	0	0	0	0	0		1	0	1	0	0	0	#NULL!
2024-06-02	11:46	14	2	1088		50	22082050	32	2	22082050	1	1	0	0	1	0	0	1	0	0	1	0	0	0	1	3	5.88		1	Doshla,ghohoma, maisalhad, dharhais.	1	0	1	0	1	0	0	0	0	0	0		1	0	1	0	0	0	#NULL!
2024-05-13	13:11	13	2	1088		20	22121020	32	2	22121020	1	1	0	0	1	0	0	1	0	0	1	0	0	0	1	3	5.88		1	Doasla,darais	1	0	1	0	1	0	0	0	0	0	0		1	0	1	0	0	0	#NULL!
2024-05-18	11:32	13	2	1088		30	22028030	45	1	22028030	1	1	0	0	1	0	0	1	0	0	1	0	0	0	1	3	5.88		1	Doasla,	1	0	1	0	1	0	0	0	0	0	0		1	0	1	0	0	0	#NULL!
2024-07-11	12:46	46	1	1088		90	11061090	28	2	11061090	1	1	0	0	1	0	0	1	0	0	1	0	0	0	1	3	5.88		1	Daris sap dumakho	1	0	1	0	1	0	0	0	0	0	0		1	0	1	0	0	0	#NULL!
2024-08-13	14:21	48	1	1088		90	11112090	65	1	11112090	1	1	0	0	1	0	0	1	0	0	1	0	0	0	1	3	5.88		1	Dari, jati, khoiyajati, masranga, takirsap, reselbypars,domukhi, kainjira	1	0	1	0	1	0	0	0	0	0	0		1	0	1	0	0	0	#NULL!
2024-08-18	12:42	15	1	1089		60	11119060	60	2	11119060	1	1	0	0	1	0	0	1	0	0	1	0	0	0	1	3	5.88		1	Daras,lowlota	1	0	1	0	1	0	0	0	0	0	0		1	0	1	0	0	0	#NULL!
2024-06-27	12:48	15	1	1089		30	11042030	50	1	11042030	1	1	0	0	1	0	0	1	0	0	1	0	0	0	1	3	5.88		1	Daras,korbra	1	0	1	0	1	0	0	0	0	0	0		1	0	1	0	0	0	#NULL!
2024-07-10	10:53	15	1	1089		50	11060050	19	2	11060050	1	1	0	0	1	0	0	1	0	0	1	0	0	0	1	3	5.88		1	Daras,kigkobra,	1	0	1	0	1	0	0	0	0	0	0		1	0	1	0	0	0	#NULL!
2024-07-14	11:01	15	1	1089		20	11068020	68	1	11068020	1	1	0	0	1	0	0	1	0	0	1	0	0	0	1	3	5.88		1	Daras,ghokra,	1	0	1	0	1	0	0	0	0	0	0		1	0	1	0	0	0	#NULL!
2024-07-31	11:26	15	1	1089		10	11083010	75	1	11083010	1	1	0	0	1	0	0	1	0	0	1	0	0	0	1	3	5.88		1	Daras,ghokra	1	0	1	0	1	0	0	0	0	0	0		1	0	1	0	0	0	#NULL!
2024-08-03	09:02	15	1	1089		10	11087010	25	2	11087010	1	1	0	0	1	0	0	1	0	0	1	0	0	0	1	3	5.88		1	Daras,gaitasap	1	0	1	0	1	0	0	0	0	0	0		1	0	1	0	0	0	#NULL!
2024-07-30	12:43	15	1	1089		60	11079060	40	1	11079060	1	1	0	0	1	0	0	1	0	0	1	0	0	0	1	3	5.88		1	Daras,gaitasap	1	0	1	0	1	0	0	0	0	0	0		1	0	1	0	0	0	#NULL!
2024-08-12	12:10	15	1	1089		60	11110060	35	1	11110060	1	1	0	0	1	0	0	1	0	0	1	0	0	0	1	3	5.88		1	Daras,gaitasap	1	0	1	0	1	0	0	0	0	0	0		1	0	1	0	0	0	#NULL!
2024-07-30	11:30	15	1	1089		50	11079050	23	2	11079050	1	1	0	0	1	0	0	1	0	0	1	0	0	0	1	3	5.88		1	Daras,gaitasap	1	0	1	0	1	0	0	0	0	0	0		1	0	1	0	0	0	#NULL!
2024-07-15	10:06	15	1	1089		40	11068040	46	1	11068040	1	1	0	0	1	0	0	1	0	0	1	0	0	0	1	3	5.88		1	Daras,gaita,lowlota	1	0	1	0	1	0	0	0	0	0	0		1	0	1	0	0	0	#NULL!
2024-07-07	10:46	15	1	1089		20	11056020	45	1	11056020	1	1	0	0	1	0	0	1	0	0	1	0	0	0	1	3	5.88		1	Daras,gaicha,lowlota	1	0	1	0	1	0	0	0	0	0	0		1	0	1	0	0	0	#NULL!
2024-06-25	12:00	15	1	1089		20	11039020	18	1	11039020	1	1	0	0	1	0	0	1	0	0	1	0	0	0	1	3	5.88		1	Daras, maitapora,kobra	1	0	1	0	1	0	0	0	0	0	0		1	0	1	0	0	0	#NULL!
2024-07-06	13:19	15	1	1090		60	11052060	55	1	11052060	1	1	0	0	1	0	0	1	0	0	1	0	0	0	1	3	5.88		1	Daras, ghokra, lowlato	1	0	1	0	1	0	0	0	0	0	0		1	0	1	0	0	0	#NULL!
2024-07-10	11:45	46	1	1091		110	11057110	25	2	11057110	1	1	0	0	1	0	0	1	0	0	1	0	0	0	1	3	5.88		1	Daras jati	1	0	1	0	1	0	0	0	0	0	0		1	0	1	0	0	0	#NULL!
2024-08-12	09:37	15	1	1091		40	11110040	35	1	11110040	1	1	0	0	1	0	0	1	0	0	1	0	0	0	1	3	5.88		1	Basbora,gaitasap	1	0	1	0	1	0	0	0	0	0	0		1	0	1	0	0	0	#NULL!
2024-08-09	11:56	15	1	1091		30	11106030	25	2	11106030	1	1	0	0	1	0	0	1	0	0	1	0	0	0	1	3	5.88		1	Basbora,daras	1	0	1	0	1	0	0	0	0	0	0		1	0	1	0	0	0	#NULL!
2024-05-30	10:38	19	2	1091		100	22073100	37	2	22073100	1	1	0	0	0	0	1	1	0	0	1	0	0	0	0	3	5.88		2		1	0	1	0	1	0	0	0	0	0	0		1	0	1	0	0	0	#NULL!
2024-05-29	14:08	19	2	1091		90	22073090	34	2	22073090	1	1	0	0	0	0	1	1	0	0	1	0	0	0	0	3	5.88		2		1	0	1	0	1	0	0	0	0	0	0		1	0	1	0	0	0	#NULL!
2024-05-20	13:28	21	2	1091		30	22043030	38	2	22043030	1	1	0	0	1	0	0	0	0	1	1	0	0	0	0	3	5.88		#NULL!		1	0	1	0	1	0	0	0	0	0	0		1	0	1	0	0	0	#NULL!
2024-05-15	12:14	47	1	1091		70	11004070	19	1	11004070	1	1	0	1	1	0	0	0	0	0	0	1	0	0	0	3	5.88		2		1	0	1	0	1	0	0	0	0	0	0		1	0	1	0	0	0	#NULL!
2024-05-13	12:03	29	2	1091		80	22013080	29	2	22013080	1	1	0	0	1	0	0	1	0	0	0	1	0	0	0	3	5.88		2		1	0	1	0	1	0	0	0	0	0	0		1	0	1	0	0	0	#NULL!
2024-05-12	10:35	29	2	1091		100	22005100	47	2	22005100	1	1	0	0	1	0	0	1	0	0	0	1	0	0	1	3	5.88		1	Gohama	1	0	1	0	1	0	0	0	0	0	0		1	0	1	0	0	0	#NULL!
2024-08-03	12:03	30	1	1091		30	11086030	36	2	11086030	1	1	0	0	1	0	0	1	0	0	0	0	0	0	1	2	3.92		1	Jatisap, Daras,Goiapora	1	0	1	0	1	0	0	0	0	0	0		1	1	1	1	0	0	#NULL!
2024-08-03	09:36	30	1	1091		10	11086010	42	2	11086010	1	1	1	0	1	0	0	0	0	0	0	0	0	1	1	3	5.88	Morich pora diben	1	Rasel viper,daras, jatisap	1	0	1	0	1	0	0	0	0	0	0		1	0	1	1	0	0	#NULL!
2024-07-01	13:10	17	1	1092		110	11044110	46	2	11044110	1	1	1	0	1	0	0	0	0	0	0	0	0	0	1	2	3.92		1	Rasel Viper, Daras	1	0	1	0	1	0	0	0	0	0	0		1	0	1	1	0	0	#NULL!
2024-08-09	09:53	30	1	1092		10	11105010	34	2	11105010	1	1	1	0	1	0	0	0	0	0	0	0	0	0	1	2	3.92		1	Jatisap, Domokha sap,	1	0	1	0	1	0	0	0	0	0	0		1	0	1	1	0	0	#NULL!
2024-07-07	10:40	30	1	1092		10	11055010	30	2	11055010	1	1	1	0	1	0	0	0	0	0	0	0	0	0	1	2	3.92		1	Goiapora,Daras,jati sap	1	0	1	0	1	0	0	0	0	0	0		1	0	1	1	0	0	#NULL!
2024-07-24	12:37	30	1	1092		30	11097030	30	2	11097030	1	1	1	0	1	0	0	0	0	0	0	0	0	0	1	2	3.92		1	Daras,Rasel viper	1	0	1	0	1	0	0	0	0	0	0		1	0	1	1	0	0	#NULL!
2024-07-02	13:18	30	1	1092		20	11048020	83	1	11048020	1	1	1	0	1	0	0	0	0	0	0	0	0	0	1	2	3.92		1	Daras,Jati,Goiapora	1	0	1	0	1	0	0	0	0	0	0		1	0	1	1	0	0	#NULL!
2024-07-08	12:35	17	1	1092		110	11055110	32	1	11055110	1	1	1	0	1	0	0	0	0	0	0	0	0	0	1	2	3.92		1	Daras, Jait	1	0	1	0	1	0	0	0	0	0	0		1	0	1	1	0	0	#NULL!
2024-07-30	16:14	30	1	1092		40	11094040	23	2	11094040	1	1	1	0	1	0	0	0	0	0	0	0	0	0	1	2	3.92		1	Daras, Goiapora	1	0	1	0	1	0	0	0	0	0	0		1	0	1	1	0	0	#NULL!
2024-08-01	22:13	30	1	1092		40	11101040	21	1	11101040	1	1	1	0	1	0	0	0	0	0	0	0	0	0	1	2	3.92		1	Daras, goiapora	1	0	1	0	1	0	0	0	0	0	0		1	0	1	1	0	0	#NULL!
2024-07-17	09:43	17	1	1092		100	11071100	35	2	11071100	1	1	0	0	1	0	1	0	0	0	0	0	0	0	0	2	3.92		2		1	0	1	0	1	0	0	0	0	0	0		1	0	1	1	0	0	#NULL!
2024-07-06	11:00	17	1	1092		100	11125100	28	2	11125100	1	1	0	0	1	0	1	0	0	0	0	0	0	0	1	2	3.92		1	Kal, Jait, Guia pora, Daras	1	0	1	0	1	0	0	0	0	0	0		1	0	1	1	0	0	#NULL!
2024-07-18	09:37	30	1	1092		10	11077010	17	2	11077010	1	1	1	0	0	0	0	1	0	0	0	0	0	0	0	2	3.92		#NULL!		1	0	1	0	1	0	0	0	0	0	0		1	0	1	1	0	0	#NULL!
2024-07-03	14:04	17	1	1093		120	11048120	30	2	11048120	1	1	0	0	1	0	0	1	0	0	0	0	0	0	0	2	3.92		2		1	0	1	0	1	0	0	0	0	0	0		#NULL!	0	1	1	0	0	#NULL!
2024-08-14	11:27	17	1	1093		110	11113110	28	2	11113110	1	1	0	0	1	0	0	1	0	0	0	0	0	0	0	2	3.92		2		1	0	1	0	1	0	0	0	0	0	0		1	0	1	1	0	0	#NULL!
2024-08-12	10:49	17	1	1093		110	11109110	30	2	11109110	1	1	0	0	1	0	0	1	0	0	0	0	0	0	0	2	3.92		2		1	0	1	0	1	0	0	0	0	0	0		1	0	1	1	0	0	#NULL!
2024-08-01	14:31	17	1	1093		120	11082120	45	2	11082120	1	1	0	0	1	0	0	1	0	0	0	0	0	0	1	2	3.92		1	Teheri, Raselviper, Daras	1	0	1	0	1	0	0	0	0	0	0		1	0	1	1	0	0	#NULL!
2024-08-02	18:48	17	1	1093		110	11097110	65	1	11097110	1	1	0	0	1	0	0	1	0	0	0	0	0	0	1	2	3.92		1	Rasel Viper, teheri, Daras	1	0	1	0	1	0	0	0	0	0	0		1	0	1	1	0	0	#NULL!
2024-07-31	13:59	30	1	1093		30	11082030	25	2	11082030	1	1	0	0	1	0	0	1	0	0	0	0	0	0	1	2	3.92		1	Jatisap, Daras	1	0	1	0	1	0	0	0	0	0	0		1	0	1	1	0	0	#NULL!
2024-05-22	11:01	40	1	1093		10	11026010	60	2	11026010	1	1	0	0	1	0	0	1	0	0	0	0	0	0	1	2	3.92		1	Jati shap	1	0	1	0	1	0	0	0	0	0	0		1	0	1	1	0	0	#NULL!
2024-07-14	09:52	17	1	1093		70	11067070	40	1	11067070	1	1	0	0	1	0	0	1	0	0	0	0	0	0	1	2	3.92		1	Jait, Daras, Guia pora	1	0	1	0	1	0	0	0	0	0	0		1	0	1	1	0	0	#NULL!
2024-05-19	18:23	38	1	1093		120	11010120	56	1	11010120	1	1	0	0	1	0	0	1	0	0	0	0	0	0	1	2	3.92		1	Goia pora, darsi, nolpora sap	1	0	1	0	1	0	0	0	0	0	0		1	0	1	1	0	0	#NULL!
2024-07-11	12:56	17	1	1093		90	11063090	45	2	11063090	1	1	0	0	1	0	0	1	0	0	0	0	0	0	1	2	3.92		1	Dumuikkha , Daras, Guia pora	1	0	1	0	1	0	0	0	0	0	0		1	0	1	1	0	0	#NULL!
2024-05-21	11:02	38	1	1093		100	11121100	29	1	11121100	1	1	0	0	1	0	0	1	0	0	0	0	0	0	1	2	3.92		1	Du mukhu sap,darai sap	1	0	1	0	1	0	0	0	0	0	0		1	0	1	1	0	0	#NULL!
2024-07-03	10:50	30	1	1093		30	11048030	35	1	11048030	1	1	0	0	1	0	0	1	0	0	0	0	0	0	1	2	3.92		1	Daras,Teri sap	1	0	1	0	1	0	0	0	0	0	0		1	0	1	1	0	0	#NULL!
2024-08-04	10:36	30	1	1094		50	11086050	20	2	11086050	1	1	0	0	1	0	0	1	0	0	0	0	0	0	1	2	3.92		1	Daras,jatisap	1	0	1	0	1	0	0	0	0	0	0		1	0	1	1	0	0	#NULL!
2024-08-03	19:50	17	1	1094		70	11101070	35	1	11101070	1	1	0	0	1	0	0	1	0	0	0	0	0	0	1	2	3.92		1	Daras, Teheri, Jait, rasel Viper	1	0	1	0	1	0	0	0	0	0	0		1	0	1	1	0	0	#NULL!
2024-08-13	11:58	17	1	1094		80	11113080	25	1	11113080	1	1	0	0	1	0	0	1	0	0	0	0	0	0	1	2	3.92		1	Daras, Teheri, Jait	1	0	1	0	1	0	0	0	0	0	0		1	0	1	1	0	0	#NULL!
2024-07-30	11:23	17	1	1094		100	11094100	17	2	11094100	1	1	0	0	1	0	0	1	0	0	0	0	0	0	1	2	3.92		1	Daras, Ojogor , rasel viper	1	0	1	0	1	0	0	0	0	0	0		1	0	1	1	0	0	#NULL!
2024-07-25	13:23	30	1	1094		60	11097060	24	1	11097060	1	1	0	0	1	0	0	1	0	0	0	0	0	0	1	2	3.92		1	Daras, Jaita, Guia Pora	1	0	1	0	1	0	0	0	0	0	0		1	0	1	1	0	0	#NULL!
2024-07-10	09:59	17	1	1094		100	11059100	35	2	11059100	1	1	0	0	1	0	0	1	0	0	0	0	0	0	1	2	3.92		1	Daras, Jait, Guia pora, Maitta	1	0	1	0	1	0	0	0	0	0	0		1	0	1	1	0	0	#NULL!
2024-07-14	13:03	17	1	1094		90	11067090	35	2	11067090	1	1	0	0	1	0	0	1	0	0	0	0	0	0	1	2	3.92		1	Daras, Jait, Guia pora, Maitta	1	0	1	0	1	0	0	0	0	0	0		1	0	1	1	0	0	#NULL!
2024-07-10	12:45	17	1	1094		120	11059120	35	2	11059120	1	1	0	0	1	0	0	1	0	0	0	0	0	0	1	2	3.92		1	Daras, Jait, Guia pora, Maitta	1	0	1	0	1	0	0	0	0	0	0		1	0	1	1	0	0	#NULL!
2024-07-17	11:27	17	1	1094		110	11071110	30	1	11071110	1	1	0	0	1	0	0	1	0	0	0	0	0	0	1	2	3.92		1	Daras, Jait, Guia pora	1	0	1	0	1	0	0	0	0	0	0		1	0	1	1	0	0	#NULL!
2024-07-02	12:35	17	1	1094		80	11048080	30	1	11048080	1	1	0	0	1	0	0	1	0	0	0	0	0	0	1	2	3.92		1	Daras, Jait	1	0	1	0	1	0	0	0	0	0	0		1	0	1	1	0	0	#NULL!
2024-07-30	17:43	17	1	1094		70	11097070	28	2	11097070	1	1	0	0	1	0	0	1	0	0	0	0	0	0	1	2	3.92		1	Daras, guiapora, teheri	1	0	1	0	1	0	0	0	0	0	0		1	0	1	1	0	0	#NULL!
2024-07-29	14:23	17	1	1094		70	11094070	50	1	11094070	1	1	0	0	1	0	0	1	0	0	0	0	0	0	1	2	3.92		1	Daras, Goiapora, Teheri	1	0	1	0	1	0	0	0	0	0	0		1	0	1	1	0	0	#NULL!
2024-07-17	12:51	30	1	1095		60	11071060	18	2	11071060	1	1	0	0	1	0	0	1	0	0	0	0	0	0	1	2	3.92		1	Daras	1	0	1	0	1	0	0	0	0	0	0		1	0	1	1	0	0	#NULL!
2024-07-29	15:47	17	1	1095		90	11094090	17	2	11094090	1	1	0	0	0	0	1	1	0	0	0	0	0	0	1	2	3.92		1	Daras, Goiapora, Teheri	1	0	1	0	1	0	0	0	0	0	0		1	0	1	1	0	0	#NULL!
2024-05-11	11:37	20	2	1095		11	22006011	19	1	22006011	1	1	0	0	1	0	0	0	0	0	1	0	0	0	0	2	3.92		2		1	0	1	0	1	0	0	0	0	0	0		1	0	1	1	0	0	#NULL!
2024-05-28	10:04	21	2	1095		30	22069030	37	2	22069030	1	1	0	0	1	0	0	0	0	0	1	0	0	0	0	2	3.92		2		1	0	1	0	1	0	0	0	0	0	0		1	0	1	1	0	0	#NULL!
2024-05-14	11:25	29	2	1095		110	22013110	30	1	22013110	1	1	0	0	1	1	0	1	0	0	0	1	0	0	1	4	7.84		1	Gohama,darhas,maisalat,domukkha,ailebuhara	1	0	0	1	0	0	0	0	0	1	0		2	0	1	0	0	0	#NULL!
2024-05-20	14:28	14	2	1095		30	#NULL!	75	1	#NULL!	1	1	1	0	1	0	0	1	0	0	0	1	0	0	1	4	7.84		1	Doshla,ghohoma,maisla	1	0	1	0	0	0	0	1	0	1	0		1	0	0	0	0	0	#NULL!
2024-05-20	14:01	33	1	1095		20	11016020	20	2	11016020	2	1	1	0	1	0	1	1	0	0	1	0	0	0	0	5	9.8		2		1	0	0	0	1	0	0	0	0	0	0		1	0	0	1	0	0	#NULL!
2024-05-22	11:52	33	1	1095		20	11086020	21	2	11086020	2	1	1	0	1	0	1	1	0	0	1	0	0	0	1	5	9.8		1	Jatisap,tira,daras,	1	0	0	0	1	0	0	0	0	0	0		1	0	0	1	0	0	#NULL!
2024-06-24	10:28	24	1	1095		45	11035045	18	1	11035045	1	1	0	0	1	0	1	1	0	1	0	0	0	0	1	4	7.84		1	Daras,Jatisap	1	0	0	0	1	0	0	0	0	0	0		1	0	0	1	0	0	#NULL!
2024-05-11	17:10	30	#NULL!	1095		90	#NULL!	35	2	#NULL!	1	1	1	0	1	0	0	0	0	1	1	0	0	0	0	4	7.84		2		1	0	0	0	1	0	0	0	0	0	1	Maser jhol debe	1	0	0	1	0	0	#NULL!
2024-05-26	13:26	18	2	1095		60	22056060	26	1	22056060	1	1	1	0	1	0	0	1	0	0	0	1	0	0	1	4	7.84		1	Guhama	1	0	0	0	1	0	0	0	0	0	0		1	0	0	1	0	0	#NULL!
2024-05-19	13:48	20	2	1095		60	22031060	35	1	22031060	2	1	1	0	1	0	0	0	0	0	1	1	0	0	0	4	7.84		2		1	0	1	0	1	0	0	0	0	1	0		1	0	0	1	0	0	#NULL!
2024-07-09	12:06	30	1	1096		20	11059020	36	2	11059020	1	1	1	0	1	0	0	1	0	1	0	0	0	0	1	4	7.84		1	Jolpora,Daras,kalenji	1	0	1	0	1	0	0	0	0	1	0		1	0	0	0	0	0	#NULL!
2024-08-07	12:35	30	1	1096		30	11127030	22	2	11127030	1	1	1	0	1	0	0	1	0	0	0	0	0	0	1	3	5.88		1	Jatisap, Daras,Goiapora	1	0	1	0	1	0	0	0	0	0	0		1	0	0	1	0	1	#NULL!
2024-05-16	12:38	42	1	1096		100	11005100	27	1	11005100	1	1	1	0	1	0	0	1	0	0	0	0	0	0	1	3	5.88		1	Rasel vaipar,gokra,daras,jati,guiyapora	1	0	1	0	1	0	0	0	0	0	0		1	0	0	1	0	0	#NULL!
2024-05-18	10:48	44	1	1096		70	11014070	26	2	11014070	1	1	0	0	1	0	0	1	1	0	0	0	0	0	1	3	5.88		1	Lalobi, basshap, maita shap, laldubi	1	0	1	0	1	0	0	0	0	0	0		1	0	0	1	0	0	#NULL!
2024-05-25	12:29	38	1	1096		30	11028030	56	1	11028030	1	1	0	1	0	0	1	0	0	1	0	0	0	0	1	3	5.88		1	Darai sap, khoia sap,mas ranga said, goia pora	1	0	1	0	1	0	0	0	0	0	0		1	0	0	1	0	0	#NULL!
2024-06-09	11:40	19	2	1096		80	22127080	58	1	22127080	1	1	0	0	1	0	1	0	0	0	1	0	0	0	1	3	5.88		1	Dosla, Gohama, Uralponki	1	0	1	0	1	0	0	0	0	0	0		1	0	0	1	0	0	#NULL!
2024-07-24	11:00	30	1	1096		20	11097020	45	2	11097020	1	1	0	0	1	0	0	0	0	1	1	0	0	0	1	3	5.88		1	Daras,Gokhra,Dothraj	1	0	1	0	1	0	0	0	0	0	0		1	0	0	1	0	0	#NULL!
2024-05-20	10:39	44	1	1096		70	11019070	37	1	11019070	1	1	0	0	1	1	0	0	0	1	0	0	0	0	1	3	5.88		1	Jati, khoijait, kalinjinijait, daraishap, dumukhi shap, chandrongora, guiyafora, tiyethot shap, mastoranga	1	0	1	0	1	0	0	0	0	0	0		1	0	0	0	0	1	#NULL!
2024-06-03	12:00	25	2	1096		20	22123020	30	2	22123020	2	1	0	0	1	0	0	1	0	1	1	0	0	0	1	4	7.84		1	Raselviper,daraisap	1	0	1	0	0	0	0	0	0	0	0		1	1	0	0	0	0	#NULL!
2024-05-25	09:41	33	1	1096		10	11124010	24	2	11124010	2	1	1	0	1	0	1	0	0	0	1	0	0	0	0	4	7.84		2		1	0	1	0	0	0	0	0	0	0	0		1	0	1	0	0	0	#NULL!
2024-05-20	11:21	14	2	1096		10	22038010	45	1	22038010	1	1	1	0	1	0	0	1	0	0	1	0	1	0	1	5	9.8		1	Doshla,ghohoma,daharis,maisalhad,rasel shap	2	0	0	0	0	0	0	0	0	0	0		1	0	1	0	0	0	#NULL!
2024-05-25	12:03	14	2	1096		10	22055010	18	2	22055010	3	1	1	0	1	0	0	1	0	0	1	0	1	0	0	5	9.8		2		1	0	1	0	0	0	0	0	0	0	0		1	0	1	0	0	0	#NULL!
2024-05-15	12:42	15	2	1097		20	22023020	50	1	22023020	1	1	0	0	1	0	0	0	1	1	1	0	0	0	0	4	7.84		2		2	0	0	0	0	0	0	0	0	0	0		1	0	1	0	0	0	#NULL!
2024-05-19	13:15	24	1	1097		50	11015050	25	2	11015050	1	1	1	0	1	0	0	1	0	0	0	0	0	0	0	3	5.88		2		2	0	0	0	0	0	0	0	0	0	0		2	0	1	1	0	0	#NULL!
2024-05-18	12:25	20	2	1097		20	22031020	45	2	22031020	2	1	1	0	1	0	0	0	0	0	1	0	0	0	1	3	5.88		1	Dura,baths utility, guhama	1	0	1	0	0	0	0	0	0	0	0		1	0	1	1	0	0	#NULL!
2024-05-12	12:43	18	2	1097		50	22005050	25	1	22005050	1	1	1	0	0	0	0	1	0	0	1	0	0	0	0	3	5.88		2		1	0	0	0	0	0	0	0	0	0	1	Refer to local Hospital	1	0	1	1	0	0	#NULL!
2024-05-13	11:12	20	2	1097		11	22014011	41	2	22014011	2	1	0	0	1	0	0	1	0	0	1	0	0	0	0	3	5.88		2		1	0	1	0	0	0	0	0	0	0	0		#NULL!	0	1	1	0	0	#NULL!
2024-05-21	11:26	32	1	1097		40	11121040	35	2	11121040	1	1	1	0	1	0	0	1	0	0	0	0	0	0	1	3	5.88		1	Jati,guisap,machranga,teti,dumukho	1	0	1	0	0	0	0	0	0	0	0		1	1	1	0	0	0	#NULL!
2024-05-16	11:40	19	2	1097		100	22020100	25	2	22020100	1	1	1	0	1	0	0	0	0	0	1	0	0	0	0	3	5.88		2		1	0	1	0	0	0	0	0	0	0	0		1	1	1	0	0	0	#NULL!
2024-06-09	09:49	13	2	1097		10	22107010	45	1	22107010	1	1	0	0	1	0	0	1	0	0	1	0	1	0	1	4	7.84		1	Doasla,gohoma,maisallah	1	0	1	0	0	0	0	0	0	0	0		1	1	1	0	0	0	#NULL!
2024-06-12	10:32	13	2	1097		50	22115050	40	1	22115050	1	1	0	0	1	0	0	1	0	0	1	0	0	0	0	3	5.88		2		1	0	1	0	0	0	0	0	0	0	0		1	1	0	0	0	0	#NULL!
2024-08-18	13:34	48	1	1097		90	11028090	36	2	11028090	1	1	1	0	1	0	0	1	0	0	0	0	0	0	0	3	5.88		2		1	0	1	0	0	0	0	0	0	0	0		1	0	1	0	0	0	#NULL!
2024-05-11	15:56	30	2	1097		70	22008070	34	2	22008070	1	1	1	0	1	0	0	1	0	0	0	0	0	0	0	3	5.88		2		1	0	1	0	0	0	0	0	0	0	0		1	0	1	0	0	0	#NULL!
2024-07-14	12:25	46	1	1097		80	11065080	43	1	11065080	1	1	1	0	1	0	0	1	0	0	0	0	0	0	1	3	5.88		1	Daris jatisap Russell viper	1	0	1	0	0	0	0	0	0	0	0		1	0	1	0	0	0	#NULL!
2024-06-07	11:29	25	2	1098		60	22042060	40	2	22042060	1	1	0	0	1	0	1	1	0	0	0	0	0	0	1	3	5.88		1	Gohamasap, doslasap	1	0	1	0	0	0	0	0	0	0	0		1	0	1	0	0	0	#NULL!
2024-08-11	10:08	15	1	1098		10	11110010	43	1	11110010	1	1	0	0	1	0	1	1	0	0	0	0	0	0	1	3	5.88		1	Gaitasap,daras, ghokra	1	0	1	0	0	0	0	0	0	0	0		1	0	1	0	0	0	#NULL!
2024-05-18	12:11	32	1	1098		20	11010020	52	1	11010020	1	1	1	0	0	0	0	1	0	1	0	0	0	0	1	3	5.88		1	Gofra, jati, rasel viper	1	1	0	0	0	0	0	0	0	0	0		1	0	1	0	0	0	#NULL!
2024-05-19	15:53	32	1	1098		60	11010060	47	1	11010060	1	1	1	0	0	0	0	1	0	1	0	0	0	0	1	3	5.88		1	Ajgor,jati,gokhra,dumukho,kingkobra	1	0	1	0	0	0	0	0	0	0	0		1	0	1	0	0	0	#NULL!
2024-06-08	14:06	25	2	1098		60	22050060	55	1	22050060	1	1	0	0	1	0	0	1	0	1	0	0	0	0	1	3	5.88		1	Doslasap, gohamasap	1	0	1	0	0	0	0	0	0	0	0		1	0	1	0	0	0	#NULL!
2024-06-12	12:07	27	2	1098		120	22115120	64	1	22115120	1	1	0	0	1	0	0	1	0	1	0	0	0	0	1	3	5.88		1	Doshla, ghuhama, dora,	1	0	1	0	0	0	0	0	0	1	0		1	0	1	0	0	0	#NULL!
2024-07-17	12:38	48	1	1098		110	11070110	50	1	11070110	1	1	1	0	1	0	0	0	0	0	1	0	0	0	1	3	5.88		1	Dari, jati, dudraj, masranga, takirsap, gonisap, jolpora,	1	0	1	0	0	0	0	0	0	0	0		1	0	1	0	0	0	#NULL!
2024-05-11	10:50	13	2	1098		10	22003010	27	2	22003010	1	1	0	0	1	0	1	0	0	0	1	0	0	0	0	3	5.88		2		1	0	1	0	0	0	0	0	0	0	0		1	0	1	0	0	0	#NULL!
2024-07-17	10:48	48	1	1098		100	11070100	24	2	11070100	1	1	0	0	1	0	0	1	0	0	1	0	0	0	0	3	5.88		2		1	0	1	0	0	0	0	0	0	0	0		1	0	1	0	0	0	#NULL!
2024-06-12	08:25	19	2	1098		100	22116100	55	2	22116100	1	1	0	0	1	0	0	1	0	0	1	0	0	0	0	3	5.88		2		1	0	1	0	0	0	0	0	0	0	0		1	0	1	0	0	0	#NULL!
2024-08-10	10:56	48	1	1099		100	11104100	35	2	11104100	1	1	0	0	1	0	0	1	0	0	1	0	0	0	1	3	5.88		1	Takirsap, masranga, dari	1	0	1	0	0	0	0	0	0	0	0		1	0	1	0	0	0	#NULL!
2024-05-13	11:05	15	2	1099		10	22015010	60	1	22015010	1	1	0	0	1	0	0	1	0	0	1	0	0	0	1	3	5.88		1	Dosla,ailbora,batachite	1	0	1	0	0	0	0	0	0	0	0		1	0	1	0	0	0	#NULL!
2024-08-10	13:53	48	1	1099		120	11104120	22	2	11104120	1	1	0	0	1	0	0	1	0	0	1	0	0	0	1	3	5.88		1	Dari, reselbypars, domukhi, masranga	1	0	1	0	0	0	0	0	0	0	0		1	0	1	0	0	0	#NULL!
2024-08-09	12:32	48	1	1099		80	11104080	55	1	11104080	1	1	0	0	1	0	0	1	0	0	1	0	0	0	1	3	5.88		1	Dari, jati, khoiyajati, masranga, takirsap, dudraj, sutanali,	1	0	1	0	0	0	0	0	0	0	0		1	0	1	0	0	0	#NULL!
2024-08-16	12:04	48	1	1099		110	11116110	40	1	11116110	1	1	0	0	1	0	0	1	0	0	1	0	0	0	1	3	5.88		1	Dari, jati, dudraj, masranga, jolpora, takirsap, tiathuti, takirsap, domukhi, reselbypars,	1	0	1	0	0	0	0	0	0	0	0		1	0	1	0	0	0	#NULL!
2024-05-25	12:28	44	1	1099		80	11032080	38	2	11032080	1	1	0	0	0	0	1	1	0	0	0	1	0	0	1	3	5.88		1	Machrihanish, jatishap, teherishap	1	0	1	0	0	0	0	0	0	0	0		1	0	1	0	0	0	#NULL!
2024-06-29	13:12	48	1	1099		120	11093120	35	1	11093120	1	1	0	0	1	0	0	0	0	0	1	1	0	0	1	3	5.88		1	Dari, reselbypars, jolpora, masrangya, jatishap	1	0	1	0	0	0	0	0	0	0	0		1	0	1	0	0	0	#NULL!
2024-07-11	14:13	24	1	1099		30	11062030	25	1	11062030	1	1	0	0	1	0	1	0	0	0	0	0	0	0	1	2	3.92		1	Jatisap,Guiyapora	1	0	1	0	0	0	0	0	0	0	0		1	0	1	1	1	0	#NULL!
2024-06-01	12:53	17	2	1099		90	22079090	26	2	22079090	1	1	0	0	1	0	1	0	0	0	0	0	0	0	1	2	3.92		1	Dosla, Gohama	1	0	1	0	0	0	0	0	0	0	0		1	0	1	1	0	0	#NULL!
2024-08-09	09:42	17	1	1099		70	11105070	25	2	11105070	1	1	0	0	1	0	0	1	0	0	0	0	0	0	0	2	3.92		2		1	0	1	0	0	0	0	0	0	0	0		1	0	1	1	0	0	#NULL!
2024-07-15	10:03	24	1	1099		31	11066031	18	1	11066031	1	1	0	0	1	0	0	1	0	0	0	0	0	0	1	2	3.92		1	Jatisap, Russell's vipers	1	0	1	0	0	0	0	0	0	0	0		1	0	1	1	0	0	#NULL!
2024-07-15	13:11	24	1	1100		50	11066050	36	2	11066050	1	1	0	0	1	0	0	1	0	0	0	0	0	0	1	2	3.92		1	Dumukho,Jatisap,Russell's vipers	1	0	1	0	0	0	0	0	0	0	0		1	0	1	1	0	0	#NULL!
2024-07-18	12:24	24	1	1100		20	11076020	32	2	11076020	1	1	0	0	1	0	0	0	1	0	0	0	0	0	1	2	3.92		1	Jatisap, Guiyapora, Laulota	1	1	1	0	0	0	0	0	0	0	0		1	0	1	0	0	0	#NULL!
2024-05-19	13:46	47	1	1100		110	11012110	27	2	11012110	1	1	0	0	1	0	0	0	0	0	1	0	0	0	0	2	3.92		2		1	1	1	0	0	0	0	0	0	0	0		1	0	1	0	0	0	#NULL!
2024-05-19	11:48	47	1	1100		100	11012100	31	2	11012100	1	1	0	0	1	0	0	0	0	0	1	0	0	0	0	2	3.92		2		1	1	1	0	0	0	0	0	0	0	0		1	0	1	0	0	0	#NULL!
2024-08-12	09:35	17	1	1100		100	11109100	50	2	11109100	1	1	0	0	1	0	0	0	0	0	0	0	0	0	1	1	1.96		1	Dudraj, Guiapora, Daras, Jait	1	1	1	0	0	0	0	0	0	0	0		1	0	1	1	0	0	#NULL!
2024-08-18	09:20	17	1	1100		100	11120100	75	1	11120100	1	1	0	0	0	0	0	1	0	0	0	0	0	0	0	1	1.96		2		1	1	1	0	0	0	0	0	0	0	0		1	0	1	1	0	0	#NULL!
2024-08-11	09:25	17	1	1100		70	11109070	45	1	11109070	1	1	0	0	0	0	0	1	0	0	0	0	0	0	1	1	1.96		1	Teheri, Jait, Dudraj, Guiapora	1	1	1	0	0	0	0	0	0	0	0		1	0	1	1	0	0	#NULL!
2024-08-16	10:49	17	1	1100		110	11117110	35	2	11117110	1	1	0	0	0	0	0	1	0	0	0	0	0	0	1	1	1.96		1	Jait, Dudraj, Guiapora	1	1	1	0	0	0	0	0	0	0	0		1	0	1	1	0	0	#NULL!
2024-05-23	12:34	32	1	1100		50	11022050	55	1	11022050	1	1	1	0	1	0	0	1	0	1	0	0	0	0	1	4	7.84		1	Daras,jati,teheri,guiyaporha,chodroporha,lawlota,goni,	3	0	0	0	0	0	0	0	0	0	0		2	0	0	1	0	0	#NULL!
2024-08-09	10:24	39	1	1100		10	11103010	40	1	11103010	2	1	1	0	1	0	1	1	0	0	0	0	0	0	1	4	7.84		1	Darisap, masranga, jatisap, tekirsap, jolpora, dumukhesap,	1	0	0	0	1	1	0	1	1	0	0		1	0	1	0	0	0	#NULL!
2024-08-17	12:28	39	1	1100		20	11123020	38	1	11123020	2	1	0	0	1	0	1	1	0	0	1	0	0	0	1	4	7.84		1	Jolpora, daraisap, jatisap, tekirsap, gonisap, masranga,	1	0	0	0	1	1	0	1	1	0	0		1	0	1	0	0	0	#NULL!
2024-07-29	12:08	39	1	1101		20	11073020	27	1	11073020	3	1	0	0	1	0	0	1	0	0	1	1	0	0	1	4	7.84		1	Jatisap, kalinjira, takirsap, dhorasap, darisap , masranga, jolpora, hannisap	1	0	0	0	1	1	0	1	1	0	0		1	0	1	0	0	0	#NULL!
2024-08-16	11:33	39	1	1101		50	11115050	32	2	11115050	2	1	0	0	1	0	0	1	0	0	1	0	0	0	1	3	5.88		1	Kanasap, dumukhesap, gonisap , masranga, daraisap, jatisap	1	0	0	0	1	1	0	1	1	0	0		1	0	1	1	0	0	#NULL!
2024-08-08	13:03	39	1	1101		50	11088050	25	1	11088050	1	1	1	0	1	0	0	1	0	0	0	0	0	0	1	3	5.88		1	Jolpora, dumukhesap, takirsap, gonisap, jatisap, daraisap, kalinjira, masranga,	1	0	0	0	1	1	0	1	1	0	0		1	0	1	0	0	0	#NULL!
2024-07-31	13:07	39	1	1101		20	11084020	50	2	11084020	2	1	1	0	1	0	0	1	0	0	1	0	0	0	0	4	7.84		#NULL!		1	0	0	1	1	0	0	1	1	0	0		1	0	1	0	0	0	#NULL!
2024-05-12	15:50	14	2	1101		60	22004060	45	1	22004060	1	1	1	0	1	0	0	0	0	0	0	1	1	0	0	4	7.84		2		1	0	0	1	1	1	0	1	0	0	0		2	0	0	1	0	0	#NULL!
2024-05-16	10:58	30	2	1101		100	22024100	50	2	22024100	3	1	1	0	1	0	0	1	0	1	0	0	0	0	0	4	7.84		2		1	0	0	0	0	1	0	1	1	0	0		2	1	1	0	0	0	#NULL!
2024-08-18	12:18	39	1	1101		20	11028020	50	2	11028020	2	1	0	0	1	0	1	1	0	0	1	0	0	0	1	4	7.84		1	Darisap, jatisap, tekirsap, masranga, jolpora, dumukhesap,	1	0	0	0	1	0	0	1	1	0	0		#NULL!	0	1	0	0	0	#NULL!
2024-08-07	14:59	39	1	1101		30	11088030	30	2	11088030	2	1	0	0	1	0	1	1	0	0	1	0	0	0	1	4	7.84		1	Daraisap, kalinjira, masranga ,lawlota, jolpora dumukhesap, takirsap, matisap,kanasap .	1	0	0	0	1	0	0	1	1	0	0		1	0	1	0	0	0	#NULL!
2024-05-20	13:15	38	1	1101		80	11121080	16	1	11121080	2	1	0	0	1	1	0	0	0	1	0	0	0	0	1	3	5.88		1	Darai sap,jaty sap,goia pora,tiateita	1	0	0	0	1	0	0	1	1	0	0		2	0	1	1	0	0	#NULL!
2024-06-10	12:09	13	2	1101		60	22107060	30	1	22107060	2	1	0	0	1	0	0	1	0	0	1	0	0	0	1	3	5.88		1	Doasla gohoma	1	0	0	0	1	0	0	1	1	0	0		2	0	1	1	0	0	#NULL!
2024-06-10	10:10	13	2	1101		40	22107040	45	2	22107040	3	1	0	0	1	0	0	1	0	0	1	0	0	0	1	3	5.88		1	Doasla, gohoma,batasitki,	1	0	0	0	1	0	0	1	1	0	0		2	0	1	1	0	0	#NULL!
2024-07-25	09:59	39	1	1101		40	11095040	37	2	11095040	1	1	1	0	1	0	0	1	0	0	0	0	0	0	1	3	5.88		1	Masranga ,jolpora ,daraisap kalinjira , takirsap,	1	0	0	0	1	0	0	1	1	0	0		1	0	1	0	0	0	#NULL!
2024-06-01	10:33	12	2	1102		10	22079010	42	1	22079010	1	1	0	1	0	0	1	1	0	0	0	0	0	0	1	3	5.88		1	Dosla, guhama	1	0	0	0	1	0	0	1	1	0	0		2	0	1	0	0	0	#NULL!
2024-07-09	10:52	39	1	1102		10	11057010	50	2	11057010	1	1	0	0	1	0	1	1	0	0	0	0	0	0	1	3	5.88		1	Jatisap, tekirsap, masranga, jolpora, daraisap, dumukhesap	1	0	0	0	1	0	0	1	1	0	0		1	0	1	0	0	0	#NULL!
2024-05-30	10:43	13	2	1102		60	22072060	33	2	22072060	1	1	0	0	1	0	1	1	0	0	0	0	0	0	1	3	5.88		1	Doasla gohoma,vemta	1	0	0	0	1	0	0	1	1	0	0		2	0	1	0	0	0	#NULL!
2024-07-16	11:20	39	1	1102		10	11069010	45	2	11069010	1	1	0	0	1	0	1	1	0	0	0	0	0	0	1	3	5.88		1	Darisap, takirsap, masranga, matisap, laulota, jolpora, dumukhesap,	1	0	0	0	1	0	0	1	1	0	0		1	0	1	0	0	0	#NULL!
2024-08-04	12:19	39	1	1102		50	11080050	36	1	11080050	1	1	0	0	1	0	1	1	0	0	0	0	0	0	1	3	5.88		1	Darisap, masranga, jolpora, dumukhesap, takirsap, gonisap, jatisap,joldari	1	0	0	0	1	0	0	1	1	0	0		1	0	1	0	0	0	#NULL!
2024-07-16	13:36	46	1	1102		90	11069090	25	1	11069090	1	1	0	0	1	0	1	1	0	0	0	0	0	0	1	3	5.88		1	Daris guia pora Russell viper	1	0	0	0	1	0	0	1	1	0	0		2	0	1	0	0	0	#NULL!
2024-06-04	12:36	12	2	1102		60	22088060	68	1	22088060	1	1	0	1	0	0	1	0	0	0	1	0	0	0	1	3	5.88		1	Dosla, guhama, maisala	1	0	0	0	1	0	0	1	1	1	0		2	0	1	0	0	0	#NULL!
2024-07-16	12:46	39	1	1102		20	11069020	29	2	11069020	1	1	0	0	1	0	1	0	0	0	1	0	0	0	1	3	5.88		1	Darisap, jatisap, tekirsap, masranga, jolpora, uralmoharaz, guiapora,	1	0	0	0	1	0	0	1	1	0	0		1	0	1	0	0	0	#NULL!
2024-05-23	13:21	39	1	1102		50	11024050	23	1	11024050	1	1	1	0	0	0	0	1	0	0	1	0	0	0	1	3	5.88		1	Dumukhesap, daraisap, kalinjira,masranga,lawlota,	1	0	0	0	1	0	0	1	1	0	0		2	0	1	0	0	0	#NULL!
2024-05-22	14:14	39	1	1102		30	11024030	43	1	11024030	1	1	0	0	1	0	0	1	0	0	1	0	0	0	1	3	5.88		1	Daraisap, jatisap, tekirsap, masranga, jolpora, uralmoharaz,	1	0	0	0	1	0	0	1	1	0	0		1	0	1	0	0	0	#NULL!
2024-05-21	15:48	44	1	1102		120	11019120	50	2	11019120	1	1	0	0	1	0	0	1	0	0	1	0	0	0	1	3	5.88		1	Buirapura, jatishap	1	0	0	0	1	0	0	1	1	0	0		2	0	1	0	0	0	#NULL!
2024-05-18	13:49	12	2	1102		30	22026030	27	1	22026030	1	1	0	0	1	0	0	0	1	0	1	0	1	0	1	4	7.84		1	Dosla	1	0	0	0	1	0	0	1	1	1	0		2	0	1	0	0	0	#NULL!
2024-06-27	10:56	30	1	1103		10	11041010	33	2	11041010	1	1	0	0	1	0	0	0	0	0	0	0	0	0	1	1	1.96		1	Daras,khoya,Goura sap,	1	0	1	0	1	0	0	1	1	0	0		1	0	1	1	0	0	#NULL!
2024-05-19	11:15	38	1	1103		100	11010100	38	2	11010100	1	1	0	0	1	0	1	0	0	0	0	0	0	0	1	2	3.92		1	Darai sap, kalinjira sap	1	0	0	1	1	0	0	0	1	1	0		2	0	1	1	0	0	#NULL!
2024-07-10	11:39	17	1	1103		110	11059110	24	1	11059110	1	1	0	0	1	0	0	1	0	0	0	0	0	0	1	2	3.92		1	Rasel Viper, guia pora, Daras	1	0	0	0	1	0	1	1	0	0	0		2	0	1	1	0	0	#NULL!
2024-07-01	14:03	39	1	1103		60	11043060	40	2	11043060	1	1	1	0	1	0	0	1	0	0	0	0	0	0	1	3	5.88		1	Jatisap, cobra, darisap, takirsap, masranga jolpora, dumukhesap	1	0	0	0	1	1	0	1	0	0	0		1	0	1	0	0	0	#NULL!
2024-06-30	12:08	39	1	1103		20	11043020	35	2	11043020	1	1	0	0	1	0	0	1	0	1	0	0	0	0	1	3	5.88		1	Takirsap, dhorasap, masranga, jolpora, daraisap, kalinjira,	1	0	0	0	1	1	0	1	0	0	0		1	0	1	0	0	0	#NULL!
2024-05-19	10:54	21	2	1103		40	22034040	63	1	22034040	1	1	0	0	1	0	0	0	0	1	0	0	0	0	1	2	3.92		1	Doshla. Gohama.	1	0	1	0	0	0	0	1	1	0	0		1	1	1	0	0	0	#NULL!
2024-08-13	12:45	46	1	1103		80	11111080	38	2	11111080	2	1	0	0	1	0	1	1	0	0	0	0	0	0	1	3	5.88		1	Dudraj dumakho daras	1	0	0	0	1	0	0	0	1	0	0		2	0	1	1	0	0	#NULL!
2024-06-12	10:15	11	2	1103		50	22114050	42	2	22114050	3	1	0	0	1	0	0	1	0	0	1	0	0	0	1	3	5.88		1	Dosla,gohoma	1	0	1	0	1	0	0	0	1	1	0		1	1	1	0	0	0	#NULL!
2024-05-28	10:58	29	2	1103		111	22065111	26	1	22065111	1	1	0	0	1	0	1	1	0	0	0	0	0	0	1	3	5.88		1	Gohama,dosla	1	0	0	0	1	0	0	0	1	1	0		2	0	1	0	0	0	#NULL!
2024-05-16	09:27	13	2	1103		40	22019040	35	1	22019040	2	1	0	0	1	0	0	1	1	0	0	0	0	0	0	3	5.88		2		1	0	1	0	1	0	0	0	1	0	0		1	0	1	0	0	0	#NULL!
2024-05-11	11:28	12	2	1103		10	22001010	40	1	22001010	1	1	0	0	1	0	0	1	0	1	0	0	0	0	0	3	5.88		2		1	0	0	0	1	0	0	0	1	0	0		2	0	1	0	0	0	#NULL!
2024-05-18	12:03	12	2	1103		20	22026020	53	1	22026020	1	1	0	1	0	0	1	0	0	0	1	0	0	0	1	3	5.88		1	Dosla,darol	1	0	0	0	1	0	0	0	1	1	0		2	0	1	0	0	0	#NULL!
2024-05-18	10:44	12	2	1103		10	22026010	22	1	22026010	1	1	0	0	1	0	0	1	0	0	1	0	0	0	0	3	5.88		2		1	0	0	0	1	0	0	0	1	1	0		2	0	1	0	0	0	#NULL!
2024-05-11	15:29	13	2	1104		30	22003030	52	2	22003030	3	1	0	0	1	0	0	1	0	0	0	1	1	0	0	4	7.84		#NULL!		1	0	1	0	1	0	0	0	1	0	0		1	0	1	0	0	0	#NULL!
2024-05-25	13:51	20	2	1104		30	22057030	37	1	22057030	2	1	0	0	1	0	0	0	0	0	1	0	0	0	1	2	3.92		1	Guhama,dosla,daras	1	0	1	0	1	0	0	0	1	0	0		1	0	1	1	0	0	#NULL!
2024-06-27	13:33	30	1	1104		30	11041030	38	2	11041030	1	1	0	0	1	0	0	1	0	0	0	0	0	0	1	2	3.92		1	Daras,	1	0	1	0	1	0	0	0	1	0	0		1	0	1	0	0	0	#NULL!
2024-06-30	12:09	30	1	1104		20	11044020	20	2	11044020	1	1	1	0	0	0	0	0	0	0	0	0	0	0	1	1	1.96		1	Daras,	1	0	1	0	1	0	0	0	1	0	0		#NULL!	0	1	1	0	0	#NULL!
2024-07-28	13:20	46	1	1104		120	11075120	37	2	11075120	3	1	1	0	1	0	1	1	0	0	0	0	0	0	0	4	7.84		2		1	0	0	0	1	0	0	1	0	0	0		2	1	1	0	0	0	#NULL!
2024-05-27	11:07	13	2	1104		20	22063020	65	1	22063020	3	1	0	0	1	0	1	1	0	0	1	0	0	0	1	4	7.84		1	Doasla gohama,	1	0	0	0	1	0	0	1	0	0	0		2	0	1	0	0	0	#NULL!
2024-05-20	10:19	23		1104		70	#NULL!	49	2	#NULL!	2	1	0	0	1	0	0	1	0	1	1	0	0	0	0	4	7.84		2		1	0	0	0	1	0	0	1	0	0	0		2	0	1	0	0	0	#NULL!
2024-05-19	12:34	23	2	1104	2128	110	22027110	45	1	22027110	2	1	0	0	1	0	0	1	0	1	1	0	1	0	1	5	9.8		1	Kobra,darnas,	1	0	0	0	1	0	0	1	0	0	0		#NULL!	0	1	0	0	0	#NULL!
2024-05-30	09:49	13	2	1104	2128	50	22072050	27	2	22072050	2	1	0	0	1	0	0	1	0	0	1	1	0	0	1	4	7.84		1	Gohoma,doasla,vemta	1	0	0	0	1	0	0	1	0	1	0		2	0	1	0	0	0	#NULL!
2024-07-31	11:45	46	1	1104	2128	70	11084070	38	2	11084070	2	1	0	0	1	0	1	1	0	0	0	0	0	0	1	3	5.88		1	Jatisap darsa	1	0	0	0	1	0	0	1	0	0	0		2	0	1	1	0	0	#NULL!
2024-08-01	12:45	46	1	1104	2128	100	11084100	23	2	11084100	2	1	0	0	1	0	1	1	0	0	0	0	0	0	1	3	5.88		1	Daras jatisap guia pora	1	0	0	0	1	0	0	1	0	0	0		2	0	1	1	0	0	#NULL!
2024-07-28	11:24	46	1	1104	2128	100	11075100	33	1	11075100	3	1	0	0	1	0	1	1	0	0	0	0	0	0	1	3	5.88		1	Daras jati jolpora Russell viper	1	0	0	0	1	0	0	1	0	0	0		2	0	1	1	0	0	#NULL!
2024-05-27	11:22	13	2	1105	2128	30	22063030	50	1	22063030	2	1	0	0	1	0	0	1	0	0	1	0	0	0	1	3	5.88		1	Maisala,darais,rasel vipar	1	0	0	0	1	0	0	1	0	0	0		2	0	1	1	0	0	#NULL!
2024-05-12	15:26	17	2	1105	2128	120	22001120	26	1	22001120	2	1	0	0	1	0	0	0	0	1	1	0	0	0	1	3	5.88		1	Dosla, gohoma	1	0	0	0	1	0	0	1	0	0	0		2	0	1	1	0	0	#NULL!
2024-08-07	14:43	46	1	1105	2128	90	11088090	45	2	11088090	3	1	0	0	0	0	1	1	0	0	0	1	0	0	0	3	5.88		2		1	0	0	0	1	0	0	1	0	0	0		2	0	1	1	0	0	#NULL!
2024-06-01	11:00	14	2	1105	2128	10	22082010	30	2	22082010	1	1	1	0	1	0	0	0	0	0	1	0	0	0	1	3	5.88		1	Maichalad,dhosla, ghohoma.	1	0	0	0	1	0	0	1	0	0	0		1	1	0	0	0	0	#NULL!
2024-05-18	10:58	29	2	1105	2128	80	22030080	45	2	22030080	1	1	1	0	1	0	0	1	0	0	0	0	0	0	1	3	5.88		1	Dosla,gohama	1	0	0	0	1	0	0	1	0	0	0		2	0	1	0	0	0	#NULL!
2024-05-27	12:41	14	2	1105	2128	20	22064020	25	2	22064020	1	1	1	0	1	0	0	1	0	0	0	0	0	0	1	3	5.88		1	Dosla,ghohoma.	1	0	0	0	1	0	0	1	0	0	0		1	0	1	0	0	0	#NULL!
2024-07-03	14:23	48	1	1105	2128	120	11047120	50	1	11047120	1	1	1	0	1	0	0	1	0	0	0	0	0	0	1	3	5.88		1	Dari,reselbypars,jati, khoiyajati, kainjira, sutanali,	1	0	0	0	1	0	0	1	0	0	0		2	0	1	0	0	0	#NULL!
2024-07-03	12:34	39	1	1105	2128	50	11046050	27	1	11046050	1	1	0	0	1	0	1	1	0	0	0	0	0	0	1	3	5.88		1	Masranga jatisap joldari laulota takirsap	1	0	0	0	1	0	0	1	0	0	0		1	0	1	0	0	0	#NULL!
2024-05-20	13:34	29	2	1105	2128	90	22039090	50	2	22039090	1	1	0	0	1	0	1	1	0	0	0	0	0	0	1	3	5.88		1	Gohama,dosla, maisallat	1	0	0	0	1	0	0	1	0	0	0		2	0	1	0	0	0	#NULL!
2024-06-01	11:16	29	2	1105	2127	80	22083080	38	1	22083080	1	1	0	0	1	0	1	1	0	0	0	0	0	0	1	3	5.88		1	Gohama,dosla	1	0	0	0	1	0	0	1	0	0	0		2	0	1	0	0	0	#NULL!
2024-06-07	12:26	29	2	1105	2127	120	22039120	40	1	22039120	1	1	0	0	1	0	1	1	0	0	0	0	0	0	1	3	5.88		1	Gohama, dosla,maisalad	1	0	0	0	1	0	0	1	0	0	0		2	0	1	0	0	0	#NULL!
2024-05-29	10:48	29	2	1106	2127	80	22074080	60	2	22074080	1	1	0	0	1	0	1	1	0	0	0	0	0	0	1	3	5.88		1	Gohama,	1	0	0	0	1	0	0	1	0	1	0		2	0	1	0	0	0	#NULL!
2024-06-03	12:31	12	2	1106	2127	30	22088030	47	1	22088030	1	1	0	0	1	0	1	1	0	0	0	0	0	0	1	3	5.88		1	Dosla, guhama	1	0	0	0	1	0	0	1	0	1	0		2	0	1	0	0	0	#NULL!
2024-05-25	10:39	25	2	1106	2127	20	22059020	63	1	22059020	1	1	0	0	1	0	0	1	0	1	0	0	0	0	1	3	5.88		1	Doslasap,maisaladsap	1	0	0	0	1	0	0	1	0	0	0		1	0	1	0	0	0	#NULL!
2024-06-24	12:16	46	1	1106	2127	125	11034125	50	2	11034125	1	1	1	0	0	0	0	1	0	0	1	0	0	0	1	3	5.88		1	Jolpora jatisap dumakho	1	0	0	0	1	0	0	1	0	0	0		1	0	1	0	0	0	#NULL!
2024-05-12	10:33	28	2	1106	2127	100	22006100	90	1	22006100	1	1	1	0	0	0	0	1	0	0	1	0	0	0	1	3	5.88		1	Dosla, maisad, gohamaha	1	0	0	0	1	0	0	1	0	0	0		2	0	1	0	0	0	#NULL!
2024-05-19	13:39	39	1	1106	2127	50	11012050	53	1	11012050	1	1	0	0	1	0	0	1	0	0	1	0	1	0	1	4	7.84		1	Jatisap,darai,jolpora, gonisap,	1	0	0	0	1	0	0	1	0	0	0		1	0	1	0	0	0	#NULL!
2024-07-04	11:08	39	1	1106	2127	10	11050010	50	1	11050010	1	1	0	0	1	0	0	1	0	0	1	0	0	0	1	3	5.88		1	Jatisap,daraisap, tekirsap,dumukhesap,jolpora,masranga ,tiyaturi	1	0	0	0	1	0	0	1	0	0	0		2	0	1	0	0	0	#NULL!
2024-07-15	10:59	46	1	1106	2127	100	11065100	56	1	11065100	1	1	0	0	1	0	0	1	0	0	1	0	0	0	1	3	5.88		1	Guia pora jatisap daris	1	0	0	0	1	0	0	1	0	0	0		1	0	1	0	0	0	#NULL!
2024-06-03	11:22	13	2	1106	2127	30	22090030	60	1	22090030	1	1	0	0	1	0	0	1	0	0	1	0	0	0	1	3	5.88		1	Doasla gohoma,darais,vemta,maisalad	1	0	0	0	1	0	0	1	0	0	0		2	0	1	0	0	0	#NULL!
2024-05-16	10:28	13	2	1106	2127	50	22019050	65	1	22019050	1	1	0	0	1	0	0	1	0	0	1	0	0	0	1	3	5.88		1	Doasla gohama,maisallad,ojagor,darais,vimta,	1	0	0	0	1	0	0	1	0	0	0		2	0	1	0	0	0	#NULL!
2024-07-13	11:52	46	1	1106	2125	110	11061110	40	2	11061110	1	1	0	0	1	0	0	1	0	0	1	0	0	0	1	3	5.88		1	Daris jatisap guia pora	1	0	0	0	1	0	0	1	0	0	0		1	0	1	0	0	0	#NULL!
2024-05-21	11:17	47	1	1107	2125	100	11122100	30	1	11122100	2	1	0	0	1	0	0	1	0	0	1	0	0	0	1	3	5.88		1	Jatisap, daraisap, sukunali, guiaparasap	1	0	1	0	1	0	0	1	0	0	0		2	0	1	0	0	0	#NULL!
2024-06-02	11:28	27	2	1107	2125	100	22081100	30	2	22081100	1	1	0	0	1	0	0	0	1	0	1	0	0	0	0	3	5.88		2		1	0	0	0	1	0	0	1	0	0	0		2	0	1	0	0	0	#NULL!
2024-05-22	12:39	47	1	1107	2125	80	11024080	40	2	11024080	1	1	0	0	1	0	1	0	0	0	0	1	0	0	1	3	5.88		1	Jatisap, daraisap,	1	0	0	0	1	0	0	1	0	0	0		1	0	1	0	0	0	#NULL!
2024-07-16	11:36	17	1	1107	2125	80	11071080	30	1	11071080	1	1	1	0	1	0	0	0	0	0	0	0	0	0	0	2	3.92		2		1	0	0	0	1	0	0	1	0	0	0		2	0	1	1	0	0	#NULL!
2024-07-13	11:06	17	1	1107	2125	110	11063110	40	1	11063110	1	1	0	0	1	0	0	1	0	0	0	0	0	0	0	2	3.92		2		1	0	0	0	1	0	0	1	0	0	0		2	0	1	1	0	0	#NULL!
2024-07-17	13:15	17	1	1107	2125	120	11071120	40	1	11071120	1	1	0	0	1	0	0	1	0	0	0	0	0	0	1	2	3.92		1	Daras, Jatisap, Goiapora	1	0	0	0	1	0	0	1	0	0	0		2	0	1	1	0	0	#NULL!
2024-08-08	12:27	17	1	1107	2125	120	11127120	62	1	11127120	2	1	0	0	1	0	0	1	0	0	0	0	0	0	1	2	3.92		1	Daras, Teheri, Jait, Rasel Viper	1	0	1	0	1	0	0	1	0	0	0		1	0	1	1	0	0	#NULL!
2024-08-15	09:54	17	1	1107	2125	70	11117070	52	1	11117070	2	1	0	0	1	0	0	1	0	0	0	0	0	0	1	2	3.92		1	Daras, Teheri, Dudraj	1	0	1	0	1	0	0	1	0	0	0		1	0	1	1	0	0	#NULL!
2024-05-25	10:51	44	1	1107	2125	70	11032070	40	2	11032070	1	1	0	0	0	0	1	1	0	0	0	0	0	0	1	2	3.92		1	Jatishap	1	0	0	0	1	0	0	1	0	0	0		2	0	1	1	0	0	#NULL!
2024-05-13	10:36	17	2	1107	2125	70	22010070	56	2	22010070	2	1	0	0	1	0	0	0	0	0	1	0	0	0	0	2	3.92		2		1	0	1	0	1	0	0	1	0	0	0		2	0	1	1	0	0	#NULL!
2024-05-16	10:51	21	2	1107	2125	40	22025040	40	2	22025040	1	1	0	0	1	0	1	0	0	0	0	0	0	0	1	2	3.92		1	Doshla Sap	1	0	1	0	1	0	0	1	0	0	0		1	1	1	0	0	0	#NULL!
2024-05-11	16:37	17	2	1108	2124	90	22001090	19	2	22001090	1	1	0	0	1	0	0	1	0	0	0	0	0	0	1	2	3.92		1	Gokhra	1	0	1	0	1	0	0	1	0	0	0		1	1	1	0	0	0	#NULL!
2024-05-23	11:13	21	2	1108	2124	15	22051015	45	2	22051015	1	1	0	0	1	0	0	1	0	0	0	0	0	0	1	2	3.92		1	Doshla. Gohama	1	0	1	0	1	0	0	1	0	0	0		1	1	1	0	0	0	#NULL!
2024-06-04	14:53	21	2	1108	2124	60	22095060	27	1	22095060	1	1	1	0	1	0	0	0	0	0	0	0	0	0	1	2	3.92		1	Doshla. Gohama. Darash.	1	0	1	0	1	0	0	1	0	1	0		2	0	1	0	0	0	#NULL!
2024-06-01	10:03	29	2	1108	2124	70	22083070	40	2	22083070	1	1	0	0	1	0	1	0	0	0	0	0	0	0	1	2	3.92		1	Gohama,dosla	1	0	1	0	1	0	0	1	0	0	0		2	0	1	0	0	0	#NULL!
2024-05-18	10:34	46	1	1108	2124	70	11008070	43	2	11008070	1	1	1	0	0	0	0	1	0	0	0	0	0	0	0	2	3.92		2		1	0	1	0	1	0	0	1	0	0	0		1	0	1	0	0	0	#NULL!
2024-05-12	12:44	29	2	1108	2124	110	22005110	22	2	22005110	1	1	0	0	1	0	0	1	0	0	0	0	0	0	0	2	3.92		2		1	0	1	0	1	0	0	1	0	0	0		2	0	1	0	0	0	#NULL!
2024-05-19	10:10	13	2	1108	2124	40	22028040	38	2	22028040	1	1	0	0	1	0	0	1	0	0	0	0	0	0	0	2	3.92		2		1	0	1	0	1	0	0	1	0	0	0		2	0	1	0	0	0	#NULL!
2024-05-28	12:11	29	2	1108	2124	120	22065120	55	2	22065120	1	1	0	0	1	0	0	1	0	0	0	0	0	0	1	2	3.92		1	Vemta,gohama,dosla	1	0	1	0	1	0	0	1	0	0	0		2	0	1	0	0	0	#NULL!
2024-05-19	15:39	39	1	1108	2124	60	11012060	25	2	11012060	1	1	0	0	1	0	0	1	0	0	0	0	0	0	1	2	3.92		1	Laulota, darisap,jolpora, masrangya	1	0	1	0	1	0	0	1	0	0	0		1	0	1	0	0	0	#NULL!
2024-06-07	10:21	29	2	1108	2124	110	22039110	28	2	22039110	1	1	0	0	1	0	0	1	0	0	0	0	0	0	1	2	3.92		1	Dosla,gohama	1	0	1	0	1	0	0	1	0	0	0		2	0	1	0	0	0	#NULL!
2024-05-19	12:39	21	2	1108	2124	50	22034050	54	1	22034050	1	1	0	0	1	0	0	1	0	0	0	0	0	0	1	2	3.92		1	Doshla. Gohama. Maisialad.	1	0	1	0	1	0	0	1	0	0	0		1	0	1	0	0	0	#NULL!
2024-06-26	10:13	39	1	1109	2124	40	11091040	19	1	11091040	1	1	0	0	1	0	0	0	0	0	1	0	0	0	1	2	3.92		1	Masranga, jatisap, joldari, laulota, takirsap	1	0	1	0	1	0	0	1	0	0	0		1	0	1	0	0	0	#NULL!
2024-06-10	09:35	21	2	1109	2123	99	22062099	30	1	22062099	1	1	0	0	1	0	0	0	0	0	1	0	0	0	1	2	3.92		1	Gohama. Doshla. Kalbora	1	0	1	0	1	0	0	1	0	0	0		1	0	1	0	0	0	#NULL!
2024-08-14	12:42	17	1	1109	2123	120	11113120	25	2	11113120	1	1	0	0	1	0	0	0	0	0	0	0	0	0	0	1	1.96		2		1	0	1	0	1	0	0	1	0	0	0		1	0	1	1	0	0	#NULL!
2024-08-08	10:19	17	1	1109	2123	100	11127100	18	2	11127100	1	1	0	0	1	0	0	0	0	0	0	0	0	0	1	1	1.96		1	Jaita, Daras	1	0	1	0	1	0	0	1	0	0	0		1	0	1	1	0	0	#NULL!
2024-08-13	13:02	17	1	1109	2123	90	11113090	22	1	11113090	1	1	0	0	1	0	0	0	0	0	0	0	0	0	1	1	1.96		1	Jait, Dudraj, Guiapora, Daras	1	0	1	0	1	0	0	1	0	0	0		1	0	1	1	0	0	#NULL!
2024-05-20	14:10	17	2	1109	2123	80	22035080	30	2	22035080	1	1	0	0	1	0	0	0	0	0	0	0	0	0	1	1	1.96		1	Dosla, Gohama	1	0	1	0	1	0	0	1	0	0	0		2	0	1	1	0	0	#NULL!
2024-05-27	12:29	21	2	1109	2123	20	22069020	40	1	22069020	1	1	0	0	1	0	0	0	0	0	0	0	0	0	1	1	1.96		1	Doshla. Gohama.	1	0	1	0	1	0	0	1	0	0	0		1	0	1	1	0	0	#NULL!
2024-06-02	12:08	21	2	1109	2123	60	22087060	60	1	22087060	1	1	0	0	1	0	0	0	0	0	0	0	0	0	1	1	1.96		1	Doshla	1	0	1	0	1	0	0	1	0	0	0		1	0	1	1	0	0	#NULL!
2024-08-03	09:52	17	1	1109	2123	70	11086070	37	1	11086070	1	1	0	0	1	0	0	0	0	0	0	0	0	0	1	1	1.96		1	Daras, Teheri, Jait, Rasel Viper	1	0	1	0	1	0	0	1	0	0	0		1	0	1	1	0	0	#NULL!
2024-08-07	11:12	17	1	1109	2123	80	11127080	70	1	11127080	1	1	0	0	1	0	0	0	0	0	0	0	0	0	1	1	1.96		1	Daras, Teheri, Jait,	1	0	1	0	1	0	0	1	0	0	0		1	0	1	1	0	0	#NULL!
2024-08-04	09:29	17	1	1109	2123	100	11086100	55	1	11086100	1	1	0	0	0	0	0	1	0	0	0	0	0	0	1	1	1.96		1	Jait, Daras, Teheri,	1	0	1	0	1	0	0	1	0	0	0		1	0	1	1	0	0	#NULL!
2024-08-07	18:57	17	1	1110	2123	120	11077120	35	2	11077120	1	1	0	0	0	0	0	1	0	0	0	0	0	0	1	1	1.96		1	Daras, Teheri, Jait, Rasel Viper	1	0	1	0	1	0	0	1	0	0	0		1	0	1	1	0	0	#NULL!
2024-08-04	19:30	17	1	1110	2123	80	11101080	50	2	11101080	1	1	0	0	0	0	0	1	0	0	0	0	0	0	1	1	1.96		1	Daras, Teheri, Jait Dudraj	1	0	1	0	1	0	0	1	0	0	0		1	0	1	1	0	0	#NULL!
2024-08-04	11:22	17	1	1110	2122	120	11086120	38	1	11086120	1	1	0	0	0	0	0	1	0	0	0	0	0	0	1	1	1.96		1	Daras, Teheri, Jait , Dudraj, Guiapora	1	0	1	0	1	0	0	1	0	0	0		1	0	1	1	0	0	#NULL!
2024-07-09	13:20	17	1	1110	2122	90	11059090	18	1	11059090	1	1	0	0	0	0	0	1	0	0	0	0	0	0	1	1	1.96		1	Daras, Jait, Jol Pora, Guia pora, Maitta	1	0	1	0	1	0	0	1	0	0	0		2	0	1	1	0	0	#NULL!
2024-06-06	11:49	21	2	1110	2122	50	22104050	22	2	22104050	1	1	0	0	1	0	0	0	0	0	1	0	0	0	1	2	3.92		1	Doshla. Gohama. Darash	1	0	1	0	1	0	1	0	0	0	0		1	0	1	0	0	0	#NULL!
2024-05-20	12:08	12	2	1110	2122	10	22035010	63	1	22035010	1	1	0	0	1	0	1	1	0	0	0	0	0	0	1	3	5.88		1	Dosla,guhama	1	0	0	0	1	1	0	0	0	1	0		2	0	1	0	0	0	#NULL!
2024-05-16	12:44	21	2	1110	2122	50	22025050	58	1	22025050	1	1	0	0	1	0	1	0	0	0	0	0	0	0	1	2	3.92		1	Gohama Dap Doshla Sap	1	0	1	0	1	1	0	0	0	0	0		1	0	1	0	0	0	#NULL!
2024-06-10	12:18	21	2	1110	2122	120	22062120	24	1	22062120	1	1	0	0	1	0	0	0	0	0	1	0	0	0	1	2	3.92		1	Maisialad. Gohama. Doshla. Darash.	1	0	0	1	1	0	0	0	0	1	0		1	0	1	1	0	0	#NULL!
2024-05-16	13:42	35	1	1110	2122	110	11003110	61	1	11003110	1	1	1	0	0	1	0	0	0	0	0	1	0	0	1	3	5.88		1	Kalinzira,Gokka,Zathi ,Darash	1	0	0	0	0	0	0	1	1	0	0		2	0	0	1	0	0	#NULL!
2024-05-16	13:04	18	2	1110	2122	50	22021050	70	2	22021050	1	1	0	0	1	0	0	0	0	0	1	1	0	0	1	3	5.88		1	Dosla, Gohama,	1	0	0	0	1	0	0	0	1	1	0		2	0	0	1	0	0	#NULL!
2024-08-01	12:09	30	1	1110	2122	50	11082050	50	2	11082050	1	1	1	0	1	0	0	1	0	0	0	0	0	0	1	3	5.88		1	Jatisap, cgandraghona,daras	1	0	1	0	1	0	0	0	1	1	0		1	0	0	0	0	0	#NULL!
2024-05-22	16:12	48	1	1110	2121	91	11027091	32	2	11027091	1	1	0	0	1	0	1	1	0	0	1	0	0	0	1	4	7.84		1	Rasel vaiper, jat sap, daras sap.	1	0	0	0	1	0	0	1	0	0	0		2	0	0	0	0	0	#NULL!
2024-06-02	11:28	13	2	1111	2121	60	22081060	45	2	22081060	1	1	0	0	1	0	0	1	0	0	1	0	0	0	0	3	5.88		2		1	0	0	0	1	0	0	1	0	0	0		2	0	0	1	0	0	#NULL!
2024-06-22	16:44	39	1	1111	2121	60	11030060	40	2	11030060	1	1	0	0	1	0	0	1	0	0	1	0	0	0	1	3	5.88		1	Daraisap, jatisap, tekirsap, dumukhesap, daraisap,	1	0	0	0	1	0	0	1	0	0	0		1	0	0	1	0	0	#NULL!
2024-06-23	14:46	39	1	1111	2121	30	11034030	45	1	11034030	2	1	0	0	1	0	0	1	0	0	1	0	0	0	1	3	5.88		1	Daraisap, jatisap, tekirsap, dumukhesap, jolpora, masranga	1	0	1	0	1	0	0	1	0	0	0		1	0	0	1	0	0	#NULL!
2024-05-23	13:03	47	1	1111	2121	110	11024110	55	2	11024110	1	1	0	0	1	0	1	0	0	0	0	1	0	0	1	3	5.88		1	Jatisap, Daraisap, dudhraj	1	0	0	0	1	0	0	1	0	0	0		2	0	0	1	0	0	#NULL!
2024-05-22	14:39	47	1	1111	2121	90	11024090	63	1	11024090	1	1	0	1	1	0	1	0	0	0	0	0	0	0	1	3	5.88		1	Jatisap, Guiapara, Daraisap	1	0	0	0	1	0	0	1	0	0	0		2	0	0	0	0	1	#NULL!
2024-05-18	12:34	38	1	1111	2121	80	11010080	42	1	11010080	1	1	0	0	1	0	0	0	0	1	0	0	0	0	0	2	3.92		2		1	0	1	0	1	0	0	1	0	0	0		2	0	0	1	0	0	#NULL!
2024-05-20	15:22	44	1	1111	2121	90	11019090	75	1	11019090	1	1	0	0	1	0	0	1	0	0	0	0	0	0	1	2	3.92		1	Jatishap, darai shap, dudhraj, teherishap, kalshap	1	0	1	0	1	0	0	1	0	0	0		2	0	0	0	0	1	#NULL!
2024-05-16	11:42	44	1	1111	2121	100	11006100	45	2	11006100	1	1	0	0	1	0	0	0	0	0	0	1	1	0	1	3	5.88		1	Jati, teheri, gonish	1	0	1	1	1	0	0	0	0	0	0		1	0	0	1	0	1	#NULL!
2024-05-16	15:45	44	1	1111	2121	120	11006120	33	2	11006120	1	1	0	0	1	0	0	1	0	0	0	0	0	0	1	2	3.92		1	Machranga, darai	1	0	1	1	1	0	0	0	0	0	0		1	0	0	1	0	0	#NULL!
2024-05-22	11:26	41	1	1111	2121	10	11025010	24	2	11025010	2	1	0	0	1	0	0	1	0	0	0	1	0	0	0	3	5.88		2		1	0	0	0	1	0	0	0	0	0	0		1	0	1	1	0	0	#NULL!
2024-06-11	11:26	20	2	1111	2121	20	22118020	43	1	22118020	2	1	0	0	1	0	0	0	0	0	1	1	0	0	1	3	5.88		1	Dosla,guhama,daras,maychalal	1	0	0	0	1	0	0	0	0	0	1	Matha tapdaua	1	0	1	1	0	0	#NULL!
2024-07-30	13:26	46	1	1111	2120	120	11073120	32	2	11073120	3	1	1	0	1	0	0	1	0	0	0	0	0	0	0	3	5.88		2		1	0	1	0	1	0	0	0	0	0	0		1	1	1	0	0	0	#NULL!
2024-07-27	12:24	46	1	1112	2120	120	11099120	59	1	11099120	2	1	1	0	1	0	0	1	0	0	0	0	0	0	1	3	5.88		1	Guia pora daris	1	0	1	0	1	0	0	0	0	0	0		1	1	1	0	0	0	#NULL!
2024-07-26	11:27	46	1	1112	2120	90	11099090	30	1	11099090	3	1	1	0	1	0	0	1	0	0	0	0	0	0	1	3	5.88		1	Cobra jatispa Russell viper	1	0	1	0	1	0	0	0	0	0	0		#NULL!	1	1	0	0	0	#NULL!
2024-06-03	10:28	27	2	1112	2120	70	22090070	33	1	22090070	2	2	0	0	1	1	0	1	0	0	0	0	0	0	1	3	5.88		1	Ghuhama, Doshla,	1	0	1	0	1	0	0	0	0	0	0		1	1	1	0	0	0	#NULL!
2024-05-13	11:25	25	2	1112	2120	20	22016020	30	1	22016020	1	1	1	0	1	0	0	0	0	1	0	0	0	0	1	3	5.88		1	Gohamasap,naginsap	1	0	0	0	1	0	0	0	0	1	0		1	1	1	0	0	0	#NULL!
2024-06-11	11:41	27	2	1112	2120	80	22115080	60	2	22115080	3	1	0	0	1	0	0	1	0	1	0	0	0	0	0	3	5.88		2		1	0	1	0	1	0	0	0	0	0	0		1	1	1	0	0	0	#NULL!
2024-05-19	10:51	11	2	1112	2120	40	22027040	25	1	22027040	3	1	0	0	1	0	1	0	0	0	1	0	0	0	0	3	5.88		2		1	0	1	0	1	0	0	0	0	0	0		1	1	1	0	0	0	#NULL!
2024-05-20	11:21	19	2	1112	2120	70	22038070	29	2	22038070	1	1	0	0	1	0	0	1	0	0	1	0	0	0	0	3	5.88		2		1	0	0	0	1	0	0	0	0	0	0		1	1	1	0	0	0	#NULL!
2024-05-30	12:19	14	2	1112	2120	50	22073050	32	2	22073050	3	1	0	0	1	0	0	1	0	0	1	0	1	0	0	4	7.84		2		1	0	1	0	1	0	0	0	0	0	0		1	1	1	0	0	0	#NULL!
2024-06-06	10:56	13	2	1112	2120	50	22098050	50	2	22098050	2	1	0	0	1	0	0	1	0	0	1	0	0	0	1	3	5.88		1	Doasla,gohoma,maisala,rasel vipar	1	0	1	0	1	0	0	0	0	0	0		1	1	1	0	0	0	#NULL!
2024-06-01	11:00	13	2	1112	2120	20	22081020	50	1	22081020	2	1	0	0	1	0	0	1	0	0	1	0	0	0	1	3	5.88		1	Doasla gohoma,gohoma,batachiti,	1	0	1	0	1	0	0	0	0	0	0		1	1	1	0	0	0	#NULL!
2024-05-12	13:22	14	2	1112	2120	50	22004050	40	2	22004050	1	1	0	0	1	0	0	1	0	0	0	1	1	0	0	4	7.84		2		1	0	0	0	1	0	0	0	0	0	0		1	1	1	0	0	0	#NULL!
2024-05-29	11:09	12	2	1112	2120	20	22070020	26	1	22070020	1	1	0	0	1	0	0	1	0	0	1	0	0	0	1	3	5.88		1	Rasel vaiper	1	0	0	0	1	0	0	0	0	0	0		1	0	1	0	1	0	#NULL!
2024-05-16	12:21	25	2	1113	2120	40	22024040	27	1	22024040	1	1	1	0	1	0	0	1	0	0	0	0	0	0	0	3	5.88		2		1	0	0	0	1	0	0	0	0	0	0		1	1	0	0	0	0	#NULL!
2024-05-13	11:00	16	2	1113	2120	70	22015070	35	2	22015070	2	1	1	0	1	0	0	1	0	0	0	0	0	0	1	3	5.88		1	Gohama	1	0	1	0	1	0	0	0	0	0	0		1	1	0	0	0	0	#NULL!
2024-05-15	17:57	42	1	1113	2120	90	11005090	33	2	11005090	1	1	0	0	1	0	0	1	0	0	1	0	0	0	0	3	5.88		2		1	0	0	0	1	0	0	0	0	0	0		1	1	0	0	0	0	#NULL!
2024-06-12	13:27	12	2	1113	2119	60	22113060	40	1	22113060	1	1	0	1	1	0	1	0	0	0	0	0	0	0	1	3	5.88		1	Dosla,guhama	1	0	0	0	1	0	0	0	0	0	0		1	0	1	0	0	0	#NULL!
2024-05-15	12:09	32	1	1113	2119	10	11002010	22	2	11002010	1	1	1	0	1	0	0	1	0	0	0	0	1	0	1	4	7.84		1	Jati, dumukho,jolporha	1	0	0	0	1	0	0	0	0	0	0		1	0	1	0	0	0	#NULL!
2024-06-30	10:37	46	1	1113	2119	70	11043070	53	2	11043070	1	1	1	0	1	0	0	1	0	0	0	0	0	0	1	3	5.88		1	Jatisap daris Russell per	1	0	0	0	1	0	0	0	0	0	0		1	0	1	0	0	0	#NULL!
2024-05-19	11:15	32	1	1113	2119	40	11010040	29	2	11010040	1	1	1	0	1	0	0	1	0	0	0	0	0	0	1	3	5.88		1	Jati, Raisal viper	1	0	0	0	1	0	0	0	0	0	0		1	0	1	0	0	0	#NULL!
2024-05-20	12:50	14	2	1113	2119	20	22038020	50	2	22038020	3	1	1	0	1	0	0	1	0	0	0	0	0	0	0	3	5.88		2		1	0	1	0	1	0	0	0	0	0	0		1	0	1	0	0	0	#NULL!
2024-07-13	13:23	46	1	1113	2119	120	11061120	24	1	11061120	3	1	1	0	1	0	0	1	0	0	0	0	0	0	1	3	5.88		1	Russell viper	1	0	1	0	1	0	0	0	0	0	0		1	0	1	0	0	0	#NULL!
2024-06-29	12:17	46	1	1113	2119	120	11040120	23	2	11040120	3	1	1	0	1	0	0	1	0	0	0	0	0	0	1	3	5.88		1	Jati sap Cobra Russel viper	1	0	1	0	1	0	0	0	0	0	0		1	0	1	0	0	0	#NULL!
2024-07-13	10:41	46	1	1113	2119	100	11061100	70	1	11061100	3	1	1	0	1	0	0	1	0	0	0	0	0	0	1	3	5.88		1	Daris jatisap	1	0	1	0	1	0	0	0	0	0	0		1	0	1	0	0	0	#NULL!
2024-06-07	11:17	12	2	1113	2119	60	22035060	28	1	22035060	1	1	0	0	1	1	0	1	0	0	0	0	0	0	1	3	5.88		1	Dosla, guhama	1	0	0	0	1	0	0	0	0	1	0		1	0	1	0	0	0	#NULL!
2024-05-16	11:00	12	2	1114	2119	40	22017040	25	2	22017040	1	1	0	0	1	0	1	1	0	0	0	0	0	0	0	3	5.88		2		1	0	0	0	1	0	0	0	0	0	0		1	0	1	0	0	0	#NULL!
2024-06-01	12:42	29	2	1114	2119	90	22083090	30	2	22083090	1	1	0	0	1	0	1	1	0	0	0	0	0	0	1	3	5.88		1	Gohama,dosla	1	0	0	0	1	0	0	0	0	1	0		1	0	1	0	0	0	#NULL!
2024-06-08	13:27	31	2	1114	2119	119	22051119	24	1	22051119	1	1	0	0	1	0	1	1	0	0	0	0	0	0	1	3	5.88		1	Dosla gohoma	1	0	0	0	1	0	0	0	0	0	0		2	0	1	0	0	0	#NULL!
2024-07-24	12:31	46	1	1114	2118	80	11095080	28	2	11095080	3	1	0	0	1	0	1	1	0	0	0	0	0	0	0	3	5.88		2		1	0	1	0	1	0	0	0	0	0	0		1	0	1	0	0	0	#NULL!
2024-05-20	11:00	13	2	1114	2118	10	22037010	58	1	22037010	2	1	0	0	1	0	0	1	1	0	0	0	0	0	1	3	5.88		1	Doasla gohoma,	1	0	1	0	1	0	0	0	0	0	0		1	0	1	0	0	0	#NULL!
2024-05-20	15:19	24	1	1114	2118	30	11020030	52	2	11020030	1	1	0	0	1	0	1	0	0	1	0	0	0	0	0	3	5.88		2		1	0	0	0	1	0	0	0	0	0	0		1	0	1	0	0	0	#NULL!
2024-07-09	13:10	24	1	1114	2118	30	11058030	45	2	11058030	1	1	0	0	1	0	0	1	0	1	0	0	0	0	1	3	5.88		1	Jaylisap,Daras	1	0	0	0	1	0	0	0	0	0	0		1	0	1	0	0	0	#NULL!
2024-08-07	12:42	42	1	1114	2118	90	11102090	35	1	11102090	1	1	0	0	1	0	0	1	0	1	0	0	0	0	1	3	5.88		1	Jatisap darajs tekirasap	1	0	0	0	1	0	0	0	0	0	0		1	0	1	0	0	0	#NULL!
2024-05-16	11:50	24	1	1114	2118	40	11007040	30	2	11007040	1	1	0	0	1	0	0	1	0	1	0	0	0	0	1	3	5.88		1	Guiyapora,Khoiyajait,Gonisap	1	0	0	0	1	0	0	0	0	0	0		1	0	1	0	0	0	#NULL!
2024-06-08	12:00	25	2	1114	2118	50	22050050	83	1	22050050	1	1	0	0	0	0	1	1	0	1	0	0	0	0	1	3	5.88		1	Doslasap, gohamasap, maisaladsap khorish	1	0	0	0	1	0	0	0	0	1	0		1	0	1	0	0	0	#NULL!
2024-06-26	10:19	17	1	1114	2118	70	11038070	75	2	11038070	1	1	1	0	1	0	0	0	0	0	1	0	0	0	1	3	5.88		1	Dudraj, Daras'	1	0	0	0	1	0	0	0	0	0	0		1	0	1	0	0	0	#NULL!
2024-06-26	11:52	46	1	1114	2118	120	11091120	48	2	11091120	3	1	1	0	1	0	0	0	0	0	1	0	0	0	0	3	5.88		2		1	0	1	0	1	0	0	0	0	0	0		#NULL!	0	1	0	0	0	#NULL!
2024-05-16	13:47	12	2	1115	2118	50	22017050	25	1	22017050	1	1	0	0	1	0	1	0	0	0	1	0	1	0	0	4	7.84		2		1	0	0	0	1	0	0	0	0	0	0		1	0	1	0	0	0	#NULL!
2024-06-05	11:02	12	2	1115	2118	20	22096020	37	1	22096020	1	1	0	0	1	0	1	0	0	0	1	0	0	0	1	3	5.88		1	Vamta, dosla, guhama	1	0	0	0	1	0	0	0	0	1	0		2	0	1	0	0	0	#NULL!
2024-05-31	13:27	14	2	1115	2117	60	22038060	45	2	22038060	3	1	1	0	0	0	0	1	0	0	1	0	1	0	1	4	7.84		1	Ghohoma,rasel shap	1	0	1	0	1	0	0	0	0	0	0		1	0	1	0	0	0	#NULL!
2024-05-11	17:59	12	2	1115	2117	30	22001030	27	1	22001030	1	1	0	0	1	0	0	1	0	0	1	0	1	0	0	4	7.84		2		1	0	0	0	1	0	0	0	0	0	0		2	0	1	0	0	0	#NULL!
2024-05-28	12:58	28	2	1115	2117	121	22066121	25	2	22066121	1	1	0	0	1	0	0	1	0	0	1	0	0	0	0	3	5.88		2		1	0	0	0	1	0	0	0	0	1	0		1	0	1	0	0	0	#NULL!
2024-06-08	14:06	12	2	1115	2117	60	22044060	26	2	22044060	1	1	0	0	1	0	0	1	0	0	1	0	0	0	0	3	5.88		2		1	0	0	0	1	0	0	0	0	0	0		1	0	1	0	0	0	#NULL!
2024-06-10	12:11	12	2	1115	2117	60	22105060	30	1	22105060	1	1	0	0	1	0	0	1	0	0	1	0	0	0	1	3	5.88		1	Rasel vaiper, dosla, guhama	1	0	0	0	1	0	0	0	0	0	0		2	0	1	0	0	0	#NULL!
2024-05-22	12:39	46	1	1115	2117	90	11021090	35	1	11021090	1	1	0	0	1	0	0	1	0	0	1	0	0	0	1	3	5.88		1	Jatisap, dukukho, darais, guiapora	1	0	0	0	1	0	0	0	0	0	0		1	0	1	0	0	0	#NULL!
2024-05-27	10:21	28	2	1115	2117	70	22066070	30	1	22066070	1	1	0	0	1	0	0	1	0	0	1	0	0	0	1	3	5.88		1	Gohmaha	1	0	0	0	1	0	0	0	0	0	0		1	0	1	0	0	0	#NULL!
2024-05-11	14:25	28	2	1115	2117	90	22006090	43	2	22006090	1	1	0	0	1	0	0	1	0	0	1	0	0	0	1	3	5.88		1	Dosla	1	0	0	0	1	0	0	0	0	0	0		1	0	1	0	0	0	#NULL!
2024-07-14	11:07	46	1	1115	2117	70	11065070	33	2	11065070	2	1	0	0	1	0	0	1	0	0	1	0	0	0	0	3	5.88		2		1	0	1	0	1	0	0	0	0	0	0		1	0	1	0	0	0	#NULL!
2024-06-09	09:42	14	2	1115	2117	10	22127010	40	2	22127010	2	1	0	0	1	0	0	1	0	0	1	0	0	0	0	3	5.88		2		1	0	1	0	1	0	0	0	0	1	0		1	0	1	0	0	0	#NULL!
2024-05-28	09:36	13	2	1116	2117	40	22063040	19	2	22063040	2	1	0	0	1	0	0	1	0	0	1	0	0	0	0	3	5.88		2		1	0	1	0	1	0	0	0	0	0	0		1	0	1	0	0	0	#NULL!
2024-05-27	10:42	13	2	1116	2117	10	22063010	45	1	22063010	2	1	0	0	1	0	0	1	0	0	1	0	0	0	0	3	5.88		2		1	0	1	0	1	0	0	0	0	0	0		1	0	1	0	0	0	#NULL!
2024-05-18	10:47	13	2	1116	2116	10	22028010	42	1	22028010	2	1	0	0	1	0	0	1	0	0	1	0	0	0	0	3	5.88		2		1	0	1	0	1	0	0	0	0	0	0		1	0	1	0	0	0	#NULL!
2024-06-12	08:06	25	2	1116	2116	50	22120050	39	2	22120050	2	1	0	0	1	0	0	1	0	0	1	0	0	0	0	3	5.88		2		1	0	1	0	1	0	0	0	0	0	0		1	0	1	0	0	0	#NULL!
2024-07-09	10:51	46	1	1116	2116	70	11057070	36	2	11057070	3	1	0	0	1	0	0	1	0	0	1	0	0	0	0	3	5.88		2		1	0	1	0	1	0	0	0	0	0	0		1	0	1	0	0	0	#NULL!
2024-07-09	11:55	46	1	1116	2116	80	11057080	20	2	11057080	3	1	0	0	1	0	0	1	0	0	1	0	0	0	0	3	5.88		2		1	0	1	0	1	0	0	0	0	0	0		1	0	1	0	0	0	#NULL!
2024-07-11	11:26	46	1	1116	2116	80	11061080	42	1	11061080	3	1	0	0	1	0	0	1	0	0	1	0	0	0	1	3	5.88		1	Jatisap Russell viper	1	0	1	0	1	0	0	0	0	0	0		1	0	1	0	0	0	#NULL!
2024-06-03	10:42	13	2	1116	2116	20	22090020	42	1	22090020	3	1	0	0	1	0	0	1	0	0	1	0	0	0	1	3	5.88		1	Gohama,vemta	1	0	1	0	1	0	0	0	0	0	0		1	0	1	0	0	0	#NULL!
2024-06-10	11:09	25	2	1116	2116	50	22111050	35	1	22111050	3	1	0	0	1	0	0	1	0	0	1	0	0	0	1	3	5.88		1	Doslasap, gohamasap, pongkirajsap	1	0	1	0	1	0	0	0	0	0	0		1	0	1	0	0	0	#NULL!
2024-05-30	10:52	12	2	1116	2116	50	22070050	30	2	22070050	1	1	0	0	1	0	0	0	1	0	1	0	0	0	1	3	5.88		1	Guhama	1	0	0	0	1	0	0	0	0	0	0		1	0	1	0	0	0	#NULL!
2024-05-29	12:24	19	2	1116	2116	80	22073080	36	2	22073080	1	1	0	0	1	0	0	0	0	1	1	0	0	0	0	3	5.88		2		1	0	0	0	1	0	0	0	0	0	0		1	0	1	0	0	0	#NULL!
2024-08-13	11:16	42	1	1116	2116	80	11114080	24	1	11114080	1	1	1	0	0	0	0	1	0	0	0	1	0	0	1	3	5.88		1	Jatisap darajs guyapora tekirsap	1	0	0	0	1	0	0	0	0	0	0		1	0	1	0	0	0	#NULL!
2024-06-09	12:37	14	2	1117	2116	30	22127030	35	2	22127030	3	1	0	0	1	0	0	1	0	0	0	1	0	0	1	3	5.88		1	Ghohoma,	1	0	1	0	1	0	0	0	0	1	1	Nim PATA mukhe niye chabano.	1	0	1	0	0	0	#NULL!
2024-05-29	09:43	13	2	1117	2116	10	22072010	21	1	22072010	2	1	0	0	1	0	0	0	0	0	1	1	0	0	1	3	5.88		1	Gohama,vemta	1	0	1	0	1	0	0	0	0	0	0		1	0	1	0	0	0	#NULL!
2024-05-29	11:40	25	2	1117	2115	20	22077020	65	1	22077020	1	1	0	0	0	0	0	1	0	1	0	0	0	0	1	2	3.92		1	Doslasap,maisaladsap,gohamasap	1	0	0	0	1	0	0	0	0	0	0		1	1	0	1	0	0	#NULL!
2024-05-15	12:51	41	1	1117	2115	20	11005020	41	2	11005020	1	1	1	0	1	0	0	0	0	0	0	0	1	1	1	4	7.84	à¦²à¦‚à¦•à¦¾ à¦ªà§‹à§œà¦¾, à¦¸à¦œà¦¿à¦¨à¦¾ à¦¡à¦¾à¦² à¦¥à¦¾à¦•à¦²à§‡ à¦¸à¦¾à¦ª à¦¡à§‹à¦•à§‡ à¦¨à¦¾à¥¤	1	raj sap, chondromona, gruni, darai sap, machranga sap	1	0	0	0	1	0	0	0	0	0	0		2	0	1	1	0	0	#NULL!
2024-05-18	11:37	46	1	1117	2115	80	11008080	23	1	11008080	1	1	1	0	0	0	0	1	0	0	0	0	0	0	0	2	3.92		2		1	0	0	0	1	0	0	0	0	0	0		1	0	1	1	0	0	#NULL!
2024-05-13	13:02	25	2	1117	2115	30	22016030	45	2	22016030	1	1	0	0	1	0	0	1	0	0	0	0	0	0	0	2	3.92		2		1	0	0	0	1	0	0	0	0	0	0		1	0	1	1	0	0	#NULL!
2024-06-08	09:08	13	2	1117	2115	40	22045040	40	2	22045040	1	1	0	0	1	0	0	1	0	0	0	0	0	0	0	2	3.92		2		1	0	0	0	1	0	0	0	0	0	0		2	0	1	1	0	0	#NULL!
2024-05-25	15:25	40	1	1117	2115	30	11032030	32	1	11032030	1	1	0	0	1	0	0	1	0	0	0	0	0	0	1	2	3.92		1	Jati shap, darss	1	0	0	0	1	0	0	0	0	0	0		1	0	1	1	0	0	#NULL!
2024-05-22	08:39	40	1	1117	2115	1	11026001	40	2	11026001	1	1	0	0	1	0	0	1	0	0	0	0	0	0	1	2	3.92		1	Jati shap, daras	1	0	0	0	1	0	0	0	0	0	0		1	0	1	1	0	0	#NULL!
2024-05-17	10:22	23	2	1117	2115	90	22002090	30	2	22002090	2	1	0	0	1	0	0	1	0	0	0	0	0	0	0	2	3.92		2		1	0	1	0	1	0	0	0	0	0	0		1	0	1	1	0	0	#NULL!
2024-06-27	11:48	17	1	1117	2115	80	11041080	21	1	11041080	2	1	0	0	1	0	0	1	0	0	0	0	0	0	1	2	3.92		1	Jait, Rasel Viper, Dasas	1	0	1	0	1	0	0	0	0	0	0		1	0	1	1	0	0	#NULL!
2024-05-27	13:25	18	2	1118	2115	30	22065030	65	1	22065030	2	1	0	0	1	0	0	1	0	0	0	0	0	0	1	2	3.92		1	Gohama	1	0	1	0	1	0	0	0	0	0	0		1	0	1	1	0	0	#NULL!
2024-06-02	11:46	17	2	1118	2115	110	22079110	30	1	22079110	1	1	0	0	1	0	0	0	0	0	1	0	0	0	1	2	3.92		1	Dosla, Gohama	1	0	0	0	1	0	0	0	0	0	0		1	0	1	1	0	0	#NULL!
2024-05-18	14:27	20	2	1118	2115	30	22031030	56	1	22031030	2	1	0	0	1	0	0	0	0	0	1	0	0	0	1	2	3.92		1	Doslars, batachti	1	0	1	0	1	0	0	0	0	0	0		1	0	1	1	0	0	#NULL!
2024-06-27	12:49	17	1	1118	2114	90	11041090	35	2	11041090	1	1	0	0	0	0	0	1	0	0	1	0	0	0	0	2	3.92		2		1	0	0	0	1	0	0	0	0	0	0		1	0	1	1	0	0	#NULL!
2024-05-14	13:22	14	2	1118	2114	50	22012050	30	2	22012050	1	1	1	0	1	0	0	0	0	0	0	0	1	0	0	3	5.88		2		1	0	1	0	1	0	0	0	0	0	0		1	1	1	0	0	0	#NULL!
2024-05-14	12:46	31	2	1118	2114	111	22122111	29	1	22122111	1	1	1	0	1	0	0	0	0	0	0	0	0	0	1	2	3.92		1	Gokra	1	0	1	0	1	0	0	0	0	0	0		1	1	1	0	0	0	#NULL!
2024-05-19	10:57	19	2	1118	2114	100	22029100	50	2	22029100	1	1	0	1	1	0	0	0	0	0	0	0	1	0	0	3	5.88		2		1	0	1	0	1	0	0	0	0	0	0		1	1	1	0	0	0	#NULL!
2024-06-04	14:03	25	2	1118	2114	60	22123060	29	2	22123060	1	1	0	0	1	0	1	0	0	0	0	0	0	0	1	2	3.92		1	Doslasap,gohamasap	1	0	1	0	1	0	0	0	0	0	0		1	1	1	0	0	0	#NULL!
2024-05-28	10:37	19	2	1118	2114	100	22064100	38	2	22064100	1	1	0	0	1	0	0	1	0	0	0	0	1	0	0	3	5.88		2		1	0	1	0	1	0	0	0	0	0	0		1	1	1	0	0	0	#NULL!
2024-06-12	09:19	21	2	1118	2114	50	22112050	28	2	22112050	1	1	0	0	1	0	0	1	0	0	0	0	0	0	0	2	3.92		2		1	0	1	0	1	0	0	0	0	0	0		1	1	1	0	0	0	#NULL!
2024-05-20	09:33	25	2	1118	2114	30	22042030	55	2	22042030	1	1	0	0	1	0	0	1	0	0	0	0	0	0	0	2	3.92		2		1	0	1	0	1	0	0	0	0	0	0		1	1	1	0	0	0	#NULL!
2024-07-16	12:31	46	1	1119	2114	80	11069080	52	1	11069080	1	1	0	0	1	0	0	1	0	0	0	0	1	0	1	3	5.88		1	Russell viper dumakho cobra	1	0	1	0	1	0	0	0	0	0	0		1	1	1	0	0	0	#NULL!
2024-05-16	17:02	40	1	1119	2114	60	11006060	37	1	11006060	1	1	0	0	1	0	0	1	0	0	0	0	0	0	1	2	3.92		1	Jati shap	1	0	1	0	1	0	0	0	0	0	0		1	1	1	0	0	0	#NULL!
2024-05-18	14:23	21	2	1119	2114	30	22034030	69	1	22034030	1	1	0	0	1	0	0	1	0	0	0	0	0	0	1	2	3.92		1	Doshla. Maisialad. Gohama.	1	0	1	0	1	0	0	0	0	0	0		1	1	1	0	0	0	#NULL!
2024-06-12	11:55	13	2	1119	2114	60	22115060	68	1	22115060	1	1	0	0	1	0	0	1	0	0	0	0	0	0	1	2	3.92		1	Doasla,gohoma,rasel vipar	1	0	1	0	1	0	0	0	0	0	0		1	1	1	0	0	0	#NULL!
2024-07-31	12:58	46	1	1119	2113	80	11084080	38	2	11084080	1	1	0	0	1	0	0	1	0	0	0	0	0	0	1	2	3.92		1	Darsa jatisap	1	0	1	0	1	0	0	0	0	0	0		1	1	1	0	0	0	#NULL!
2024-05-15	12:10	19	2	1119	2113	70	22020070	32	1	22020070	1	1	0	0	0	0	0	1	0	0	1	0	0	0	0	2	3.92		2		1	0	1	0	1	0	0	0	0	0	0		1	1	1	0	0	0	#NULL!
2024-05-11	17:34	19	2	1119	2113	79	22004079	42	2	22004079	1	1	1	0	1	0	0	0	0	0	0	0	0	0	0	2	3.92		2		1	0	1	0	1	0	0	0	0	0	0		1	1	0	0	0	0	#NULL!
2024-05-11	14:17	19	2	1119	2113	69	22004069	22	2	22004069	1	1	1	0	1	0	0	0	0	0	0	0	0	1	1	3	5.88	Bari ta mahide gash thakla shap asa na	1	Ghohoma shao	1	0	1	0	1	0	0	0	0	0	0		1	1	0	0	0	0	#NULL!
2024-06-02	12:56	25	2	1119	2113	60	22086060	54	2	22086060	1	1	0	0	1	0	0	1	0	0	0	0	0	0	1	2	3.92		1	Doslasap,gohomasap	1	0	1	0	1	0	0	0	0	0	0		1	1	0	0	0	0	#NULL!
2024-06-09	12:49	25	2	1119	2113	30	22111030	28	2	22111030	1	1	0	0	1	0	0	1	0	0	0	0	0	0	1	2	3.92		1	Doslasap, gohamasap	1	0	1	0	1	0	0	0	0	0	0		1	1	0	0	0	0	#NULL!
2024-05-19	10:54	25	2	1119	2113	50	22124050	35	1	22124050	1	1	0	0	1	0	0	1	0	0	0	0	0	0	1	2	3.92		1	Doslasap	1	0	1	0	1	0	0	0	0	0	0		2	1	0	0	0	0	#NULL!
2024-05-11	12:43	16	2	1119	2113	80	22007080	35	1	22007080	1	1	0	0	1	0	0	0	0	0	1	0	0	0	1	2	3.92		1	Dosla,gohama	1	0	1	0	1	0	0	0	0	0	0		1	1	0	0	0	0	#NULL!
2024-05-28	09:30	25	2	1120	2113	40	22068040	40	1	22068040	1	1	0	0	0	0	0	1	0	0	1	0	0	0	0	2	3.92		2		1	0	1	0	1	0	0	0	0	0	0		1	1	0	0	0	0	#NULL!
2024-06-26	10:34	30	1	1120	2113	40	11038040	52	1	11038040	1	1	1	0	1	0	0	0	0	0	0	0	0	0	1	2	3.92		1	Jati sap,daras ,Laulota sap	1	0	1	0	1	0	0	0	0	0	0		1	0	1	0	0	0	#NULL!
2024-05-30	14:46	19	2	1120	2113	120	22073120	33	2	22073120	1	1	1	0	1	0	0	0	0	0	0	0	0	0	1	2	3.92		1	Gohama, Dosla, Masallat	1	0	1	0	1	0	0	0	0	0	0		1	0	1	0	0	0	#NULL!
2024-06-09	13:33	19	2	1120	2113	9	22127009	31	2	22127009	1	1	1	0	1	0	0	0	0	0	0	0	0	0	1	2	3.92		1	Gghama, Dosola	1	0	1	0	1	0	0	0	0	0	0		1	0	1	0	0	0	#NULL!
2024-05-23	10:33	38	1	1120	2112	100	11022100	21	2	11022100	1	1	0	1	1	0	0	0	0	0	0	0	0	0	0	2	3.92		2		1	0	1	0	1	0	0	0	0	0	0		1	0	1	0	0	0	#NULL!
2024-05-20	13:05	35	1	1120	2112	90	11017090	25	1	11017090	1	1	0	1	1	0	0	0	0	0	0	0	0	0	1	2	3.92		1	Jathi, Kobra,	1	0	1	0	1	0	0	0	0	0	0		1	0	1	0	0	0	#NULL!
2024-05-12	09:34	25	2	1120	2112	40	22008040	20	1	22008040	1	1	0	0	1	1	0	0	0	0	0	0	0	0	0	2	3.92		2		1	0	1	0	1	0	0	0	0	0	0		1	0	1	0	0	0	#NULL!
2024-05-30	13:05	19	2	1120	2112	110	22073110	28	2	22073110	1	1	1	0	0	0	1	0	0	0	0	0	0	0	0	2	3.92		2		1	0	1	0	1	0	0	0	0	0	0		1	0	1	0	0	0	#NULL!
2024-06-01	11:15	19	2	1120	2112	70	22082070	44	2	22082070	1	1	1	0	0	0	1	0	0	0	0	0	0	0	1	2	3.92		1	Gohama, Missala, Darise	1	0	1	0	1	0	0	0	0	0	0		1	0	1	0	0	0	#NULL!
2024-06-11	11:36	19	2	1120	2112	80	22116080	38	1	22116080	1	1	1	0	0	0	1	0	0	0	0	0	0	0	1	2	3.92		1	Dosla, Gohama	1	0	1	0	1	0	0	0	0	0	0		1	0	1	0	0	0	#NULL!
2024-07-14	12:42	24	1	1120	2112	20	11066020	75	1	11066020	1	1	0	0	1	0	1	0	0	0	0	0	0	0	1	2	3.92		1	Jatisap, Dumokho	1	0	1	0	1	0	0	0	0	0	0		1	0	1	0	0	0	#NULL!
2024-08-15	11:35	24	1	1120	2112	10	11116010	70	1	11116010	1	1	0	0	1	0	1	0	0	0	0	0	0	0	1	2	3.92		1	Jatisap, Daras,Guiyapora, Dumokho	1	0	1	0	1	0	0	0	0	0	0		1	0	1	0	0	0	#NULL!
2024-06-29	09:08	24	1	1121	2112	31	11093031	35	2	11093031	1	1	0	0	1	0	1	0	0	0	0	0	0	0	1	2	3.92		1	Jati,Rassels vipers	1	0	1	0	1	0	0	0	0	0	0		1	0	1	0	0	0	#NULL!
2024-05-23	11:54	21	2	1121	2112	20	22021020	40	2	22021020	1	1	0	0	1	0	1	0	0	0	0	0	0	0	1	2	3.92		1	Gohama. Doshla. Dumukhi. Pongkhiraz	1	0	1	0	1	0	0	0	0	0	0		1	0	1	0	0	0	#NULL!
2024-05-16	14:21	21	2	1121	2112	60	22025060	35	1	22025060	1	1	0	0	1	0	1	0	0	0	0	0	0	0	1	2	3.92		1	Gohama. Chita. Doshal	1	0	1	0	1	0	0	0	0	0	0		1	0	1	0	0	0	#NULL!
2024-06-02	12:42	18	2	1121	2112	60	22083060	60	1	22083060	1	1	0	0	1	0	1	0	0	0	0	0	0	0	1	2	3.92		1	Gohama,dosla	1	0	1	0	1	0	0	0	0	0	0		1	0	1	0	0	0	#NULL!
2024-06-04	09:48	29	2	1121	2112	100	22092100	25	2	22092100	1	1	0	0	1	0	1	0	0	0	0	0	0	0	1	2	3.92		1	Gohama	1	0	1	0	1	0	0	0	0	0	0		1	0	1	0	0	0	#NULL!
2024-06-01	12:50	19	2	1121	2111	80	22082080	33	1	22082080	1	1	1	0	0	0	0	1	0	0	0	0	0	0	1	2	3.92		1	Gohama, Daris, Misalat	1	0	1	0	1	0	0	0	0	0	0		1	0	1	0	0	0	#NULL!
2024-06-04	13:47	19	2	1121	2111	120	22091120	50	1	22091120	1	1	0	1	0	0	0	1	0	0	0	0	0	0	1	2	3.92		1	Gohama, Masalat, Dosala	1	0	1	0	1	0	0	0	0	0	0		1	0	1	0	0	0	#NULL!
2024-07-27	12:08	15	1	1121	2111	60	11098060	27	2	11098060	1	1	0	0	1	0	0	1	0	0	0	0	0	0	0	2	3.92		2		1	0	1	0	1	0	0	0	0	0	0		#NULL!	0	1	0	0	0	#NULL!
2024-06-23	10:51	15	1	1121	2111	10	11037010	55	2	11037010	1	1	0	0	1	0	0	1	0	0	0	0	0	0	0	2	3.92		2		1	0	1	0	1	0	0	0	0	0	0		1	0	1	0	0	0	#NULL!
2024-07-25	12:29	15	1	1121	2111	60	11129060	45	2	11129060	1	1	0	0	1	0	0	1	0	0	0	0	0	0	0	2	3.92		2		1	0	1	0	1	0	0	0	0	0	0		1	0	1	0	0	0	#NULL!
2024-06-26	10:46	15	1	1121	2111	40	11039040	20	2	11039040	1	1	0	0	1	0	0	1	0	0	0	0	0	0	0	2	3.92		2		1	0	1	0	1	0	0	0	0	0	0		1	0	1	0	0	0	#NULL!
2024-06-27	11:53	15	1	1121	2111	20	11042020	50	2	11042020	1	1	0	0	1	0	0	1	0	0	0	0	0	0	0	2	3.92		2		1	0	1	0	1	0	0	0	0	0	0		1	0	1	0	0	0	#NULL!
2024-07-26	11:02	15	1	1122	2111	20	11098020	30	2	11098020	1	1	0	0	1	0	0	1	0	0	0	0	0	0	0	2	3.92		2		1	0	1	0	1	0	0	0	0	0	0		1	0	1	0	0	0	#NULL!
2024-07-31	13:34	15	1	1122	2111	30	11083030	40	2	11083030	1	1	0	0	1	0	0	1	0	0	0	0	0	0	0	2	3.92		2		1	0	1	0	1	0	0	0	0	0	0		1	0	1	0	0	0	#NULL!
2024-07-28	12:53	15	1	1122	2111	50	11078050	45	2	11078050	1	1	0	0	1	0	0	1	0	0	0	0	0	0	0	2	3.92		2		1	0	1	0	1	0	0	0	0	0	0		1	0	1	0	0	0	#NULL!
2024-07-18	10:48	15	1	1122	2111	20	11078020	21	2	11078020	1	1	0	0	1	0	0	1	0	0	0	0	0	0	0	2	3.92		2		1	0	1	0	1	0	0	0	0	0	0		1	0	1	0	0	0	#NULL!
2024-06-25	10:32	15	1	1122	2111	10	11039010	50	2	11039010	1	1	0	0	1	0	0	1	0	0	0	0	0	0	0	2	3.92		2		1	0	1	0	1	0	0	0	0	0	0		1	0	1	0	0	0	#NULL!
2024-07-29	11:53	15	1	1122	2110	20	11079020	55	2	11079020	1	1	0	0	1	0	0	1	0	0	0	0	0	0	0	2	3.92		2		1	0	1	0	1	0	0	0	0	0	0		1	0	1	0	0	0	#NULL!
2024-08-01	11:16	15	1	1122	2110	42	11083042	51	2	11083042	1	1	0	0	1	0	0	1	0	0	0	0	0	0	0	2	3.92		2		1	0	1	0	1	0	0	0	0	0	0		1	0	1	0	0	0	#NULL!
2024-08-07	11:28	15	1	1122	2110	20	11102020	50	2	11102020	1	1	0	0	1	0	0	1	0	0	0	0	0	0	0	2	3.92		2		1	0	1	0	1	0	0	0	0	0	0		1	0	1	0	0	0	#NULL!
2024-05-11	19:19	21	2	1122	2110	30	22009030	50	2	22009030	1	1	0	0	1	0	0	1	0	0	0	0	0	0	0	2	3.92		2		1	0	1	0	1	0	0	0	0	0	0		1	0	1	0	0	0	#NULL!
2024-05-16	12:18	29	2	1122	2110	110	22021110	40	2	22021110	1	1	0	0	1	0	0	1	0	0	0	0	0	0	0	2	3.92		2		1	0	1	0	1	0	0	0	0	0	0		1	0	1	0	0	0	#NULL!
2024-06-04	10:41	19	2	1122	2110	100	22091100	46	2	22091100	1	1	0	0	1	0	0	1	0	0	0	0	0	0	0	2	3.92		2		1	0	1	0	1	0	0	0	0	0	0		1	0	1	0	0	0	#NULL!
2024-05-18	12:34	21	2	1122	2110	20	22034020	25	2	22034020	1	1	0	0	1	0	0	1	0	0	0	0	0	0	0	2	3.92		2		1	0	1	0	1	0	0	0	0	0	0		1	0	1	0	0	0	#NULL!
2024-05-15	12:08	24	1	1123	2110	10	11007010	35	2	11007010	1	1	0	0	1	0	0	1	0	0	0	0	1	0	1	3	5.88		1	Jatisap,King cobra	1	0	1	0	1	0	0	0	0	0	0		1	0	1	0	0	0	#NULL!
2024-05-27	10:41	14	2	1123	2110	10	22064010	32	2	22064010	1	1	0	0	1	0	0	1	0	0	0	0	1	0	1	3	5.88		1	Ghohoma,	1	0	1	0	1	0	0	0	0	0	0		1	0	1	0	0	0	#NULL!
2024-07-24	11:20	15	1	1123	2110	20	11129020	22	2	11129020	1	1	0	0	1	0	0	1	0	0	0	0	0	0	1	2	3.92		1	Raselviper,	1	0	1	0	1	0	0	0	0	0	0		1	0	1	0	0	0	#NULL!
2024-05-15	14:22	29	2	1123	2110	90	22021090	33	2	22021090	1	1	0	0	1	0	0	1	0	0	0	0	0	0	1	2	3.92		1	Rasel,vipar,gohama	1	0	1	0	1	0	0	0	0	0	0		1	0	1	0	0	0	#NULL!
2024-05-15	15:48	18	2	1123	2107	30	22021030	24	2	22021030	1	1	0	0	1	0	0	1	0	0	0	0	0	0	1	2	3.92		1	Rasel vipar,goham	1	0	1	0	1	0	0	0	0	0	0		1	0	1	0	0	0	#NULL!
2024-05-21	16:00	24	1	1123	2107	60	11020060	42	1	11020060	1	1	0	0	1	0	0	1	0	0	0	0	0	0	1	2	3.92		1	Khoiya Zait,Daras	1	0	1	0	1	0	0	0	0	0	0		1	0	1	0	0	0	#NULL!
2024-07-09	13:04	46	1	1123	2107	90	11057090	37	1	11057090	1	1	0	0	1	0	0	1	0	0	0	0	0	0	1	2	3.92		1	Jatisap daras	1	0	1	0	1	0	0	0	0	0	0		1	0	1	0	0	0	#NULL!
2024-06-09	10:46	29	2	1123	2107	80	22128080	30	2	22128080	1	1	0	0	1	0	0	1	0	0	0	0	0	0	1	2	3.92		1	Hgohama	1	0	1	0	1	0	0	0	0	1	0		1	0	1	0	0	0	#NULL!
2024-05-19	14:06	21	2	1123	2107	60	22034060	25	2	22034060	1	1	0	0	1	0	0	1	0	0	0	0	0	0	1	2	3.92		1	Gohama. Darash. Kobra	1	0	1	0	1	0	0	0	0	0	0		1	0	1	0	0	0	#NULL!
2024-05-27	12:20	29	2	1123	2107	90	22065090	40	2	22065090	1	1	0	0	1	0	0	1	0	0	0	0	0	0	1	2	3.92		1	Gohama,venta	1	0	1	0	1	0	0	0	0	0	0		1	0	1	0	0	0	#NULL!
2024-05-26	09:58	29	2	1123	2107	100	22056100	50	2	22056100	1	1	0	0	1	0	0	1	0	0	0	0	0	0	1	2	3.92		1	Gohama,rasel vipar	1	0	1	0	1	0	0	0	0	0	0		1	0	1	0	0	0	#NULL!
2024-05-25	11:21	29	2	1124	2107	70	22056070	26	2	22056070	1	1	0	0	1	0	0	1	0	0	0	0	0	0	1	2	3.92		1	Gohama,dosla,batacitki,rasel vaipar	1	0	1	0	1	0	0	0	0	0	0		1	0	1	0	0	0	#NULL!
2024-05-26	12:30	18	2	1124	2107	50	22056050	21	2	22056050	1	1	0	0	1	0	0	1	0	0	0	0	0	0	1	2	3.92		1	Gohama,dosla	1	0	1	0	1	0	0	0	0	0	0		1	0	1	0	0	0	#NULL!
2024-05-23	13:09	18	2	1124	2107	60	22047060	40	2	22047060	1	1	0	0	1	0	0	1	0	0	0	0	0	0	1	2	3.92		1	Gohama,dosla	1	0	1	0	1	0	0	0	0	1	0		1	0	1	0	0	0	#NULL!
2024-05-26	13:31	29	2	1124	2107	120	22056120	60	1	22056120	1	1	0	0	1	0	0	1	0	0	0	0	0	0	1	2	3.92		1	Gohama,dosla	1	0	1	0	1	0	0	0	0	1	0		1	0	1	0	0	0	#NULL!
2024-06-03	10:04	29	2	1124	2107	70	22092070	45	1	22092070	1	1	0	0	1	0	0	1	0	0	0	0	0	0	1	2	3.92		1	Gohama,dosla	1	0	1	0	1	0	0	0	0	0	0		1	0	1	0	0	0	#NULL!
2024-06-12	09:03	29	2	1124	2107	110	22117110	55	1	22117110	1	1	0	0	1	0	0	1	0	0	0	0	0	0	1	2	3.92		1	Gohama,dosla	1	0	1	0	1	0	0	0	0	0	0		1	0	1	0	0	0	#NULL!
2024-05-31	11:49	19	2	1124	2106	110	22038110	25	1	22038110	1	1	0	0	1	0	0	1	0	0	0	0	0	0	1	2	3.92		1	Gohama, Dosla, Daris	1	0	1	0	1	0	0	0	0	0	0		1	0	1	0	0	0	#NULL!
2024-06-03	13:46	19	2	1124	2106	90	22091090	17	1	22091090	1	1	0	0	1	0	0	1	0	0	0	0	0	0	1	2	3.92		1	Gohama, Dosla,	1	0	1	0	1	0	0	0	0	0	0		1	0	1	0	0	0	#NULL!
2024-05-17	11:11	23	2	1124	2106	110	22002110	25	1	22002110	1	1	0	0	1	0	0	1	0	0	0	0	0	0	1	2	3.92		1	Gohama Masailal Doshla	1	0	1	0	1	0	0	0	0	0	0		1	0	1	0	0	0	#NULL!
2024-05-23	11:05	29	2	1124	2106	80	22047080	35	2	22047080	1	1	0	0	1	0	0	1	0	0	0	0	0	0	1	2	3.92		1	Goham,vimte	1	0	1	0	1	0	0	0	0	0	0		1	0	1	0	0	0	#NULL!
2024-07-28	14:17	15	1	1124	2106	60	11078060	55	1	11078060	1	1	0	0	1	0	0	1	0	0	0	0	0	0	1	2	3.92		1	Ghokra, gaitasap	1	0	1	0	1	0	0	0	0	0	0		1	0	1	0	0	0	#NULL!
2024-07-31	12:18	15	1	1124	2106	20	11083020	65	1	11083020	1	1	0	0	1	0	0	1	0	0	0	0	0	0	1	2	3.92		1	Ghokra, gaitasap	1	0	1	0	1	0	0	0	0	0	0		1	0	1	0	0	0	#NULL!
2024-08-07	10:24	15	1	1124	2106	10	11102010	30	1	11102010	1	1	0	0	1	0	0	1	0	0	0	0	0	0	1	2	3.92		1	Ghokra, daras	1	0	1	0	1	0	0	0	0	0	0		1	0	1	0	0	0	#NULL!
2024-08-08	12:29	15	1	1125	2106	60	11102060	75	1	11102060	1	1	0	0	1	0	0	1	0	0	0	0	0	0	1	2	3.92		1	Ghokra, daras	1	0	1	0	1	0	0	0	0	0	0		1	0	1	0	0	0	#NULL!
2024-08-11	12:53	15	1	1125	2106	30	11110030	33	2	11110030	1	1	0	0	1	0	0	1	0	0	0	0	0	0	1	2	3.92		1	Gaitasap,daras	1	0	1	0	1	0	0	0	0	0	0		1	0	1	0	0	0	#NULL!
2024-07-28	11:58	15	1	1125	2106	40	11078040	42	1	11078040	1	1	0	0	1	0	0	1	0	0	0	0	0	0	1	2	3.92		1	Gaita, lowlota	1	0	1	0	1	0	0	0	0	0	0		1	0	1	0	0	0	#NULL!
2024-06-04	12:10	19	2	1125	2106	110	22091110	37	2	22091110	1	1	0	0	1	0	0	1	0	0	0	0	0	0	1	2	3.92		1	Dosra, Gohama	1	0	1	0	1	0	0	0	0	0	0		1	0	1	0	0	0	#NULL!
2024-05-23	10:08	29	2	1125	2106	70	22047070	30	1	22047070	1	1	0	0	1	0	0	1	0	0	0	0	0	0	1	2	3.92		1	Dosla,gohama,maisalad	1	0	1	0	1	0	0	0	0	0	0		1	0	1	0	0	0	#NULL!
2024-05-20	10:35	29	2	1125	2106	70	22039070	28	2	22039070	1	1	0	0	1	0	0	1	0	0	0	0	0	0	1	2	3.92		1	Dosla,	1	0	1	0	1	0	0	0	0	0	0		#NULL!	0	1	0	0	0	#NULL!
2024-06-10	13:28	19	2	1125	2105	120	22127120	15	2	22127120	1	1	0	0	1	0	0	1	0	0	0	0	0	0	1	2	3.92		1	Dosala, Gohama	1	0	1	0	1	0	0	0	0	0	0		1	0	1	0	0	0	#NULL!
2024-06-05	10:36	13	2	1125	2105	20	22098020	51	1	22098020	1	1	0	0	1	0	0	1	0	0	0	0	0	0	1	2	3.92		1	Doasla gohoma,vemta	1	0	1	0	1	0	0	0	0	0	0		1	0	1	0	0	0	#NULL!
2024-06-01	11:38	13	2	1125	2105	30	22081030	30	1	22081030	1	1	0	0	1	0	0	1	0	0	0	0	0	0	1	2	3.92		1	Doasla gohoma,ponkiraj,rasel vipar	1	0	1	0	1	0	0	0	0	0	0		1	0	1	0	0	0	#NULL!
2024-06-26	12:27	30	1	1125	2105	50	11038050	37	2	11038050	1	1	0	0	1	0	0	1	0	0	0	0	0	0	1	2	3.92		1	Daras,Jatisap	1	0	1	0	1	0	0	0	0	1	0		1	0	1	0	0	0	#NULL!
2024-05-18	15:20	24	1	1125	2105	30	11015030	42	1	11015030	1	1	0	0	1	0	0	1	0	0	0	0	0	0	1	2	3.92		1	Daras,Guiyapora,Kalingira	1	0	1	0	1	0	0	0	0	0	0		1	0	1	0	0	0	#NULL!
2024-07-29	12:58	15	1	1125	2105	30	11079030	30	2	11079030	1	1	0	0	1	0	0	1	0	0	0	0	0	0	1	2	3.92		1	Daras,ghokra, gaitasap	1	0	1	0	1	0	0	0	0	0	0		1	0	1	0	0	0	#NULL!
2024-05-21	13:17	24	1	1127	2105	50	11020050	52	1	11020050	1	1	0	0	1	0	0	1	0	0	0	0	0	0	1	2	3.92		1	Daras,Azogor,Dumokhosap	1	0	1	0	1	0	0	0	0	0	0		1	0	1	0	0	0	#NULL!
2024-06-29	10:15	30	1	1127	2105	40	11041040	18	2	11041040	1	1	0	0	1	0	0	1	0	0	0	0	0	0	1	2	3.92		1	Daras ,Laulota	1	0	1	0	1	0	0	0	0	0	0		1	0	1	0	0	0	#NULL!
2024-05-27	10:49	29	2	1127	2105	80	22065080	42	2	22065080	1	1	0	0	0	0	1	1	0	0	0	0	0	0	0	2	3.92		2		1	0	1	0	1	0	0	0	0	0	0		1	0	1	0	0	0	#NULL!
2024-05-27	09:48	29	2	1127	2105	70	22065070	74	1	22065070	1	1	0	0	0	0	1	1	0	0	0	0	0	0	1	2	3.92		1	Gohama,rasel vipar	1	0	1	0	1	0	0	0	0	0	0		1	0	1	0	0	0	#NULL!
2024-06-02	11:32	29	2	1127	2105	110	22083110	54	1	22083110	1	1	0	0	0	0	1	1	0	0	0	0	0	0	1	2	3.92		1	Gohama,maischala	1	0	1	0	1	0	0	0	0	0	0		1	0	1	0	0	0	#NULL!
2024-06-06	12:41	29	2	1127	2105	110	22100110	30	1	22100110	1	1	0	0	0	0	1	1	0	0	0	0	0	0	1	2	3.92		1	Gohama,dosla,rasel viper	1	0	1	0	1	0	0	0	0	0	0		1	0	1	0	0	0	#NULL!
2024-05-30	09:15	29	2	1127	2104	100	22074100	36	1	22074100	1	1	0	0	0	0	1	1	0	0	0	0	0	0	1	2	3.92		1	Gohama,dosla	1	0	1	0	1	0	0	0	0	0	0		1	0	1	0	0	0	#NULL!
2024-05-30	12:41	29	2	1127	2104	120	22074120	25	1	22074120	1	1	0	0	0	0	1	1	0	0	0	0	0	0	1	2	3.92		1	Gohama,	1	0	1	0	1	0	0	0	0	0	0		1	0	1	0	0	0	#NULL!
2024-06-10	10:10	29	2	1127	2104	100	22128100	24	2	22128100	1	1	0	0	0	0	1	1	0	0	0	0	0	0	1	2	3.92		1	Gohama	1	0	1	0	1	0	0	0	0	0	0		#NULL!	0	1	0	0	0	#NULL!
2024-06-10	11:40	29	2	1127	2104	110	22128110	40	1	22128110	1	1	0	0	0	0	1	1	0	0	0	0	0	0	1	2	3.92		1	Gohama	1	0	1	0	1	0	0	0	0	0	0		1	0	1	0	0	0	#NULL!
2024-06-08	13:01	29	2	1127	2104	120	22047120	45	2	22047120	1	1	0	0	0	0	1	1	0	0	0	0	0	0	1	2	3.92		1	Gohama	1	0	1	0	1	0	0	0	0	0	0		1	0	1	0	0	0	#NULL!
2024-06-10	11:30	29	2	1127	2104	120	22128120	65	1	22128120	1	1	0	0	0	0	1	1	0	0	0	0	0	0	1	2	3.92		1	Gohama	1	0	1	0	1	0	0	0	0	0	0		1	0	1	0	0	0	#NULL!
2024-06-03	11:17	29	2	1128	2104	80	22092080	35	2	22092080	1	1	0	0	0	0	1	1	0	0	0	0	0	0	1	2	3.92		1	Gohama	1	0	1	0	1	0	0	0	0	0	0		1	0	1	0	0	0	#NULL!
2024-06-06	13:11	29	2	1129	2104	120	22100120	28	1	22100120	1	1	0	0	0	0	1	1	0	0	0	0	0	0	1	2	3.92		1	Gihama,rasel viper	1	0	1	0	1	0	0	0	0	0	0		1	0	1	0	0	0	#NULL!
2024-06-11	08:35	25	2	1129	2104	10	22120010	48	1	22120010	1	1	0	0	0	0	1	1	0	0	0	0	0	0	1	2	3.92		1	Doslasap, gohamasap	1	0	1	0	1	0	0	0	0	0	0		1	0	1	0	0	0	#NULL!
2024-05-15	12:01	23	2	1129	2104	70	22018070	43	1	22018070	1	1	0	0	0	0	0	1	0	1	0	0	0	0	1	2	3.92		1	Gohama	1	0	1	0	1	0	0	0	0	0	0		1	0	1	0	0	0	#NULL!
2024-07-03	13:00	15	1	1129	2104	50	11049050	40	2	11049050	1	1	0	0	1	0	0	0	0	0	1	0	0	0	0	2	3.92		2		1	0	1	0	1	0	0	0	0	0	0		#NULL!	0	1	0	0	0	#NULL!
2024-07-01	12:45	15	1	1129	2104	50	11045050	30	1	11045050	1	1	0	0	1	0	0	0	0	0	1	0	0	0	0	2	3.92		2		1	0	1	0	1	0	0	0	0	0	0		1	0	1	0	0	0	#NULL!
2024-06-30	10:23	15	1	1129	2103	10	11045010	30	2	11045010	1	1	0	0	1	0	0	0	0	0	1	0	0	0	0	2	3.92		2		1	0	1	0	1	0	0	0	0	0	0		1	0	1	0	0	0	#NULL!
2024-07-03	11:33	15	1	1129	2103	40	11049040	28	2	11049040	1	1	0	0	1	0	0	0	0	0	1	0	0	0	0	2	3.92		2		1	0	1	0	1	0	0	0	0	0	0		1	0	1	0	0	0	#NULL!
2024-05-20	12:19	21	2	1129	2103	20	22043020	30	2	22043020	1	1	0	0	1	0	0	0	0	0	1	0	0	0	0	2	3.92		2		1	0	1	0	1	0	0	0	0	0	0		1	0	1	0	0	0	#NULL!
2024-05-26	12:35	19	2	1129	2103	110	22055110	15	2	22055110	1	1	0	0	1	0	0	0	0	0	1	0	0	0	0	2	3.92		2		1	0	1	0	1	0	0	0	0	0	0		1	0	1	0	0	0	#NULL!
2024-07-03	14:02	15	1	1129	2103	60	11049060	44	1	11049060	1	1	0	0	1	0	0	0	0	0	1	0	0	0	1	2	3.92		1	Lowlota,daras,	1	0	1	0	1	0	0	0	0	0	0		1	0	1	0	0	0	#NULL!
2024-05-23	13:19	21	2	1129	2103	30	22051030	56	1	22051030	1	1	0	0	1	0	0	0	0	0	1	0	0	0	1	2	3.92		1	Doshla. Gohama. Maisialad. Rasel Vaipar.	1	0	1	0	1	0	0	0	0	1	0		1	0	1	0	0	0	#NULL!
2024-06-30	11:21	15	1	1130	2103	20	11045020	35	1	11045020	1	1	0	0	1	0	0	0	0	0	1	0	0	0	1	2	3.92		1	Daras,kobra	1	0	1	0	1	0	0	0	0	0	0		1	0	1	0	0	0	#NULL!
2024-07-07	12:11	15	1	1130	2103	30	11056030	45	1	11056030	1	1	0	0	1	0	0	0	0	0	1	0	0	0	1	2	3.92		1	Chandrobora,daras	1	0	1	0	1	0	0	0	0	0	0		1	0	1	0	0	0	#NULL!
2024-06-09	11:28	17	2	1130	2103	80	22105080	26	2	22105080	1	1	0	0	0	0	1	0	0	0	1	0	0	0	1	2	3.92		1	Dosla, Gohama	1	0	1	0	1	0	0	0	0	0	0		1	0	1	0	0	0	#NULL!
2024-07-06	11:51	15	1	1130	2103	50	11052050	55	2	11052050	1	1	0	0	0	0	0	1	0	0	1	0	0	0	0	2	3.92		2		1	0	1	0	1	0	0	0	0	0	0		1	0	1	0	0	0	#NULL!
2024-06-05	12:19	19	2		2103	80	22099080	55	2	22099080	1	1	0	0	0	0	0	1	0	0	1	0	0	0	0	2	3.92		2		1	0	1	0	1	0	0	0	0	0	0		1	0	1	0	0	0	#NULL!
2024-05-31	13:26	19	2		2103	120	22038120	26	2	22038120	1	1	0	0	0	0	0	1	0	0	1	0	0	0	0	2	3.92		2		1	0	1	0	1	0	0	0	0	0	0		1	0	1	0	0	0	#NULL!
2024-06-09	10:00	19	2		2102	70	22127070	23	2	22127070	1	1	0	0	0	0	0	1	0	0	1	0	0	0	0	2	3.92		2		1	0	1	0	1	0	0	0	0	0	0		1	0	1	0	0	0	#NULL!
2024-05-29	11:27	21	2		2102	20	22078020	38	2	22078020	1	1	0	0	1	0	0	0	0	0	0	0	0	0	1	1	1.96		1	Gohama. Maisialad	1	0	1	0	1	0	0	0	0	0	0		1	1	1	1	0	0	#NULL!
2024-08-13	11:16	17	1		2102	70	11113070	45	2	11113070	1	1	0	0	1	0	0	0	0	0	0	0	0	0	0	1	1.96		2		1	0	1	0	1	0	0	0	0	0	0		1	0	1	1	0	0	#NULL!
2024-08-18	11:36	17	1		2102	120	11120120	23	1	11120120	1	1	0	0	1	0	0	0	0	0	0	0	0	0	0	1	1.96		2		1	0	1	0	1	0	0	0	0	0	0		1	0	1	1	0	0	#NULL!
2024-08-07	09:59	17	1		2102	70	11127070	17	2	11127070	1	1	0	0	1	0	0	0	0	0	0	0	0	0	0	1	1.96		2		1	0	1	0	1	0	0	0	0	0	0		1	0	1	1	0	0	#NULL!
2024-05-26	10:09	21	2		2102	40	22060040	22	2	22060040	1	1	0	0	1	0	0	0	0	0	0	0	0	0	0	1	1.96		2		1	0	1	0	1	0	0	0	0	0	0		1	0	1	1	0	0	#NULL!
2024-06-26	11:00	24	1		2102	40	11092040	19	2	11092040	1	1	0	0	1	0	0	0	0	0	0	0	1	1	1	3	5.88	Jal dia bera deoya.	1	Rassels vipers, Daras	1	0	1	0	1	0	0	0	0	0	0		1	0	1	1	0	0	#NULL!
2024-05-14	13:13	20	2		2102	51	22014051	70	1	22014051	1	1	0	0	1	0	0	0	0	0	0	0	0	1	1	2	3.92	So ChatON thakta hoba	1	Dura ,gukra,darah	1	0	1	0	1	0	0	0	0	1	0		1	0	1	1	0	0	#NULL!
2024-08-05	19:08	17	1		2102	100	11077100	30	1	11077100	1	1	0	0	1	0	0	0	0	0	0	0	0	0	1	1	1.96		1	Raselviper, Daras, Goiapora	1	0	1	0	1	0	0	0	0	0	0		1	0	1	1	0	0	#NULL!
2024-08-10	12:59	24	1		2102	50	11104050	35	1	11104050	1	1	0	0	1	0	0	0	0	0	0	0	0	0	1	1	1.96		1	Raseels vipers, Daras,kalinjiri	1	0	1	0	1	0	0	0	0	0	0		1	0	1	1	0	0	#NULL!
2024-08-14	10:14	17	1		2102	100	11113100	20	2	11113100	1	1	0	0	1	0	0	0	0	0	0	0	0	0	1	1	1.96		1	Maicha Ranga	1	0	1	0	1	0	0	0	0	0	0		1	0	1	1	0	0	#NULL!
2024-08-09	10:55	17	1		2102	80	11105080	45	2	11105080	1	1	0	0	1	0	0	0	0	0	0	0	0	0	1	1	1.96		1	Jait, Dudraj, Guiapora,	1	0	1	0	1	0	0	0	0	0	0		1	0	1	1	0	0	#NULL!
2024-08-05	07:38	17	1		2101	90	11101090	45	1	11101090	1	1	0	0	1	0	0	0	0	0	0	0	0	0	1	1	1.96		1	Dudraj, Guiapora, Daras	1	0	1	0	1	0	0	0	0	0	0		1	0	1	1	0	0	#NULL!
2024-05-26	10:31	21	2		2101	50	22060050	40	1	22060050	1	1	0	0	1	0	0	0	0	0	0	0	0	0	1	1	1.96		1	Doshla. Gohama. Maisialad.	1	0	1	0	1	0	0	0	0	0	0		1	0	1	1	0	0	#NULL!
2024-05-31	11:17	21	2		2101	50	22043050	68	2	22043050	1	1	0	0	1	0	0	0	0	0	0	0	0	0	1	1	1.96		1	Doshla Gohama	1	0	1	0	1	0	0	0	0	0	0		1	0	1	1	0	0	#NULL!
2024-07-01	15:05	30	1		2101	60	11044060	28	2	11044060	1	1	0	0	1	0	0	0	0	0	0	0	0	0	1	1	1.96		1	Daras,Rasel viper,	1	0	1	0	1	0	0	0	0	0	0		1	0	1	1	0	0	#NULL!
2024-08-11	11:55	17	1		2101	90	11109090	50	2	11109090	1	1	0	0	1	0	0	0	0	0	0	0	0	0	1	1	1.96		1	Daras, Teheri, Jait, Dudraj	1	0	1	0	1	0	0	0	0	0	0		1	0	1	1	0	0	#NULL!
2024-08-06	08:00	17	1		2101	100	11101100	45	2	11101100	1	1	0	0	1	0	0	0	0	0	0	0	0	0	1	1	1.96		1	Daras, Teheri, Jait,	1	0	1	0	1	0	0	0	0	0	0		1	0	1	1	0	0	#NULL!
2024-08-03	11:57	17	1		2101	90	11086090	67	1	11086090	1	1	0	0	1	0	0	0	0	0	0	0	0	0	1	1	1.96		1	Daras, Teheri, Jait,	1	0	1	0	1	0	0	0	0	0	0		1	0	1	1	0	0	#NULL!
2024-08-02	10:18	17	1		2101	90	11097090	20	2	11097090	1	1	0	0	1	0	0	0	0	0	0	0	0	0	1	1	1.96		1	Daras, Teheri, Jait	1	0	1	0	1	0	0	0	0	0	0		1	0	1	1	0	0	#NULL!
2024-07-03	12:43	16	1		2101	110	11048110	27	2	11048110	1	1	0	0	1	0	0	0	0	0	0	0	0	0	1	1	1.96		1	Daras, Maicha Pona	1	0	1	0	1	0	0	0	0	0	0		1	0	1	1	0	0	#NULL!
2024-07-03	11:29	17	1		2101	100	11048100	30	2	11048100	1	1	0	0	1	0	0	0	0	0	0	0	0	0	1	1	1.96		1	Daras, Jait, Rasel Viper, guia pora	1	0	1	0	1	0	0	0	0	0	0		1	0	1	1	0	0	#NULL!
2024-07-31	18:21	17	1		2101	80	11097080	18	2	11097080	1	1	0	0	1	0	0	0	0	0	0	0	0	0	1	1	1.96		1	Daras, Jait, Guia Pora,	1	0	1	0	1	0	0	0	0	0	0		1	0	1	1	0	0	#NULL!
2024-07-09	10:34	17	1		2101	70	11059070	30	2	11059070	1	1	0	0	1	0	0	0	0	0	0	0	0	0	1	1	1.96		1	Daras, Jait, Guia pora	1	0	1	0	1	0	0	0	0	0	0		1	0	1	1	0	0	#NULL!
2024-07-11	11:30	17	1		2100	80	11063080	24	1	11063080	1	1	0	0	1	0	0	0	0	0	0	0	0	0	1	1	1.96		1	Daras, Jait, Guia pora	1	0	1	0	1	0	0	0	0	0	0		1	0	1	1	0	0	#NULL!
2024-08-18	10:28	17	1		2100	110	11120110	30	2	11120110	1	1	0	0	1	0	0	0	0	0	0	0	0	0	1	1	1.96		1	Daras, Guiapora, Teheri	1	0	1	0	1	0	0	0	0	0	0		1	0	1	1	0	0	#NULL!
2024-07-06	12:06	17	1		2100	110	11125110	40	1	11125110	1	1	0	0	1	0	0	0	0	0	0	0	0	0	1	1	1.96		1	Daras, Guia pora, Jait	1	0	1	0	1	0	0	0	0	0	0		1	0	1	1	0	0	#NULL!
2024-08-05	19:25	17	1		2100	110	11077110	35	1	11077110	1	1	0	0	1	0	0	0	0	0	0	0	0	0	1	1	1.96		1	Daras, Goiapora, Raselviper	1	0	1	0	1	0	0	0	0	0	0		1	0	1	1	0	0	#NULL!
2024-08-16	09:35	17	1		2100	100	11117100	54	1	11117100	1	1	0	0	1	0	0	0	0	0	0	0	0	0	1	1	1.96		1	Daraj, Teheri, Jait	1	0	1	0	1	0	0	0	0	0	0		1	0	1	1	0	0	#NULL!
2024-08-17	10:47	17	1		2100	80	11120080	17	2	11120080	1	1	0	0	0	0	0	1	0	0	0	0	0	0	0	1	1.96		2		1	0	1	0	1	0	0	0	0	0	0		1	0	1	1	0	0	#NULL!
2024-08-15	12:31	17	1		2100	90	11117090	70	2	11117090	1	1	0	0	0	0	0	1	0	0	0	0	0	0	0	1	1.96		2		1	0	1	0	1	0	0	0	0	0	0		1	0	1	1	0	0	#NULL!
2024-08-11	10:38	17	1		2100	80	11109080	35	2	11109080	1	1	0	0	0	0	0	1	0	0	0	0	0	0	0	1	1.96		2		1	0	1	0	1	0	0	0	0	0	0		1	0	1	1	0	0	#NULL!
2024-08-02	12:12	17	1		2100	100	11097100	24	2	11097100	1	1	0	0	0	0	0	1	0	0	0	0	0	0	0	1	1.96		2		1	0	1	0	1	0	0	0	0	0	0		1	0	1	1	0	0	#NULL!
2024-07-18	12:52	17	1		2100	90	11077090	20	2	11077090	1	1	0	0	0	0	0	1	0	0	0	0	0	0	1	1	1.96		1	Rasel Viper, kalsap	1	0	1	0	1	0	0	0	0	0	0		1	0	1	1	0	0	#NULL!
2024-08-17	12:06	17	1		2100	90	11120090	35	2	11120090	1	1	0	0	0	0	0	1	0	0	0	0	0	0	1	1	1.96		1	Guiapora, Daras, Teheri, Dudraj	1	0	1	0	1	0	0	0	0	0	0		1	0	1	1	0	0	#NULL!
2024-08-06	18:53	17	1		2100	110	11101110	30	2	11101110	1	1	0	0	0	0	0	1	0	0	0	0	0	0	1	1	1.96		1	Daras, Teheri, Jait, Dudraj	1	0	1	0	1	0	0	0	0	0	0		1	0	1	1	0	0	#NULL!
2024-08-10	11:46	17	1		2100	110	11105110	50	2	11105110	1	1	0	0	0	0	0	1	0	0	0	0	0	0	1	1	1.96		1	Daras, Teheri, Jait	1	0	1	0	1	0	0	0	0	0	0		1	0	1	1	0	0	#NULL!
2024-08-01	12:55	17	1		2099	110	11082110	19	2	11082110	1	1	0	0	0	0	0	1	0	0	0	0	0	0	1	1	1.96		1	Daras, Goiapora, Teheri, Raselviper	1	0	1	0	1	0	0	0	0	0	0		1	0	1	1	0	0	#NULL!
2024-05-16	11:12	38	1		2099	100	11002100	20	1	11002100	1	1	0	0	0	0	0	0	0	0	0	1	1	0	0	2	3.92		2		1	0	1	0	1	0	0	0	0	0	0		1	0	1	1	0	0	#NULL!
2024-08-10	09:00	17	1		2099	90	11105090	45	2	11105090	1	1	0	0	1	0	0	0	0	0	0	0	0	0	1	1	1.96		1	Daras, Teheri, Jait,	1	0	1	0	1	0	0	0	0	0	0		1	0	0	1	1	0	#NULL!
2024-05-19	13:50	32	1		2099	50	11010050	35	2	11010050	1	1	1	0	1	0	0	1	0	0	0	0	0	0	1	3	5.88		1	Jati, Ajgor, Machranga	1	0	0	0	1	0	0	0	0	0	0		1	0	0	1	0	0	#NULL!
2024-05-21	15:38	42	1		2099	120	11018120	62	1	11018120	1	1	0	0	1	0	1	1	0	0	0	0	0	0	1	3	5.88		1	Guiapora,daraj,duimukho	1	0	0	0	1	0	0	0	0	0	0		1	0	0	1	0	0	#NULL!
2024-05-23	14:18	41	1		2099	60	11025060	35	1	11025060	1	1	0	0	1	0	0	1	0	0	1	0	0	0	1	3	5.88		1	Jati, guiyapora, teira, daray, kalijit	1	0	0	0	1	0	0	0	0	1	0		2	0	0	1	0	0	#NULL!
2024-06-12	09:59	19	2		2099	110	22116110	25	2	22116110	1	1	1	0	1	0	0	0	1	0	0	0	0	0	1	3	5.88		1	Dosla, Gohama	1	0	1	0	1	0	0	0	0	0	0		1	0	0	0	0	0	#NULL!
2024-05-15	10:48	28	2		2099	70	22022070	52	1	22022070	1	1	1	0	0	0	0	1	0	0	1	0	0	0	1	3	5.88		1	Dosla,	1	0	1	0	1	0	0	0	0	0	0		1	0	0	0	0	0	#NULL!
2024-07-08	10:10	15	1		2099	40	11056040	65	2	11056040	1	1	0	0	1	0	0	1	0	0	1	0	0	0	0	3	5.88		2		1	0	1	0	1	0	0	0	0	0	0		1	0	0	0	0	0	#NULL!
2024-05-22	13:38	38	1		2099	80	11022080	46	2	11022080	1	1	0	1	0	0	0	1	0	0	0	0	0	0	1	2	3.92		1	Darai sap,goia pora,lawlota sap,jaty sap	1	0	1	0	1	0	0	0	0	0	0		1	0	0	1	0	0	#NULL!
2024-05-16	13:44	44	1		2099	110	11006110	47	1	11006110	1	1	0	0	1	0	0	1	0	0	0	0	0	0	1	2	3.92		1	King Kobra	1	0	1	0	1	0	0	0	0	0	0		1	0	0	1	0	0	#NULL!
2024-05-11	13:13	25	2		2099	20	22008020	29	1	22008020	1	1	0	0	1	0	0	0	0	1	0	0	0	0	0	2	3.92		2		1	0	1	0	1	0	0	0	0	0	0		1	0	0	1	0	0	#NULL!
2024-05-22	11:07	38	1		2099	70	11022070	32	1	11022070	1	1	0	0	1	0	0	0	0	1	0	0	0	0	1	2	3.92		1	Khoia jait, kala jait, dud raj, darai sap, goia pora, goni sap	1	0	1	0	1	0	0	0	0	0	0		1	0	0	1	0	0	#NULL!
2024-05-16	11:34	23	2		2098	110	22018110	45	1	22018110	2	1	0	1	1	0	0	1	0	1	0	0	0	0	0	4	7.84		2		2	0	0	0	0	0	0	0	0	0	0		2	0	1	0	0	0	#NULL!
2024-05-21	14:12	46	1		2098	120	11016120	45	1	11016120	2	1	0	0	1	0	0	1	0	1	0	0	0	0	1	3	5.88		1	Jarisap, daraissap, guiapora, duimukkha, jolora, laulota	1	0	1	0	0	0	0	0	0	0	0		1	1	1	0	0	0	#NULL!
2024-05-13	17:31	31	2		2098	90	22120090	32	2	22120090	1	1	1	0	1	0	0	0	0	0	1	0	0	0	1	3	5.88		1	Masuya,Gokra	#NULL!	0	0	0	0	0	0	0	0	0	0		1	1	1	0	0	0	#NULL!
2024-05-14	10:43	31	2		2098	100	22122100	50	2	22122100	1	1	1	0	1	0	0	0	0	0	1	0	0	0	1	3	5.88		1	Gokra	2	0	0	0	0	0	0	0	0	0	0		1	1	1	0	0	0	#NULL!
2024-06-26	13:21	46	1		2098	130	11091130	45	2	11091130	1	1	1	0	1	0	0	1	0	0	0	0	0	0	0	3	5.88		2		2	0	0	0	0	0	0	0	0	0	0		1	0	1	0	0	0	#NULL!
2024-05-16	03:40	48	1		2098	110	11007110	65	1	11007110	1	1	1	0	1	0	0	1	0	0	0	0	0	0	0	3	5.88		2		3	0	0	0	0	0	0	0	0	0	0		1	0	1	0	0	0	#NULL!
2024-05-19	10:32	14	2		2098	40	22029040	55	1	22029040	1	1	1	0	1	0	0	1	0	0	0	0	0	0	1	3	5.88		1	Darol,	2	0	0	0	0	0	0	0	0	0	0		1	0	1	0	0	0	#NULL!
2024-05-21	12:49	46	1		2098	110	11016110	66	1	11016110	2	1	1	0	0	0	0	1	0	1	0	0	0	0	1	3	5.88		1	Darais, jait, jolpora, terray, guiapora, chondonmora	1	0	1	0	0	0	0	0	0	0	0		1	0	1	0	0	0	#NULL!
2024-06-27	13:11	24	1		2098	20	11093020	29	2	11093020	1	1	0	0	1	0	0	1	0	1	0	0	0	0	0	3	5.88		2		2	0	0	0	0	0	0	0	0	0	0		1	0	1	0	0	0	#NULL!
2024-06-24	11:34	15	1		2098	50	11037050	23	2	11037050	2	1	0	0	1	0	0	1	0	1	0	0	0	0	0	3	5.88		2		1	0	1	0	0	0	0	0	0	0	0		1	0	1	0	0	0	#NULL!
2024-05-23	10:39	15	2		2098	10	22049010	40	2	22049010	1	1	0	0	1	0	0	1	0	0	1	0	0	0	0	3	5.88		2		2	0	0	0	0	0	0	0	0	0	0		1	0	1	0	0	0	#NULL!
2024-05-15	11:29	14	2		2098	10	22020010	35	2	22020010	1	1	0	0	1	0	0	1	0	0	1	0	1	0	0	4	7.84		#NULL!		2	0	0	0	0	0	0	0	0	0	0		1	0	1	0	0	0	#NULL!
2024-06-08	12:31	27	2		2097	100	22045100	30	2	22045100	2	1	0	0	1	0	0	1	0	0	1	0	0	0	0	3	5.88		2		1	0	1	0	0	0	0	0	0	0	0		1	0	1	0	0	0	#NULL!
2024-06-04	14:13	14	2		2097	60	22091060	30	2	22091060	2	1	0	0	1	0	0	1	0	0	0	1	0	0	1	3	5.88		1	Ghohoma, maichaalad	1	0	1	0	0	0	0	0	0	0	0		1	0	1	0	0	0	#NULL!
2024-05-29	10:16	14	2		2097	10	22073010	35	2	22073010	1	1	0	0	0	0	0	1	0	0	1	1	0	0	0	3	5.88		2		2	0	0	0	0	0	0	0	0	0	0		1	0	1	0	0	0	#NULL!
2024-05-30	14:01	27	2		2097	119	22072119	50	1	22072119	2	1	0	0	1	0	0	0	0	1	0	0	0	0	1	2	3.92		1	Ghuhama,Doshla,Darais etc.	1	0	1	0	0	0	0	0	0	0	0		1	1	0	1	0	0	#NULL!
2024-07-06	13:15	17	1		2097	120	11125120	40	2	11125120	1	1	0	0	1	0	1	0	0	0	0	0	0	0	0	2	3.92		2		3	0	0	0	0	0	0	0	0	0	0		1	0	1	1	0	0	#NULL!
2024-08-01	11:24	17	1		2097	100	11082100	40	2	11082100	1	1	0	0	1	0	0	1	0	0	0	0	0	0	1	2	3.92		1	Daras, Goiapora, Teheri, Raselviper	2	0	0	0	0	0	0	0	0	0	0		1	0	1	1	0	0	#NULL!
2024-06-01	11:41	21	2		2097	20	22087020	31	1	22087020	1	1	1	0	1	0	0	0	0	0	0	0	0	0	1	2	3.92		1	Rasel Vaipar. Doshla. Gokhra. King Kobra.	1	0	1	0	0	0	0	0	0	0	0		1	1	1	0	0	0	#NULL!
2024-05-11	15:02	25	2		2097	30	22008030	28	2	22008030	1	1	0	0	1	0	0	1	0	0	0	0	0	0	0	2	3.92		2		1	0	1	0	0	0	0	0	0	0	0		1	1	1	0	0	0	#NULL!
2024-05-12	15:52	27	2		2097	120	22003120	30	2	22003120	1	1	0	0	1	0	0	0	0	1	0	0	0	0	0	2	3.92		2		1	0	1	0	0	0	0	0	0	0	0		1	1	1	0	0	0	#NULL!
2024-05-14	16:32	19	2		2097	120	22012120	41	1	22012120	1	1	0	0	0	0	1	0	0	0	1	0	0	0	0	2	3.92		2		1	0	1	0	0	0	0	0	0	0	0		1	1	1	0	0	0	#NULL!
2024-05-18	14:21	19	2		2097	90	22029090	17	1	22029090	1	1	0	0	0	0	0	1	0	0	1	0	0	0	0	2	3.92		2		1	0	1	0	0	0	0	0	0	0	0		1	1	1	0	0	0	#NULL!
2024-05-18	10:43	32	1		2096	10	11010010	27	1	11010010	1	1	1	0	1	0	0	0	0	0	0	0	1	0	0	3	5.88		2		1	0	1	0	0	0	0	0	0	0	0		1	0	1	0	0	0	#NULL!
2024-08-17	14:03	48	1		2096	90	11029090	50	2	11029090	1	1	1	0	1	0	0	0	0	0	0	0	0	0	0	2	3.92		2		1	0	1	0	0	0	0	0	0	0	0		1	0	1	0	0	0	#NULL!
2024-07-29	14:46	48	1		2096	90	11074090	65	1	11074090	1	1	1	0	1	0	0	0	0	0	0	0	0	0	1	2	3.92		1	Dari, jati,masranga, takirsap, dudraj, sutanali	1	0	1	0	0	0	0	0	0	0	0		1	0	1	0	0	0	#NULL!
2024-07-30	10:13	24	1		2096	20	11074020	30	2	11074020	1	1	0	0	1	0	1	0	0	0	0	0	0	0	0	2	3.92		2		1	0	1	0	0	0	0	0	0	0	0		1	0	1	0	0	0	#NULL!
2024-05-14	12:39	21	2		2096	50	22122050	26	2	22122050	1	1	0	0	1	0	1	0	0	0	0	0	0	0	0	2	3.92		2		1	0	1	0	0	0	0	0	0	0	0		1	0	1	0	0	0	#NULL!
2024-06-10	12:10	25	2		2096	60	22111060	40	2	22111060	1	1	0	0	1	0	1	0	0	0	0	0	0	0	1	2	3.92		1	Doslasap, gohamasap	1	0	1	0	0	0	0	0	0	0	0		1	0	1	0	0	0	#NULL!
2024-06-10	11:45	19	2		2096	110	22127110	25	2	22127110	1	1	0	0	1	0	0	1	0	0	0	0	0	0	0	2	3.92		2		1	0	1	0	0	0	0	0	0	0	0		1	0	1	0	0	0	#NULL!
2024-06-11	09:58	19	2		2096	70	22116070	35	2	22116070	1	1	0	0	1	0	0	1	0	0	0	0	0	0	0	2	3.92		2		1	0	1	0	0	0	0	0	0	0	0		1	0	1	0	0	0	#NULL!
2024-05-27	10:54	19	2		2096	70	22064070	18	2	22064070	1	1	0	0	1	0	0	1	0	0	0	0	0	0	0	2	3.92		2		1	0	1	0	0	0	0	0	0	0	0		1	0	1	0	0	0	#NULL!
2024-05-11	17:18	14	2		2096	22	22004022	26	2	22004022	1	1	0	0	1	0	0	1	0	0	0	0	1	0	1	3	5.88		1	Ghohoma,Bora ,alad,ponkhirajshap	1	0	1	0	0	0	0	0	0	0	0		1	0	1	0	0	0	#NULL!
2024-05-18	10:35	38	1		2096	70	11010070	46	2	11010070	1	1	0	0	1	0	0	1	0	0	0	0	0	0	1	2	3.92		1	Mach ranga, deia sap	1	0	1	0	0	0	0	0	0	0	0		1	0	1	0	0	0	#NULL!
2024-08-17	12:59	24	1		2096	20	11029020	35	1	11029020	1	1	0	0	1	0	0	1	0	0	0	0	0	0	1	2	3.92		1	Laulota,Jatisap, Tehira,Dumukho	1	0	1	0	0	0	0	0	0	0	0		1	0	1	0	0	0	#NULL!
2024-07-04	11:21	24	1		2095	10	11051010	24	1	11051010	1	1	0	0	1	0	0	1	0	0	0	0	0	0	1	2	3.92		1	Jatisap,Daras	1	0	1	0	0	0	0	0	0	0	0		1	0	1	0	0	0	#NULL!
2024-08-07	13:23	24	1		2095	30	11089030	27	1	11089030	1	1	0	0	1	0	0	1	0	0	0	0	0	0	1	2	3.92		1	Jatisap, ghokra,poddoghokro	1	0	1	0	0	0	0	0	0	0	0		1	0	1	0	0	0	#NULL!
2024-06-04	12:00	25	2		2095	50	22123050	83	1	22123050	1	1	0	0	1	0	0	1	0	0	0	0	0	0	1	2	3.92		1	Gohamasap,doslasap	1	0	1	0	0	0	0	0	0	0	0		1	0	1	0	0	0	#NULL!
2024-08-15	10:50	48	1		2095	70	11116070	40	2	11116070	1	1	0	0	1	0	0	1	0	0	0	0	0	0	1	2	3.92		1	Dari,,reselbypars, masranga, jolpora	1	0	1	0	0	0	0	0	0	0	0		1	0	1	0	0	0	#NULL!
2024-05-25	13:24	24	1		2095	20	11033020	28	2	11033020	1	1	0	0	1	0	0	1	0	0	0	0	0	0	1	2	3.92		1	Daras,Kalas	1	0	1	0	0	0	0	0	0	0	0		1	0	1	0	0	0	#NULL!
2024-05-23	11:00	24	1		2095	40	11027040	25	1	11027040	1	1	0	0	1	0	0	1	0	0	0	0	0	0	1	2	3.92		1	Daras,Dumukhosap	1	0	1	0	0	0	0	0	0	0	0		1	0	1	0	0	0	#NULL!
2024-05-20	10:35	35	1		2095	70	11017070	24	1	11017070	1	1	0	0	1	0	0	0	0	0	1	0	0	0	0	2	3.92		2		1	0	1	0	0	0	0	0	0	0	0		1	0	1	0	0	0	#NULL!
2024-06-06	12:33	19	2		2095	110	22099110	58	2	22099110	1	1	0	0	1	0	0	0	0	0	1	0	0	0	0	2	3.92		2		1	0	1	0	0	0	0	0	0	0	0		1	0	1	0	0	0	#NULL!
2024-07-31	14:46	48	1		2095	90	11085090	55	1	11085090	1	1	0	0	1	0	0	0	0	0	1	0	0	0	1	2	3.92		1	Dari, jati, dudraj, masranga, takirsap	1	0	1	0	0	0	0	0	0	0	0		1	0	1	0	0	0	#NULL!
2024-07-02	13:56	24	1		2095	10	11047010	32	1	11047010	1	1	0	0	1	0	0	0	0	0	0	0	0	0	1	1	1.96		1	Cobra, Daras,Tiathodi	1	0	1	0	0	0	0	0	0	0	0		1	0	1	1	0	0	#NULL!
2024-07-16	12:40	24	1		2095	20	11070020	25	1	11070020	1	1	0	0	1	0	0	0	0	0	0	0	0	0	1	1	1.96		1	Jatisap,Guiyapora	1	1	1	0	0	0	0	0	0	0	0		1	0	1	0	0	0	#NULL!
2024-05-11	11:41	31	2		2095	70	22009070	80	2	22009070	1	1	1	0	1	0	0	0	0	0	1	0	0	0	1	3	5.88		1	Goma	#NULL!	0	0	0	0	0	0	0	0	0	0		1	0	0	1	0	0	#NULL!
2024-06-22	12:20	47	1		2094	110	11032110	30	1	11032110	1	1	0	0	1	0	0	0	0	1	1	0	0	0	1	3	5.88		1	Jatisap	1	0	1	0	0	0	0	0	0	0	0		#NULL!	0	0	0	0	0	#NULL!
2024-08-12	12:40	39	1		2094	50	11107050	52	2	11107050	2	1	0	0	1	0	1	1	0	0	0	0	0	0	1	3	5.88		1	Masranga, daraisap, jatisap, tekirsap, gonisap, jolpora, sutanale, guiapora, kalinjira,	1	0	0	0	1	0	0	1	1	0	0		1	0	1	0	0	0	#NULL!
2024-07-26	12:39	39	1		2094	30	11099030	58	2	11099030	2	1	0	0	1	0	1	1	0	0	0	0	0	0	1	3	5.88		1	Joldari,tkirsap, masranga, jolpora, dumukhesap,	1	0	0	0	1	0	0	1	1	0	0		1	0	1	0	0	0	#NULL!
2024-07-10	13:23	39	1		2094	60	11057060	40	2	11057060	3	1	0	0	1	0	1	1	0	0	0	0	0	0	1	3	5.88		1	Masranga, daraisap, tekirsap, dumukhesap, jolpora, uralmoharaz,	1	0	0	0	1	0	0	1	1	0	0		2	0	1	0	0	0	#NULL!
2024-06-25	10:18	46	1		2094	80	11091080	40	2	11091080	2	1	1	0	0	0	0	1	0	0	1	0	0	0	1	3	5.88		1	Daris jatisap	1	0	0	0	1	0	0	1	1	0	0		1	0	1	0	0	0	#NULL!
2024-06-11	09:26	13	2		2094	10	22115010	24	2	22115010	2	1	0	0	1	0	0	1	0	0	0	0	0	0	0	2	3.92		2		1	0	0	0	1	0	0	1	1	0	0		2	0	1	1	0	0	#NULL!
2024-05-15	14:59	42	1		2094	80	11005080	42	2	11005080	1	1	0	0	1	0	0	1	0	0	0	0	1	0	0	3	5.88		2		1	0	0	0	1	0	0	1	1	0	0		1	0	1	0	0	0	#NULL!
2024-07-08	12:51	46	1		2094	120	11053120	30	1	11053120	1	1	0	0	1	0	0	1	0	0	0	0	0	0	0	2	3.92		2		1	0	0	0	1	0	0	1	1	0	0		2	0	1	0	0	0	#NULL!
2024-05-15	11:54	20	2		2094	20	22022020	65	1	22022020	3	1	0	0	0	0	0	0	0	0	1	0	0	0	1	1	1.96		1	Dollars, guhama, daras	1	0	1	0	1	0	0	1	1	0	0		1	0	1	1	0	0	#NULL!
2024-05-16	12:04	17	2		2094	100	22017100	40	2	22017100	1	2	0	0	0	0	0	0	0	0	0	0	0	0	1	0	0		1	Dosla, Gohama	1	0	1	0	1	0	0	1	1	0	0		2	0	1	1	0	0	#NULL!
2024-05-18	10:56	39	1		2094	10	11012010	53	1	11012010	1	1	0	0	1	0	0	0	0	0	0	1	1	0	1	3	5.88		1	Masrangya, jolpora, ghorgosa, jatisap	1	0	0	0	1	0	1	1	0	0	0		1	0	1	0	0	0	#NULL!
2024-05-23	08:52	38	1		2094	90	11022090	30	2	11022090	2	1	0	1	1	0	1	0	0	0	0	0	0	0	1	3	5.88		1	Jaty sap,law lota sap	1	0	0	0	1	0	0	1	1	0	0		2	0	0	1	0	0	#NULL!
2024-05-23	13:00	38	1		2093	110	11022110	38	1	11022110	1	1	0	1	0	0	0	1	0	0	0	0	0	0	1	2	3.92		1	Jaty sap, darai sap,goia pora sap	1	0	0	0	1	0	0	1	1	0	0		2	0	0	1	0	0	#NULL!
2024-05-21	14:53	38	1		2093	120	11121120	40	2	11121120	1	1	0	0	0	0	0	1	0	1	0	0	0	0	0	2	3.92		2		1	0	0	0	1	0	0	1	1	1	0		2	0	0	1	0	0	#NULL!
2024-05-15	13:07	44	1		2093	80	11006080	30	2	11006080	1	1	0	0	1	0	0	0	0	0	0	0	0	0	0	1	1.96		2		1	0	1	0	1	0	0	1	1	0	0		1	0	0	1	0	1	#NULL!
2024-05-27	09:51	12	2		2093	10	22061010	58	1	22061010	1	1	0	0	1	0	1	0	0	0	0	0	0	0	1	2	3.92		1	Guhama	1	0	0	0	1	0	0	0	1	0	0		2	0	1	0	0	0	#NULL!
2024-06-12	08:54	12	2		2093	40	22113040	36	1	22113040	1	1	0	0	1	0	1	0	0	0	0	0	0	0	1	2	3.92		1	Dosla	1	0	0	0	1	0	0	0	1	0	0		1	0	1	0	0	0	#NULL!
2024-05-28	10:07	12	2		2093	40	22061040	45	1	22061040	1	1	0	0	1	0	0	1	0	0	0	0	0	0	0	2	3.92		2		1	0	0	0	1	0	0	0	1	0	0		2	0	1	0	0	0	#NULL!
2024-05-12	12:29	16	2		2093	110	22007110	40	2	22007110	1	2	0	0	0	0	0	0	0	0	0	0	0	0	1	0	0		1	Dosla,vemta,	1	0	1	0	1	0	0	0	1	0	0		1	1	0	1	0	0	#NULL!
2024-08-14	12:20	39	1		2093	50	11111050	35	2	11111050	2	1	0	0	1	0	1	0	0	0	1	0	0	0	1	3	5.88		1	Daraisap, jatisap, tekirsap, masranga, jolpora, dumukhesap, laulota	1	0	0	0	0	1	0	1	0	0	0		1	0	1	0	0	0	#NULL!
2024-07-17	11:53	46	1		2093	110	11069110	35	2	11069110	2	1	0	0	1	0	1	1	0	0	0	0	0	0	0	3	5.88		2		1	0	0	0	1	0	0	1	0	0	0		1	1	1	0	0	0	#NULL!
2024-06-09	10:17	13	2		2093	20	22107020	61	1	22107020	2	1	0	0	1	0	0	1	0	0	1	0	0	0	1	3	5.88		1	Doasla,gohoma,gogra,rasel vipar	1	0	0	0	1	0	0	1	0	0	0		2	1	1	0	0	0	#NULL!
2024-07-16	11:16	46	1		2093	70	11069070	26	2	11069070	3	1	0	0	1	0	0	1	0	0	1	0	0	0	1	3	5.88		1	Daris jatisap Russell viper	1	0	0	0	1	0	0	1	0	0	0		1	1	1	0	0	0	#NULL!
2024-07-10	10:28	46	1		2093	100	11057100	37	2	11057100	3	1	1	0	1	0	0	1	0	0	0	0	0	0	0	3	5.88		2		1	0	0	0	1	0	0	1	0	0	0		2	0	1	0	0	0	#NULL!
2024-07-03	11:08	46	1		2092	100	11046100	23	2	11046100	3	1	0	0	1	0	1	1	0	0	0	0	0	0	1	3	5.88		1	Daris guiapora jolpora	1	0	0	0	1	0	0	1	0	0	0		2	0	1	0	0	0	#NULL!
2024-06-30	11:39	46	1		2092	80	11043080	50	1	11043080	2	1	1	0	1	0	0	0	1	0	0	0	0	0	0	3	5.88		2		1	0	0	0	1	0	0	1	0	0	0		1	0	1	0	0	0	#NULL!
2024-05-23	13:36	23	2		2092	90	22125090	35	1	22125090	2	1	0	0	1	0	0	1	0	1	0	0	0	0	0	3	5.88		2		1	0	0	0	1	0	0	1	0	0	0		1	0	1	0	0	0	#NULL!
2024-06-02	09:56	13	2		2092	40	22081040	45	2	22081040	2	1	0	0	1	0	0	1	0	0	1	0	0	0	0	3	5.88		2		1	0	0	0	1	0	0	1	0	0	0		2	0	1	0	0	0	#NULL!
2024-05-29	10:46	13	2		2092	20	22072020	62	1	22072020	2	1	0	0	1	0	0	1	0	0	1	0	0	0	0	3	5.88		2		1	0	0	0	1	0	0	1	0	0	0		2	0	1	0	0	0	#NULL!
2024-07-08	11:04	46	1		2092	100	11053100	55	2	11053100	3	1	0	0	1	0	0	1	0	0	1	0	0	0	0	3	5.88		2		1	0	0	0	1	0	0	1	0	0	0		2	0	1	0	0	0	#NULL!
2024-08-10	10:39	39	1		2092	40	11103040	19	2	11103040	2	1	0	0	1	0	0	1	0	0	1	0	0	0	1	3	5.88		1	Masranga, jolpora, daraisap, dumukhesap, tiyaturi, jatisap, joldari	1	0	0	0	1	0	0	1	0	0	0		1	0	1	0	0	0	#NULL!
2024-05-25	12:14	13	2		2092	20	22054020	26	1	22054020	2	1	0	0	1	0	0	1	0	0	1	0	0	0	1	3	5.88		1	Doasla,rasel vipar	1	0	0	0	1	0	0	1	0	0	0		2	0	1	0	0	0	#NULL!
2024-06-04	11:48	13	2		2092	60	22060060	26	2	22060060	3	1	0	0	1	0	0	1	0	0	1	0	0	0	1	3	5.88		1	Gohoma,ojagor,doasla	1	0	0	0	1	0	0	1	0	0	0		2	0	1	0	0	0	#NULL!
2024-05-29	12:34	25	2		2092	30	22077030	74	1	22077030	2	1	0	0	1	0	0	0	0	1	1	0	0	0	1	3	5.88		1	Doslasap,gohamasap,maisalad	1	0	0	0	1	0	0	1	0	0	0		1	0	1	0	0	0	#NULL!
2024-07-03	13:41	46	1		2092	120	11046120	28	2	11046120	3	1	0	0	1	0	0	1	0	0	0	1	0	0	0	3	5.88		2		1	0	0	0	1	0	0	1	0	0	0		1	0	1	0	0	0	#NULL!
2024-05-27	11:45	25	2		2092	20	22068020	35	2	22068020	2	1	0	0	1	0	0	1	0	0	0	0	0	0	0	2	3.92		2		1	0	0	0	1	0	0	1	0	0	0		1	0	1	1	0	0	#NULL!
2024-05-26	10:36	13	2		2091	40	22054040	48	2	22054040	3	1	0	0	1	0	0	1	0	0	0	0	0	0	0	2	3.92		2		1	0	0	0	1	0	0	1	0	0	0		2	0	1	1	0	0	#NULL!
2024-06-23	14:29	17	1		2091	100	11036100	60	1	11036100	3	1	0	0	1	0	0	1	0	0	0	0	0	0	1	2	3.92		1	Guia pora, kalinjori	1	0	0	0	1	0	0	1	0	0	0		2	0	1	1	0	0	#NULL!
2024-05-23	11:17	11	2		2091	20	22125020	47	1	22125020	3	1	0	0	1	0	0	1	0	0	0	0	0	0	1	2	3.92		1	Gojoma,dorla,rasel viper	1	1	0	0	1	0	0	1	0	0	0		1	1	1	0	0	0	#NULL!
2024-05-11	14:21	16	2		2091	90	22007090	62	1	22007090	1	1	0	0	1	0	0	0	0	0	1	0	0	0	1	2	3.92		1	Darash,dosla,gohoma	1	0	0	0	1	0	0	1	0	1	0		1	1	1	0	0	0	#NULL!
2024-05-25	11:25	24	1		2091	10	11033010	60	1	11033010	1	1	0	0	1	0	1	0	0	0	0	0	0	0	1	2	3.92		1	Jatisap,chondonguia	1	0	0	0	1	0	0	1	0	0	0		2	0	1	0	0	0	#NULL!
2024-07-08	12:00	46	1		2091	110	11053110	32	2	11053110	1	1	0	0	1	0	0	1	0	0	0	0	0	0	1	2	3.92		1	Jatisap daras	1	0	0	0	1	0	0	1	0	0	0		2	0	1	0	0	0	#NULL!
2024-05-19	15:00	13	2		2091	60	22028060	36	2	22028060	1	1	0	0	1	0	0	1	0	0	0	0	0	0	1	2	3.92		1	Gohoma,doasla,daroil	1	0	0	0	1	0	0	1	0	0	0		2	0	1	0	0	0	#NULL!
2024-05-19	09:55	29	2		2091	100	22030100	30	2	22030100	1	1	0	0	1	0	0	1	0	0	0	0	0	0	1	2	3.92		1	Gohama,karol	1	0	0	0	1	0	0	1	0	0	0		2	0	1	0	0	0	#NULL!
2024-06-11	10:53	29	2		2091	80	22117080	45	2	22117080	1	1	0	0	1	0	0	1	0	0	0	0	0	0	1	2	3.92		1	Gohama	1	0	0	0	1	0	0	1	0	0	0		2	0	1	0	0	0	#NULL!
2024-05-13	10:35	29	2		2091	71	22013071	25	2	22013071	1	1	0	0	1	0	0	1	0	0	0	0	0	0	1	2	3.92		1	Gohama	1	0	0	0	1	0	0	1	0	0	0		2	0	1	0	0	0	#NULL!
2024-05-26	10:37	25	2		2091	50	22059050	45	1	22059050	1	1	0	0	1	0	0	1	0	0	0	0	0	0	1	2	3.92		1	Doslasap	1	0	0	0	1	0	0	1	0	0	0		1	0	1	0	0	0	#NULL!
2024-05-19	11:14	29	2		2091	111	22030111	64	1	22030111	1	1	0	0	1	0	0	1	0	0	0	0	0	0	1	2	3.92		1	Dosla,gohama	1	0	0	0	1	0	0	1	0	0	0		2	0	1	0	0	0	#NULL!
2024-05-23	11:00	13	2		2091	10	22045010	32	2	22045010	1	1	0	0	1	0	0	1	0	0	0	0	0	0	1	2	3.92		1	Doasla,vemta,	1	0	0	0	1	0	0	1	0	0	0		2	0	1	0	0	0	#NULL!
2024-06-01	09:37	13	2		2090	10	22081010	54	1	22081010	1	1	0	0	1	0	0	1	0	0	0	0	0	0	1	2	3.92		1	Doasla gohoma,gohama,darais,maisala	1	0	0	0	1	0	0	1	0	0	0		2	0	1	0	0	0	#NULL!
2024-05-16	14:40	33	1		2090	50	11001050	38	1	11001050	1	1	0	0	1	0	0	1	0	0	0	0	0	0	1	2	3.92		1	Daras, jatisap,gokkhoraj	1	0	0	0	1	0	0	1	0	0	0		1	0	1	0	0	0	#NULL!
2024-06-03	12:15	29	2		2090	90	22092090	65	1	22092090	1	1	0	0	0	0	1	1	0	0	0	0	0	0	1	2	3.92		1	Gohama,dosla	1	0	0	0	1	0	0	1	0	0	0		2	0	1	0	0	0	#NULL!
2024-05-29	11:51	29	2		2090	90	22074090	50	2	22074090	1	1	0	0	0	0	1	1	0	0	0	0	0	0	1	2	3.92		1	Dosla,vemta	1	0	0	0	1	0	0	1	0	0	0		2	0	1	0	0	0	#NULL!
2024-05-15	11:22	12	2		2090	10	22017010	30	2	22017010	1	1	0	0	1	0	0	0	0	1	0	0	0	0	0	2	3.92		2		1	0	0	0	1	0	0	1	0	0	0		2	0	1	0	0	0	#NULL!
2024-08-07	12:32	17	1		2090	90	11127090	60	1	11127090	2	1	0	0	1	0	0	0	0	0	0	0	0	0	0	1	1.96		2		1	0	1	0	1	0	0	1	0	0	0		1	0	1	1	0	0	#NULL!
2024-08-15	11:02	17	1		2090	80	11117080	65	1	11117080	2	1	0	0	1	0	0	0	0	0	0	0	0	0	1	1	1.96		1	Daras, Teheri, Jait, Dudraj	1	0	1	0	1	0	0	1	0	0	0		1	0	1	1	0	0	#NULL!
2024-06-03	10:34	21	2		2090	10	22095010	35	2	22095010	1	1	0	0	1	0	0	0	0	0	0	0	0	0	0	1	1.96		2		1	0	1	0	1	0	0	1	0	0	0		1	1	1	0	0	0	#NULL!
2024-06-12	10:13	21	2		2090	58	22112058	62	1	22112058	1	1	0	0	1	0	0	0	0	0	0	0	0	0	1	1	1.96		1	Gohama. Doshla. Maisialad	1	0	1	0	1	0	0	1	0	0	0		1	1	1	0	0	0	#NULL!
2024-05-28	14:41	21	2		2090	60	22069060	65	1	22069060	1	1	0	0	1	0	0	0	0	0	0	0	0	0	1	1	1.96		1	Gohama. Darash. Maisialad.	1	0	1	0	1	0	0	1	0	1	0		1	1	1	0	0	0	#NULL!
2024-05-29	10:16	21	2		2090	10	22078010	50	2	22078010	1	1	0	0	1	0	0	0	0	0	0	0	0	0	1	1	1.96		1	Doshla. Gohama.	1	0	1	0	1	0	0	1	0	0	0		1	1	1	0	0	0	#NULL!
2024-05-27	11:16	21	2		2089	10	22069010	46	1	22069010	1	1	0	0	1	0	0	0	0	0	0	0	0	0	1	1	1.96		1	Doshla. Gohama.	1	0	1	0	1	0	0	1	0	1	0		1	1	1	0	0	0	#NULL!
2024-06-03	13:13	21	2		2089	30	22095030	45	1	22095030	1	1	0	0	1	0	0	0	0	0	0	0	0	0	1	1	1.96		1	Doshla. Darash	1	0	1	0	1	0	0	1	0	0	0		1	1	1	0	0	0	#NULL!
2024-05-28	11:21	21	2		2089	40	22069040	25	2	22069040	1	1	0	0	1	0	0	0	0	0	0	0	0	0	0	1	1.96		2		1	0	1	0	1	0	0	1	0	0	0		1	0	1	0	0	0	#NULL!
2024-05-25	11:29	21	2		2089	20	22060020	50	2	22060020	1	1	0	0	1	0	0	0	0	0	0	0	0	0	1	1	1.96		1	Gohama	1	0	1	0	1	0	0	1	0	0	0		1	0	1	0	0	0	#NULL!
2024-06-06	13:13	21	2		2089	60	22104060	51	1	22104060	1	1	0	0	1	0	0	0	0	0	0	0	0	0	1	1	1.96		1	Doshla. Gohama	1	0	1	0	1	0	0	1	0	0	0		1	0	1	0	0	0	#NULL!
2024-05-12	13:57	16	2		2089	120	22007120	51	1	22007120	1	2	0	0	0	0	0	0	0	0	0	0	0	0	0	0	0		2		1	0	1	0	1	0	0	1	0	0	0		1	0	1	1	0	0	#NULL!
2024-05-11	11:19	15	2		2089	10	22007010	45	2	22007010	1	1	0	0	1	0	0	1	0	0	0	0	0	0	0	2	3.92		2		1	0	0	0	1	0	1	0	0	0	0		1	0	1	0	0	0	#NULL!
2024-05-19	12:54	14	2		2089	50	22029050	30	2	22029050	2	1	1	0	1	0	0	1	0	0	0	0	0	0	0	3	5.88		2		1	0	0	0	1	1	0	0	0	0	0		1	0	1	0	0	0	#NULL!
2024-05-12	15:37	31	2		2089	110	22009110	53	1	22009110	1	1	1	0	1	0	0	0	0	0	0	0	0	0	0	2	3.92		#NULL!		1	0	0	0	1	1	0	0	0	0	0		1	1	1	0	0	0	#NULL!
2024-05-12		31	2		2089	120	22009120	42	2	22009120	1	1	1	0	1	0	0	0	0	0	0	0	0	0	1	2	3.92		1	Gokra,Masuya	1	0	0	0	1	1	0	0	0	0	0		1	1	1	0	0	0	#NULL!
2024-05-31	09:52	21	2		2089	40	22043040	49	1	22043040	1	1	0	0	1	0	0	0	0	0	0	0	0	0	1	1	1.96		1	Gokhra. Maisialad. Gohama.	1	0	1	0	1	1	0	0	0	0	0		1	0	1	0	0	0	#NULL!
2024-06-11	13:22	19	2		2088	90	22116090	31	2	22116090	1	1	0	0	1	0	0	0	0	0	0	0	0	0	1	1	1.96		1	Gohama	1	0	1	0	1	1	0	0	0	0	0		1	0	1	0	0	0	#NULL!
2024-05-19	14:56	46	1		2088	120	11008120	70	1	11008120	1	1	0	0	0	0	0	0	0	0	0	0	1	0	1	1	1.96		1	jatisap, guiapora	1	0	1	0	1	1	0	0	0	0	0		1	0	1	1	0	0	#NULL!
2024-05-25	09:54	38	1		2088	10	11028010	20	2	11028010	1	1	0	0	1	0	0	1	0	0	0	0	0	0	0	2	3.92		2		1	0	0	0	0	0	0	1	1	0	0		2	0	0	1	0	0	#NULL!
2024-05-12	13:44	20	2		2088	50	22006050	36	1	22006050	2	1	0	0	1	0	0	0	0	0	1	0	0	0	0	2	3.92		2		1	0	1	0	1	0	0	0	1	0	0		1	0	0	1	0	0	#NULL!
2024-05-21	10:55	44	1		2088	100	11019100	28	2	11019100	1	1	0	0	1	0	0	0	0	0	0	1	0	0	0	2	3.92		2		1	0	0	0	1	0	0	0	1	0	0		2	0	0	0	0	1	#NULL!
2024-06-07	10:22	13	2		2088	60	22037060	45	2	22037060	2	1	0	0	1	0	0	1	0	0	1	0	0	0	0	3	5.88		2		1	0	0	0	1	0	0	1	0	0	0		2	0	0	1	0	0	#NULL!
2024-06-23	11:17	39	1		2088	10	11034010	45	1	11034010	2	1	0	0	1	0	0	1	0	0	1	0	0	0	1	3	5.88		1	Daraisap, jatisap, tekirsap, gonisap, masranga, jolpora,	1	0	0	0	1	0	0	1	0	0	0		1	0	0	1	0	0	#NULL!
2024-05-20	12:41	23	2		2088	80	22036080	47	2	22036080	1	1	0	0	1	0	0	1	0	1	0	0	1	0	0	4	7.84		#NULL!		1	0	0	0	1	0	0	1	0	0	0		1	0	0	0	0	0	#NULL!
2024-07-04	11:16	17	1		2088	70	11125070	40	2	11125070	1	1	0	0	1	0	0	1	0	0	1	0	0	0	1	3	5.88		1	Rasel Viper, Jait, Dumuikkha	1	0	0	0	1	0	0	1	0	0	0		2	0	0	0	0	0	#NULL!
2024-05-21	13:07	48	1		2088	110	11020110	50	2	11020110	1	1	1	0	1	0	0	0	0	0	0	1	0	0	1	3	5.88		1	Jatisap.daras sap.	1	0	0	0	1	0	0	1	0	0	0		2	0	0	0	0	0	#NULL!
2024-06-07	08:52	13	2		2088	40	22037040	40	2	22037040	1	1	0	0	1	0	0	1	0	0	0	0	0	0	0	2	3.92		2		1	0	0	0	1	0	0	1	0	0	0		2	0	0	1	0	0	#NULL!
2024-05-23	10:26	21	2		2088	10	22051010	72	2	22051010	1	1	0	0	1	0	0	0	0	0	0	0	0	0	1	1	1.96		1	Gohama. Doshla. Ojagor	1	0	1	0	0	0	0	0	1	0	0		1	1	1	0	0	0	#NULL!
2024-05-25	10:50	13	2		2087	11	22054011	55	1	22054011	2	1	0	0	1	0	0	1	0	0	1	0	0	0	1	3	5.88		1	Doasla gohoma,khoris, maisa allahd,sankini,bohira vora	1	0	0	0	0	0	0	1	0	0	0		2	0	1	0	0	0	#NULL!
2024-05-21	12:58	35	1		2087	120	11017120	35	1	11017120	3	1	0	0	1	0	1	0	0	0	0	0	0	0	0	2	3.92		#NULL!		1	0	1	0	0	0	0	1	0	0	0		1	0	1	0	0	0	#NULL!
2024-07-25	10:54	15	1		2087	50	11129050	70	1	11129050	1	1	0	0	1	0	0	1	0	0	0	0	0	0	0	2	3.92		2		1	0	0	0	0	0	0	1	0	0	0		2	0	1	0	0	0	#NULL!
2024-06-10	10:59	21	2		2087	110	22062110	23	2	22062110	1	1	0	0	1	0	0	0	0	0	0	0	0	0	0	1	1.96		2		1	0	1	0	0	0	0	1	0	0	0		1	1	1	0	0	0	#NULL!
2024-06-01	12:55	21	2		2087	30	22087030	30	2	22087030	1	1	0	0	1	0	0	0	0	0	0	0	0	0	0	1	1.96		2		1	0	1	0	0	0	0	1	0	0	0		1	1	1	0	0	0	#NULL!
2024-06-03	09:27	13	2		2087	10	22090010	55	1	22090010	1	1	0	0	1	0	0	1	0	0	0	0	0	0	1	2	3.92		1	Gohoma,vemta,maisala	1	0	0	0	0	1	0	0	0	0	0		2	0	1	0	0	0	#NULL!
2024-06-09	11:59	21	2		2087	110	22053110	32	2	22053110	1	1	0	0	1	0	0	0	0	0	0	0	0	0	1	1	1.96		1	Doshla.	1	0	1	0	0	1	0	0	0	0	0		1	0	1	0	0	0	#NULL!
2024-06-07	09:44	25	2		2087	50	22042050	56	1	22042050	2	1	0	0	1	0	0	1	0	1	0	0	0	0	1	3	5.88		1	Doslasap, gohamasap, maisaladsap	1	0	0	0	1	0	0	0	0	0	0		1	0	1	0	0	0	#NULL!
2024-06-11	10:52	14	2		2087	20	22116020	60	1	22116020	3	1	0	0	1	0	0	1	0	0	1	0	0	0	0	3	5.88		2		1	0	0	0	1	0	0	0	0	1	0		#NULL!	0	1	0	0	0	#NULL!
2024-06-08	15:45	14	2		2087	60	22046060	28	1	22046060	2	1	0	0	1	0	0	1	0	0	1	0	0	0	1	3	5.88		1	Doshla, ghohoma, daharis	1	0	0	0	1	0	0	0	0	1	0		1	0	1	0	0	0	#NULL!
2024-06-02	13:35	14	2		2087	60	22082060	45	2	22082060	3	1	0	0	1	0	0	1	0	0	1	0	0	0	1	3	5.88		1	Ghohoma	1	0	0	0	1	0	0	0	0	0	0		1	0	1	0	0	0	#NULL!
2024-06-12	09:21	14	2		2087	50	22116050	40	2	22116050	2	1	0	0	1	0	0	1	0	0	0	1	0	0	1	3	5.88		1	Dhosla, Darul	1	0	0	0	1	0	0	0	0	0	0		1	0	1	0	0	0	#NULL!
2024-06-27	10:43	17	1		2087	70	11041070	40	2	11041070	2	1	0	0	1	0	0	1	0	0	0	0	0	0	0	2	3.92		2		1	0	0	0	1	0	0	0	0	0	0		2	0	1	1	0	0	#NULL!
2024-06-02	11:41	25	2		2086	50	22086050	28	2	22086050	2	1	0	0	1	0	0	0	0	1	0	0	0	0	1	2	3.92		1	Gohamasap,doslasap	1	0	0	0	1	0	0	0	0	0	0		1	0	1	1	0	0	#NULL!
2024-05-18	11:41	25	2		2086	10	22124010	45	1	22124010	1	1	1	0	1	0	0	0	0	0	0	0	0	0	1	2	3.92		1	Doslasap,mascasap	1	0	0	0	1	0	0	0	0	0	0		1	1	1	0	0	0	#NULL!
2024-05-20	10:51	16	2		2086	70	22041070	40	2	22041070	2	1	1	0	1	0	0	0	0	0	0	0	0	0	0	2	3.92		2		1	0	1	0	1	0	0	0	0	0	0		1	1	1	0	0	0	#NULL!
2024-05-20	13:28	13	2		2086	21	22037021	19	1	22037021	2	1	0	0	1	0	0	1	0	0	0	0	0	0	0	2	3.92		2		1	0	1	0	1	0	0	0	0	0	0		#NULL!	1	1	0	0	0	#NULL!
2024-05-20	13:26	25	2		2086	10	22042010	43	1	22042010	2	1	0	0	1	0	0	1	0	0	0	0	0	0	1	2	3.92		1	Gohamasap,doslasap,maisalad	1	0	1	0	1	0	0	0	0	1	0		1	1	1	0	0	0	#NULL!
2024-06-10	10:03	25	2		2086	40	22111040	24	2	22111040	2	1	0	0	1	0	0	1	0	0	0	0	0	0	1	2	3.92		1	Doslasap, gohamasap	1	0	1	0	1	0	0	0	0	0	0		1	1	1	0	0	0	#NULL!
2024-05-15	15:41	13	2		2086	30	22019030	18	2	22019030	2	1	0	0	0	0	0	1	1	0	0	0	0	0	0	2	3.92		2		1	0	1	0	1	0	0	0	0	0	0		1	1	1	0	0	0	#NULL!
2024-05-18	10:47	19	2		2086	70	22029070	21	1	22029070	1	1	0	0	1	0	0	0	0	0	1	0	0	0	0	2	3.92		2		1	0	0	0	1	0	0	0	0	0	0		1	1	1	0	0	0	#NULL!
2024-05-12	15:04	21	2		2086	50	22009050	27	1	22009050	1	1	0	0	1	0	0	0	0	0	1	0	0	0	0	2	3.92		2		1	0	0	0	1	0	0	0	0	0	0		1	1	1	0	0	0	#NULL!
2024-05-15	13:03	25	2		2086	30	22024030	48	1	22024030	1	1	0	0	1	0	0	1	0	0	0	0	0	0	1	2	3.92		1	Gohamasap,doslasap	1	0	0	0	1	0	0	0	0	0	0		1	1	0	0	0	0	#NULL!
2024-05-16	11:05	25	2		2086	50	22024050	32	2	22024050	2	1	0	0	1	0	0	1	0	0	0	0	0	0	0	2	3.92		2		1	0	1	0	1	0	0	0	0	0	0		1	1	0	0	0	0	#NULL!
2024-06-12	09:27	25	2		2085	60	22120060	58	2	22120060	2	1	0	0	1	0	0	1	0	0	0	0	0	0	1	2	3.92		1	Gohamasap, daraisap	1	0	1	0	1	0	0	0	0	0	0		1	1	0	0	0	0	#NULL!
2024-06-01	11:48	25	2		2085	20	22086020	36	1	22086020	2	1	0	0	0	0	0	1	0	1	0	0	0	0	1	2	3.92		1	Doslasap,gohamasap, maisaladsap	1	0	1	0	1	0	0	0	0	0	0		1	1	0	0	0	0	#NULL!
2024-05-15	12:28	25	2		2085	20	22024020	45	2	22024020	2	1	0	0	1	0	0	0	0	0	0	1	0	0	1	2	3.92		1	Doslasap,dhorsap,batachittasap, guhissap	1	0	1	0	1	0	0	0	0	0	1	Hatahate kora jabe na	1	1	0	0	0	0	#NULL!
2024-05-11	15:07	31	2		2085	80	22009080	40	1	22009080	1	1	1	0	1	0	0	0	0	0	0	0	0	0	1	2	3.92		1	Daral,Ponkiraj,Doslai	1	0	0	0	1	0	0	0	0	0	0		1	0	1	0	0	0	#NULL!
2024-05-16	15:33	33	1		2085	60	11001060	24	2	11001060	2	1	1	0	1	0	0	0	0	0	0	0	1	0	0	3	5.88		2		1	0	1	0	1	0	0	0	0	0	0		1	0	1	0	0	0	#NULL!
2024-06-23	12:46	17	1		2085	90	11036090	50	2	11036090	3	1	1	0	1	0	0	0	0	0	0	0	0	0	0	2	3.92		2		1	0	1	0	1	0	0	0	0	0	0		1	0	1	0	0	0	#NULL!
2024-05-21	11:16	24	1		2085	40	11020040	23	2	11020040	1	1	0	0	1	0	1	0	0	0	0	0	0	0	0	2	3.92		2		1	0	0	0	1	0	0	0	0	0	0		2	0	1	0	0	0	#NULL!
2024-07-14	11:29	24	1		2085	10	11066010	55	1	11066010	1	1	0	0	1	0	1	0	0	0	0	0	0	0	1	2	3.92		1	Jatisap,Daras,Guiyapora, Dumokho	1	0	0	0	1	0	0	0	0	0	0		1	0	1	0	0	0	#NULL!
2024-07-13	14:26	24	1		2085	60	11062060	40	1	11062060	1	1	0	0	1	0	1	0	0	0	0	0	0	0	1	2	3.92		1	Jatisap, Daras,Guiyapora	1	0	0	0	1	0	0	0	0	0	0		1	0	1	0	0	0	#NULL!
2024-05-26	11:53	14	2		2085	49	22055049	65	1	22055049	1	1	0	0	1	0	0	1	0	0	0	0	1	0	0	3	5.88		2		1	0	0	0	1	0	0	0	0	0	0		1	0	1	0	0	0	#NULL!
2024-05-19	11:47	31	2		2085	80	22034080	20	2	22034080	1	1	0	0	1	0	0	1	0	0	0	0	0	0	0	2	3.92		2		1	0	0	0	1	0	0	0	0	1	0		1	0	1	0	0	0	#NULL!
2024-05-15	12:17	42	1		2085	70	11005070	70	1	11005070	1	1	0	0	1	0	0	1	0	0	0	0	1	0	1	3	5.88		1	Daraj,kobra,guiyapora,chandrabora	1	0	0	0	1	0	0	0	0	0	0		1	0	1	0	0	0	#NULL!
2024-06-03	10:48	14	2		2084	10	22091010	75	1	22091010	1	1	0	0	1	0	0	1	0	0	0	0	0	0	1	2	3.92		1	Maichalad, dhosla, ghohoma.vempta	1	0	0	0	1	0	0	0	0	0	0		1	0	1	0	0	0	#NULL!
2024-07-06	12:51	42	1		2084	120	11052120	35	1	11052120	1	1	0	0	1	0	0	1	0	0	0	0	0	0	1	2	3.92		1	Jatisap dumukhosap darajs tekisap	1	0	0	0	1	0	0	0	0	0	0		1	0	1	0	0	0	#NULL!
2024-05-14	10:04	29	2		2084	100	22013100	40	2	22013100	1	1	0	0	1	0	0	1	0	0	0	0	0	0	1	2	3.92		1	Gohama, dosla	1	0	0	0	1	0	0	0	0	0	0		1	0	1	0	0	0	#NULL!
2024-05-15	14:09	14	2		2084	20	22008020	65	1	22008020	2	1	0	0	1	0	0	1	0	0	0	0	1	0	0	3	5.88		2		1	0	1	0	1	0	0	0	0	0	0		1	0	1	0	0	0	#NULL!
2024-05-23	15:29	13	2		2084	30	22045030	48	2	22045030	2	1	0	0	1	0	0	1	0	0	0	0	0	0	0	2	3.92		2		1	0	1	0	1	0	0	0	0	0	0		1	0	1	0	0	0	#NULL!
2024-06-11	12:28	13	2		2084	30	22115030	30	2	22115030	2	1	0	0	1	0	0	1	0	0	0	0	0	0	0	2	3.92		2		1	0	1	0	1	0	0	0	0	0	0		2	0	1	0	0	0	#NULL!
2024-06-11	10:29	25	2		2084	30	22120030	75	1	22120030	2	1	0	0	1	0	0	1	0	0	0	0	0	0	1	2	3.92		1	Doslasap, gohamasap	1	0	1	0	1	0	0	0	0	0	0		1	0	1	0	0	0	#NULL!
2024-05-26	10:27	12	2		2084	41	22052041	43	1	22052041	1	2	0	0	0	0	1	1	0	0	0	0	0	0	1	2	3.92		1	Dosla,	1	0	0	0	1	0	0	0	0	0	0		2	0	1	0	0	0	#NULL!
2024-05-15	14:08	38	1		2084	80	11002080	45	2	11002080	1	1	0	1	0	0	0	0	0	1	0	0	0	0	1	2	3.92		1	Darai, jaty, gokhra,urailla,dhutra sap	1	0	0	0	1	0	0	0	0	1	0		1	0	1	0	0	0	#NULL!
2024-05-30	11:49	25	2		2084	50	22077050	40	2	22077050	1	1	0	0	1	0	0	0	0	0	1	0	0	0	1	2	3.92		1	Doslasap,gohamasap	1	0	0	0	1	0	0	0	0	0	0		1	0	1	0	0	0	#NULL!
2024-06-24	11:47	42	1		2084	120	11037120	32	2	11037120	1	1	0	0	1	0	0	0	0	0	1	0	0	0	1	2	3.92		1	Daraj jatisap	1	0	0	0	1	0	0	0	0	0	0		1	0	1	0	0	0	#NULL!
2024-05-15	15:07	46	1		2084	90	11001090	27	1	11001090	1	1	0	0	1	0	0	0	0	0	1	0	0	0	1	2	3.92		1	Cobra, du mukhi	1	0	0	0	1	0	0	0	0	0	0		1	0	1	0	0	0	#NULL!
2024-06-03	10:28	25	2		2083	10	22123010	32	2	22123010	2	1	0	0	1	0	0	0	0	0	1	0	0	0	1	2	3.92		1	Doslasap	1	0	1	0	1	0	0	0	0	0	0		1	0	1	0	0	0	#NULL!
2024-06-11	10:33	12	2		2083	30	22113030	25	2	22113030	1	1	0	0	0	0	1	0	0	0	1	0	0	0	0	2	3.92		2		1	0	0	0	1	0	0	0	0	0	0		1	0	1	0	0	0	#NULL!
2024-06-05	09:52	12	2		2083	10	22096010	18	2	22096010	1	1	0	0	0	0	1	0	0	0	1	0	0	0	0	2	3.92		2		1	0	0	0	1	0	0	0	0	1	0		1	0	1	0	0	0	#NULL!
2024-06-08	13:28	25	2		2083	50	22050050	50	2	22050050	1	1	0	0	0	0	0	1	0	0	1	0	0	0	1	2	3.92		1	Doslasap, gohamasap	1	0	0	0	1	0	0	0	0	0	0		2	0	1	0	0	0	#NULL!
2024-05-31	13:27	14	2		2083	30	22038030	45	2	22038030	3	1	0	0	0	0	0	1	0	0	1	0	1	0	1	3	5.88		1	Ghohoma, rasel shap	1	0	1	0	1	0	0	0	0	0	0		1	0	1	0	0	0	#NULL!
2024-05-23	12:49	25	2		2083	30	22050030	24	1	22050030	1	1	0	0	0	0	0	1	0	0	0	1	0	0	1	2	3.92		1	Doslasap,darassap,raselviper	1	0	0	0	1	0	0	0	0	0	0		1	0	1	0	0	0	#NULL!
2024-05-11	16:59	31	2		2083	89	22009089	45	1	22009089	1	1	1	0	0	0	0	0	0	0	0	0	0	0	1	1	1.96		1	Gokra,kalkuyta	1	0	0	0	1	0	0	0	0	0	0		1	1	0	1	0	0	#NULL!
2024-08-10	13:02	17	1		2083	120	11105120	55	1	11105120	2	1	0	0	0	0	0	1	0	0	0	0	0	0	1	1	1.96		1	Daras, Teheri, Jait, Rasel Viper	1	0	1	0	1	0	0	0	0	0	0		1	0	1	1	0	0	#NULL!
2024-06-12	10:37	21	2		2083	60	22112060	35	2	22112060	1	1	0	0	1	0	0	0	0	0	0	0	0	0	0	1	1.96		2		1	0	1	0	1	0	0	0	0	0	0		#NULL!	1	1	0	0	0	#NULL!
2024-06-11	11:09	21	2		2083	20	22112020	58	2	22112020	1	1	0	0	1	0	0	0	0	0	0	0	0	0	0	1	1.96		2		1	0	1	0	1	0	0	0	0	0	0		1	1	1	0	0	0	#NULL!
2024-06-09	10:54	21	2		2083	100	22053100	25	2	22053100	1	1	0	0	1	0	0	0	0	0	0	0	0	0	0	1	1.96		2		1	0	1	0	1	0	0	0	0	0	0		1	1	1	0	0	0	#NULL!
2024-06-09	13:33	21	2		2083	120	22053120	50	1	22053120	1	1	0	0	1	0	0	0	0	0	0	0	0	0	0	1	1.96		2		1	0	1	0	1	0	0	0	0	0	0		1	1	1	0	0	0	#NULL!
2024-05-30	10:13	21	2		2082	40	22078040	35	2	22078040	1	1	0	0	1	0	0	0	0	0	0	0	0	0	0	1	1.96		2		1	0	1	0	1	0	0	0	0	1	0		1	1	1	0	0	0	#NULL!
2024-06-11	13:57	21	2		2082	40	22112040	38	1	22112040	1	1	0	0	1	0	0	0	0	0	0	0	0	0	1	1	1.96		1	Rasel Vaipar. Doshla. Gohama.	1	0	1	0	1	0	0	0	0	0	0		1	1	1	0	0	0	#NULL!
2024-06-04	11:01	21	2		2082	43	22095043	40	2	22095043	1	1	0	0	1	0	0	0	0	0	0	0	0	0	1	1	1.96		1	Rasel Vaipar.	1	0	1	0	1	0	0	0	0	0	0		1	1	1	0	0	0	#NULL!
2024-05-26	09:15	21	2		2082	34	22060034	40	1	22060034	1	1	0	0	1	0	0	0	0	0	0	0	0	0	1	1	1.96		1	Doshla. Maisialad.	1	0	1	0	1	0	0	0	0	0	0		1	1	1	0	0	0	#NULL!
2024-06-05	10:34	21	2		2082	10	22104010	35	2	22104010	1	1	0	0	1	0	0	0	0	0	0	0	0	0	1	1	1.96		1	Doshla. Gohama	1	0	1	0	1	0	0	0	0	0	0		1	1	1	0	0	0	#NULL!
2024-05-16	12:07	39	1		2082	40	11004040	60	1	11004040	1	1	0	0	1	0	0	0	0	0	0	0	1	0	1	2	3.92		1	Dari,Kobra,sobusbora ,jolpora,	1	0	1	0	1	0	0	0	0	0	0		1	1	0	0	0	0	#NULL!
2024-05-19	13:40	35	1		2082	110	11011110	33	2	11011110	1	1	0	0	1	0	0	0	0	0	0	0	0	0	0	1	1.96		2		1	0	1	0	1	0	0	0	0	0	0		#NULL!	0	1	0	0	0	#NULL!
2024-05-16	11:34	46	1		2082	100	11001100	27	1	11001100	1	1	0	0	1	0	0	0	0	0	0	0	0	0	0	1	1.96		2		1	0	1	0	1	0	0	0	0	0	0		1	0	1	0	0	0	#NULL!
2024-06-05	11:37	21	2		2082	20	22104020	24	2	22104020	1	1	0	0	1	0	0	0	0	0	0	0	0	0	0	1	1.96		2		1	0	1	0	1	0	0	0	0	0	0		1	0	1	0	0	0	#NULL!
2024-06-11	09:46	21	2		2082	10	22112010	23	2	22112010	1	1	0	0	1	0	0	0	0	0	0	0	0	0	0	1	1.96		2		1	0	1	0	1	0	0	0	0	0	0		1	0	1	0	0	0	#NULL!
2024-06-08	13:14	21	2		2082	50	22051050	33	2	22051050	1	1	0	0	1	0	0	0	0	0	0	0	0	0	0	1	1.96		2		1	0	1	0	1	0	0	0	0	0	0		1	0	1	0	0	0	#NULL!
2024-05-14	10:44	21	2		2082	40	22122040	60	1	22122040	1	1	0	0	1	0	0	0	0	0	0	0	0	0	0	1	1.96		2		1	0	1	0	1	0	0	0	0	0	0		1	0	1	0	0	0	#NULL!
2024-05-27	12:06	31	2		2082	80	22069080	47	1	22069080	1	1	0	0	1	0	0	0	0	0	0	0	0	0	0	1	1.96		2		1	0	1	0	1	0	0	0	0	0	0		1	0	1	0	0	0	#NULL!
2024-05-25	13:46	21	2		2081	30	22060030	28	1	22060030	1	1	0	0	1	0	0	0	0	0	0	0	0	0	0	1	1.96		2		1	0	1	0	1	0	0	0	0	0	0		1	0	1	0	0	0	#NULL!
2024-06-05	13:29	21	2		2081	30	22104030	22	1	22104030	1	1	0	0	1	0	0	0	0	0	0	0	0	0	1	1	1.96		1	King Kobra. Rasel Vaipar.	1	0	1	0	1	0	0	0	0	0	0		1	0	1	0	0	0	#NULL!
2024-05-28	12:50	21	2		2081	50	22069050	54	2	22069050	1	1	0	0	1	0	0	0	0	0	0	0	0	0	1	1	1.96		1	Gohama. Doshla. Batachitti.	1	0	1	0	1	0	0	0	0	0	0		1	0	1	0	0	0	#NULL!
2024-06-06	10:36	21	2		2081	40	22104040	25	2	22104040	1	1	0	0	1	0	0	0	0	0	0	0	0	0	1	1	1.96		1	Gohama. Doshla.	1	0	1	0	1	0	0	0	0	0	0		1	0	1	0	0	0	#NULL!
2024-06-03	11:48	21	2		2081	20	22095020	30	2	22095020	1	1	0	0	1	0	0	0	0	0	0	0	0	0	1	1	1.96		1	Doshla. Gohama. Darash.	1	0	1	0	1	0	0	0	0	0	0		1	0	1	0	0	0	#NULL!
2024-05-31	12:38	21	2		2081	60	22043060	46	1	22043060	1	1	0	0	1	0	0	0	0	0	0	0	0	0	1	1	1.96		1	Doshla. Gohama.	1	0	1	0	1	0	0	0	0	0	0		1	0	1	0	0	0	#NULL!
2024-06-11	12:12	21	2		2081	30	22112030	40	2	22112030	1	1	0	0	1	0	0	0	0	0	0	0	0	0	1	1	1.96		1	Doshla. Gohama.	1	0	1	0	1	0	0	0	0	0	0		1	0	1	0	0	0	#NULL!
2024-06-08	14:27	21	2		2081	60	22051060	42	2	22051060	1	1	0	0	1	0	0	0	0	0	0	0	0	0	1	1	1.96		1	Doshla. Darash.	1	0	1	0	1	0	0	0	0	0	0		1	0	1	0	0	0	#NULL!
2024-05-25	10:11	21	2		2081	10	22060010	30	2	22060010	1	1	0	0	1	0	0	0	0	0	0	0	0	0	1	1	1.96		1	Doshla	1	0	1	0	1	0	0	0	0	0	0		1	0	1	0	0	0	#NULL!
2024-05-16	14:27	18	2		2081	60	22021060	18	2	22021060	1	1	0	0	0	0	0	1	0	0	0	0	0	0	0	1	1.96		2		1	0	1	0	1	0	0	0	0	0	0		1	0	1	0	0	0	#NULL!
2024-06-11	12:13	29	2		2081	90	22117090	45	1	22117090	1	1	0	0	0	0	0	1	0	0	0	0	0	0	1	1	1.96		1	Gohama,dosla	1	0	1	0	1	0	0	0	0	1	0		1	0	1	0	0	0	#NULL!
2024-05-16	10:37	29	2		2081	100	22021100	60	1	22021100	1	1	0	0	0	0	0	1	0	0	0	0	0	0	1	1	1.96		1	Gohama,dosla	1	0	1	0	1	0	0	0	0	0	0		1	0	1	0	0	0	#NULL!
2024-05-18	09:46	29	2		2080	70	22030070	30	2	22030070	1	1	0	0	0	0	0	1	0	0	0	0	0	0	1	1	1.96		1	Gohama,bataciti	1	0	1	0	1	0	0	0	0	0	0		1	0	1	0	0	0	#NULL!
2024-05-30	14:10	27	2		2080	120	22072120	48	1	22072120	1	1	0	0	0	0	0	1	0	0	0	0	0	0	1	1	1.96		1	Doshla,ghuhama,mmasalat.	1	0	1	0	1	0	0	0	0	0	0		1	0	1	0	0	0	#NULL!
2024-06-08	13:04	23	2		2080	112	22125112	58	1	22125112	1	2	0	0	0	0	0	0	0	0	0	0	0	0	1	0	0		1	Gohoma,dosla,daraj,maisalal	1	0	1	0	1	0	0	0	0	0	0		1	1	1	1	0	0	#NULL!
2024-06-04	11:36	23	2		2080	110	22089110	63	1	22089110	1	2	0	0	0	0	0	0	0	0	0	0	0	0	1	0	0		1	Dosla,Gohoma,maisalal	1	0	1	0	1	0	0	0	0	0	0		1	1	1	1	0	0	#NULL!
2024-05-27	11:14	16	2		2080	80	22067080	40	1	22067080	1	2	0	0	0	0	0	0	0	0	0	0	0	0	1	0	0		1	Gohama	1	0	1	0	1	0	0	0	0	0	0		1	1	0	1	0	0	#NULL!
2024-05-18	12:50	46	1		2080	90	11008090	57	2	11008090	1	2	0	0	0	0	0	0	0	0	0	0	0	0	0	0	0		2		1	0	1	0	1	0	0	0	0	0	0		1	0	1	1	0	0	#NULL!
2024-07-13	12:41	17	1		2080	120	11063120	60	2	11063120	1	2	0	0	0	0	0	0	0	0	0	0	0	0	0	0	0		2		1	0	1	0	1	0	0	0	0	0	0		1	0	1	1	0	0	#NULL!
2024-05-25	14:23	37	1		2080	29	11029029	30	2	11029029	1	3	0	0	0	0	0	0	0	0	0	0	0	0	0	0	0		2		1	0	1	0	1	0	0	0	0	0	0		1	0	1	1	0	0	#NULL!
2024-07-29	15:05	17	1		2080	80	11094080	40	2	11094080	1	2	0	0	0	0	0	0	0	0	0	0	0	0	0	0	0		2		1	0	1	0	1	0	0	0	0	0	0		1	0	1	1	0	0	#NULL!
2024-06-30	13:17	24	1		2080	30	11124030	35	2	11124030	1	2	0	0	0	0	0	0	0	0	0	0	0	0	0	0	0		2		1	0	1	0	1	0	0	0	0	0	0		1	0	1	1	0	0	#NULL!
2024-07-18	11:07	17	1		2080	80	11077080	22	2	11077080	1	3	0	0	0	0	0	0	0	0	0	0	0	0	0	0	0		2		1	0	1	0	1	0	0	0	0	0	0		1	0	1	1	0	0	#NULL!
2024-05-25	14:28	37	1		2079	30	11029030	40	2	11029030	1	3	0	0	0	0	0	0	0	0	0	0	0	0	0	0	0		2		1	0	1	0	1	0	0	0	0	0	0		1	0	1	1	0	0	#NULL!
2024-06-27	10:18	46	1		2079	70	11040070	35	2	11040070	1	2	0	0	0	0	0	0	0	0	0	0	0	0	0	0	0		2		1	0	1	0	1	0	0	0	0	0	0		1	0	1	1	0	0	#NULL!
2024-05-19	11:29	16	2		2079	110	22032110	20	2	22032110	1	2	0	0	0	0	0	0	0	0	0	0	0	0	0	0	0		2		1	0	1	0	1	0	0	0	0	1	0		1	0	1	1	0	0	#NULL!
2024-05-24	12:32	20	2		2079	60	22040060	47	1	22040060	1	1	0	0	0	0	0	0	0	0	0	0	0	1	1	1	1.96	Gora tabis rakla	1	Dosla,guhama,maychalal	1	0	1	0	1	0	0	0	0	0	0		#NULL!	0	1	1	0	0	#NULL!
2024-06-23	11:01	24	1		2079	10	11035010	20	1	11035010	1	2	0	0	0	0	0	0	0	0	0	0	0	0	1	0	0		1	Tiathodi,Daras	1	0	1	0	1	0	0	0	0	0	0		1	0	1	1	0	0	#NULL!
2024-06-25	10:31	24	1		2079	10	11092010	21	1	11092010	1	2	0	0	0	0	0	0	0	0	0	0	0	0	1	0	0		1	Russell's vipers, Tehira	1	0	1	0	1	0	0	0	0	0	0		1	0	1	1	0	0	#NULL!
2024-06-26	12:36	24	1		2079	50	11092050	55	2	11092050	1	2	0	0	0	0	0	0	0	0	0	0	0	0	1	0	0		1	Rassels vipers, Daras	1	0	1	0	1	0	0	0	0	0	0		1	0	1	1	0	0	#NULL!
2024-07-04	12:22	17	1		2079	80	11125080	28	2	11125080	1	2	0	0	0	0	0	0	0	0	0	0	0	0	1	0	0		1	Rasel Viper, Dasas, Jait,	1	0	1	0	1	0	0	0	0	0	0		1	0	1	1	0	0	#NULL!
2024-07-04	13:34	17	1		2079	90	11125090	20	2	11125090	1	2	0	0	0	0	0	0	0	0	0	0	0	0	1	0	0		1	Maicha Pona, guia pora, Daras, Jait	1	0	1	0	1	0	0	0	0	0	0		1	0	1	1	0	0	#NULL!
2024-05-26	10:39	18	2		2079	40	22056040	84	1	22056040	1	3	0	0	0	0	0	0	0	0	0	0	0	0	1	0	0		1	Gokhra, Dosla	1	0	1	0	1	0	0	0	0	0	0		1	0	1	1	0	0	#NULL!
2024-07-01	14:01	17	1		2079	120	11044120	26	1	11044120	1	2	0	0	0	0	0	0	0	0	0	0	0	0	1	0	0		1	Daras, Rasel Viper, Jait,	1	0	1	0	1	0	0	0	0	0	0		1	0	1	1	0	0	#NULL!
2024-06-30	11:50	17	1		2079	80	11044080	34	2	11044080	1	2	0	0	0	0	0	0	0	0	0	0	0	0	1	0	0		1	Daras, Rasel Viper, Jait	1	0	1	0	1	0	0	0	0	0	0		1	0	1	1	0	0	#NULL!
2024-07-02	10:53	17	1		2078	70	11048070	40	2	11048070	1	2	0	0	0	0	0	0	0	0	0	0	0	0	1	0	0		1	Daras, Kalijira Jaita, tei	1	0	1	0	1	0	0	0	0	0	0		1	0	1	1	0	0	#NULL!
2024-07-02	13:49	17	1		2078	90	11048090	33	1	11048090	1	2	0	0	0	0	0	0	0	0	0	0	0	0	1	0	0		1	Daras, Jait, Rasel Viper, guia pora	1	0	1	0	1	0	0	0	0	0	0		1	0	1	1	0	0	#NULL!
2024-07-08	11:25	17	1		2078	100	11055100	27	1	11055100	1	3	0	0	0	0	0	0	0	0	0	0	0	0	1	0	0		1	Daras, Jait, Guia pora,	1	0	1	0	1	0	0	0	0	0	0		1	0	1	1	0	0	#NULL!
2024-07-07	10:40	17	1		2078	70	11055070	24	2	11055070	1	2	0	0	0	0	0	0	0	0	0	0	0	0	1	0	0		1	Daras, Jait	1	0	1	0	1	0	0	0	0	0	0		1	0	1	1	0	0	#NULL!
2024-05-23	10:43	16	2		2078	70	22049070	25	2	22049070	1	2	0	0	0	0	0	0	0	0	0	0	0	0	0	0	0		2		1	1	1	0	1	0	0	0	0	0	0		1	1	1	0	0	0	#NULL!
2024-05-20	10:46	15	2		2078	10	22041010	20	2	22041010	1	2	0	0	0	0	0	0	0	0	0	0	0	0	0	0	0		2		1	1	1	0	1	0	0	0	0	0	0		1	0	1	0	0	0	#NULL!
2024-05-14	12:23	15	2		2078	50	22015050	25	2	22015050	1	2	0	0	0	0	0	0	0	0	0	0	0	0	0	0	0		#NULL!		1	1	1	0	1	0	0	0	0	0	0		1	0	1	0	0	0	#NULL!
2024-05-22	10:44	48	1		2078	70	11027070	20	2	11027070	1	1	1	0	1	0	1	0	0	0	0	0	0	0	1	3	5.88		1	Jatsap	1	0	0	0	1	0	0	0	0	0	0		2	0	0	0	0	0	#NULL!
2024-05-18	14:08	33	1		2078	30	11008030	70	2	11008030	2	1	1	0	1	0	0	0	0	0	0	0	0	0	0	2	3.92		2		1	0	1	0	1	0	0	0	0	0	0		1	0	0	1	0	0	#NULL!
2024-06-05	10:30	25	2		2078	10	22103010	23	2	22103010	2	1	0	0	1	0	0	1	0	0	0	0	0	0	0	2	3.92		2		1	0	1	0	1	0	0	0	0	0	0		1	0	0	1	0	0	#NULL!
2024-06-05	11:57	25	2		2078	20	22103020	52	1	22103020	2	1	0	0	1	0	0	1	0	0	0	0	0	0	1	2	3.92		1	Doslasap,gohamasap, maisaladsap	1	0	1	0	1	0	0	0	0	0	0		1	0	0	1	0	0	#NULL!
2024-06-11	12:57	20	2		2078	30	22118030	28	2	22118030	2	1	0	0	1	0	0	0	0	0	1	0	0	0	0	2	3.92		2		1	0	1	0	1	0	0	0	0	0	0		1	0	0	1	0	0	#NULL!
2024-06-10	12:32	20	2		2077	60	22033060	53	1	22033060	2	1	0	0	1	0	0	0	0	0	1	0	0	0	1	2	3.92		1	Guhama,dura	1	0	1	0	1	0	0	0	0	1	0		1	0	0	1	0	0	#NULL!
2024-06-30	13:31	30	1		2077	30	11044030	50	2	11044030	1	1	0	0	1	0	0	1	0	0	0	0	0	0	1	2	3.92		1	Tera sap,Daras	1	0	1	0	1	0	0	0	0	0	0		1	0	0	0	0	0	#NULL!
2024-06-07	11:32	27	2		2077	109	22037109	51	1	22037109	1	1	0	0	1	0	0	1	0	0	0	0	0	0	1	2	3.92		1	Doshla, ghuhama, darais	1	0	1	0	1	0	0	0	0	0	0		#NULL!	0	0	0	0	0	#NULL!
2024-07-18	10:39	30	1		2077	20	11077020	25	2	11077020	1	1	0	0	1	0	0	1	0	0	0	0	0	0	1	2	3.92		1	Daras,	1	0	1	0	1	0	0	0	0	0	0		#NULL!	0	0	0	0	0	#NULL!
2024-06-05	10:44	29	2		2077	80	22100080	40	2	22100080	1	1	0	0	0	0	1	1	0	0	0	0	0	0	1	2	3.92		1	Gohama	1	0	1	0	1	0	0	0	0	1	0		#NULL!	0	0	0	0	0	#NULL!
2024-07-06	13:36	30	1		2077	60	11125060	28	2	11125060	1	1	0	0	1	0	0	0	0	0	0	1	0	0	1	2	3.92		1	Rasel viper,Jolhondi	1	0	1	0	1	0	0	0	0	0	0		1	0	0	0	0	0	#NULL!
2024-05-15	15:19	44	1		2077	90	11006090	57	1	11006090	1	1	0	0	1	0	0	0	0	0	0	0	0	0	1	1	1.96		1	Jati, darai, ghokra, kali, teira	1	0	1	0	1	0	0	0	0	0	0		1	0	0	1	0	0	#NULL!
2024-07-07	11:35	46	1		2077	80	11053080	26	2	11053080	2	1	1	0	1	0	0	0	0	0	1	0	0	0	1	3	5.88		1	Daris jatisap guapora Russell viper	2	0	0	0	0	0	0	0	0	0	0		2	0	1	0	0	0	#NULL!
2024-05-26	10:10	25	2		2077	40	22059040	50	2	22059040	2	1	0	0	0	0	0	1	0	0	1	0	0	0	1	2	3.92		1	Daroilsap, doslasap	2	0	0	0	0	0	0	0	0	0	0		1	0	1	1	0	0	#NULL!
2024-05-13	10:58	31	2		2077	70	22122070	35	2	22122070	1	1	1	0	1	0	0	0	0	0	0	0	0	0	1	2	3.92		1	Goma	1	0	0	0	0	0	0	0	0	0	0		1	1	1	0	0	0	#NULL!
2024-05-11	13:12	27	2		2077	70	22003070	45	2	22003070	1	1	0	0	1	0	0	1	0	0	0	0	0	0	1	2	3.92		1	Gohuma,Darash	2	0	0	0	0	0	0	0	0	0	0		1	1	1	0	0	0	#NULL!
2024-05-12	16:57	19	2		2077	119	22004119	17	1	22004119	1	1	0	0	1	0	0	1	0	0	0	0	0	0	0	2	3.92		2		2	0	0	0	0	0	0	0	0	0	0		1	1	0	0	0	0	#NULL!
2024-06-11	13:33	25	2		2076	40	22120040	55	2	22120040	2	1	0	0	0	0	1	1	0	0	0	0	0	0	1	2	3.92		1	Doslasap, gohamasap	1	0	1	0	0	0	0	0	0	0	0		1	1	0	0	0	0	#NULL!
2024-07-13	11:07	24	1		2076	40	11062040	55	2	11062040	1	1	0	0	1	0	1	0	0	0	0	0	0	0	1	2	3.92		1	Daras,Dorasap,Jatisap	2	0	0	0	0	0	0	0	0	0	0		1	0	1	0	0	0	#NULL!
2024-05-23	12:21	46	1		2076	110	11021110	22	2	11021110	1	1	0	0	1	0	0	1	0	0	0	0	0	0	0	2	3.92		2		2	0	0	0	0	0	0	0	0	0	0		2	0	1	0	0	0	#NULL!
2024-06-06	12:10	25	2		2076	50	22103050	30	2	22103050	2	1	0	0	1	0	0	1	0	0	0	0	0	0	1	2	3.92		1	Gohamasap	1	0	1	0	0	0	0	0	0	0	0		1	0	1	0	0	0	#NULL!
2024-06-29	13:04	24	1		2076	60	11093060	18	1	11093060	1	1	0	0	1	0	0	0	1	0	0	0	0	0	0	2	3.92		2		2	0	0	0	0	0	0	0	0	0	0		1	0	1	0	0	0	#NULL!
2024-07-17	11:39	24	1		2076	40	11070040	30	2	11070040	1	1	0	0	1	0	0	0	0	0	0	0	0	0	0	1	1.96		2		2	0	0	0	0	0	0	0	0	0	0		1	0	1	1	0	0	#NULL!
2024-08-04	10:25	17	1		2076	110	11086110	25	2	11086110	1	1	0	0	1	0	0	0	0	0	0	0	0	0	0	1	1.96		2		3	0	0	0	0	0	0	0	0	0	0		2	0	1	1	0	0	#NULL!
2024-05-19	10:31	20	2		2076	40	22031040	29	2	22031040	2	1	0	0	1	0	0	0	0	0	0	0	0	0	0	1	1.96		2		1	0	1	0	0	0	0	0	0	0	0		1	0	1	1	0	0	#NULL!
2024-06-30	10:52	17	1		2076	70	11044070	38	2	11044070	3	1	0	0	1	0	0	0	0	0	0	0	0	0	1	1	1.96		1	Jait, Daras	1	0	1	0	0	0	0	0	0	0	0		1	0	1	1	0	0	#NULL!
2024-08-06	19:51	17	1		2076	120	11101120	40	2	11101120	1	1	0	0	0	0	0	1	0	0	0	0	0	0	1	1	1.96		1	Jait, Dudraj, Guiapora, Daras, Teheri	2	0	0	0	0	0	0	0	0	0	0		1	0	1	1	0	0	#NULL!
2024-05-24	10:42	20	2		2076	50	22040050	40	2	22040050	2	1	0	0	0	0	0	0	0	0	1	0	0	0	0	1	1.96		2		1	0	1	0	0	0	0	0	0	0	0		1	0	1	1	0	0	#NULL!
2024-05-13	14:52	21	2		2076	30	22122030	44	1	22122030	1	1	0	0	1	0	0	0	0	0	0	0	0	0	0	1	1.96		2		1	0	1	0	0	0	0	0	0	0	0		1	1	1	0	0	0	#NULL!
2024-05-20	10:52	21	2		2076	10	22043010	24	2	22043010	1	1	0	0	1	0	0	0	0	0	0	0	0	0	1	1	1.96		1	Doshla. Gohama	1	0	1	0	0	0	0	0	0	0	0		1	1	1	0	0	0	#NULL!
2024-05-18	15:53	37	1		2075	30	11011030	32	1	11011030	1	1	0	0	0	0	0	0	0	0	0	1	0	0	0	1	1.96		2		1	0	1	0	0	0	0	0	0	0	0		1	1	1	0	0	0	#NULL!
2024-05-14	12:28	25	2		2075	60	22016060	26	2	22016060	1	1	0	0	1	0	0	0	0	0	0	0	0	0	1	1	1.96		1	Kulinsap	1	0	1	0	0	0	0	0	0	0	0		1	1	0	0	0	0	#NULL!
2024-05-21	11:31	37	1		2075	40	11017040	36	2	11017040	1	1	0	0	0	0	0	0	0	1	0	0	0	0	1	1	1.96		1	Kalenjira Jatsap Dhora Guipara	1	1	0	0	0	0	0	0	0	0	0		1	1	0	0	0	0	#NULL!
2024-06-10	10:09	19	2		2075	100	22127100	28	2	22127100	1	1	1	0	0	0	0	0	0	0	0	0	0	0	0	1	1.96		2		1	0	1	0	0	0	0	0	0	0	0		1	0	1	0	0	0	#NULL!
2024-07-30	11:24	24	1		2075	30	11074030	25	2	11074030	1	1	0	0	1	0	0	0	0	0	0	0	0	0	0	1	1.96		2		1	0	1	0	0	0	0	0	0	0	0		1	0	1	0	0	0	#NULL!
2024-07-30	12:40	24	1		2075	40	11074040	29	2	11074040	1	1	0	0	1	0	0	0	0	0	0	0	0	0	0	1	1.96		2		1	0	1	0	0	0	0	0	0	0	0		1	0	1	0	0	0	#NULL!
2024-07-16	10:43	42	1		2075	80	11072080	38	2	11072080	1	1	0	0	1	0	0	0	0	0	0	0	0	0	0	1	1.96		2		1	0	1	0	0	0	0	0	0	0	0		1	0	1	0	0	0	#NULL!
2024-05-29	12:15	21	2		2075	30	22078030	23	1	22078030	1	1	0	0	1	0	0	0	0	0	0	0	0	0	0	1	1.96		2		1	0	1	0	0	0	0	0	0	0	0		1	0	1	0	0	0	#NULL!
2024-07-01	11:39	42	1		2075	99	11045099	48	1	11045099	1	1	0	0	1	0	0	0	0	0	0	0	0	0	1	1	1.96		1	Jatisap darajs	1	0	1	0	0	0	0	0	0	0	0		1	0	1	0	0	0	#NULL!
2024-08-03	14:53	24	1		2075	30	11081030	30	2	11081030	1	1	0	0	1	0	0	0	0	0	0	0	0	0	1	1	1.96		1	Daras,Jatisap,Rassels viper	1	0	1	0	0	0	0	0	0	0	0		1	0	1	0	0	0	#NULL!
2024-08-09	14:59	24	1		2075	30	11104030	50	1	11104030	1	1	0	0	1	0	0	0	0	0	0	0	0	0	1	1	1.96		1	Daras,Jatisap	1	0	1	0	0	0	0	0	0	0	0		1	0	1	0	0	0	#NULL!
2024-08-10	14:35	24	1		2075	60	11104060	21	1	11104060	1	1	0	0	1	0	0	0	0	0	0	0	0	0	1	1	1.96		1	Daras,Guiyapora, Jatisap,Azogor	1	0	1	0	0	0	0	0	0	0	0		1	0	1	0	0	0	#NULL!
2024-08-07	10:02	42	1		2074	70	11102070	22	1	11102070	1	1	0	0	1	0	0	0	0	0	0	0	0	0	1	1	1.96		1	Darajs tekirasap jolpora	1	0	1	0	0	0	0	0	0	0	0		1	0	1	0	0	0	#NULL!
2024-05-22	12:29	37	1		2074	20	11023020	45	2	11023020	1	2	0	0	0	0	0	0	0	0	0	0	0	0	0	0	0		2		1	1	0	0	0	0	0	0	0	0	0		1	0	1	1	0	0	#NULL!
2024-07-07	12:56	46	1		2074	90	11053090	34	1	11053090	1	3	0	0	0	0	0	0	0	0	0	0	0	0	0	0	0		2		1	0	1	0	0	0	0	0	0	0	0		1	0	1	1	0	0	#NULL!
2024-05-15	18:20	35	1		2074	90	11003090	50	2	11003090	1	3	0	0	0	0	0	0	0	0	0	0	0	0	0	0	0		2		1	0	1	0	0	0	0	0	0	0	0		1	0	1	1	0	0	#NULL!
2024-07-15	15:00	24	1		2074	60	11066060	30	2	11066060	1	2	0	0	0	0	0	0	0	0	0	0	0	0	1	0	0		1	Jatisap,Tehira,Daras,Ghokro	1	0	1	0	0	0	0	0	0	0	0		1	0	1	1	0	0	#NULL!
2024-07-01	13:33	24	1		2074	60	11124060	27	2	11124060	1	2	0	0	0	0	0	0	0	0	0	0	0	0	1	0	0		1	Jatisap,Tehira	1	0	1	0	0	0	0	0	0	0	0		1	0	1	1	0	0	#NULL!
2024-05-22	10:43	37	1		2074	10	11023010	56	1	11023010	1	2	0	0	0	0	0	0	0	0	0	0	0	0	1	0	0		1	Jati Darais Guilora	1	0	1	0	0	0	0	0	0	0	0		1	0	1	1	0	0	#NULL!
2024-07-03	11:20	24	1		2074	30	11047030	30	1	11047030	1	2	0	0	0	0	0	0	0	0	0	0	0	0	1	0	0		1	Guiapora,Jatisap	1	0	1	0	0	0	0	0	0	0	0		1	0	1	1	0	0	#NULL!
2024-06-30	11:58	24	1		2074	20	11124020	40	2	11124020	1	2	0	0	0	0	0	0	0	0	0	0	0	0	1	0	0		1	Daras,Jatisap	1	0	1	0	0	0	0	0	0	0	0		1	0	1	1	0	0	#NULL!
2024-06-30	12:57	17	1		2074	90	11044090	38	2	11044090	1	2	0	0	0	0	0	0	0	0	0	0	0	0	1	0	0		1	Daras, Jait, Rasel Viper	1	0	1	0	0	0	0	0	0	0	0		1	0	1	1	0	0	#NULL!
2024-05-15	15:59	24	1		2074	30	11007030	35	2	11007030	1	2	0	0	0	0	0	0	0	0	0	0	0	0	0	0	0		2		1	1	1	0	0	0	0	0	0	0	0		1	0	1	0	0	0	#NULL!
2024-08-04	10:57	24	1		2074	40	11081040	27	2	11081040	1	2	0	0	0	0	0	0	0	0	0	0	0	0	1	0	0		1	Jatisap, Daras,kalinjira	1	1	1	0	0	0	0	0	0	0	0		1	0	1	0	0	0	#NULL!
2024-06-22	14:06	47	1		2073	120	11032120	45	2	11032120	2	1	0	0	1	0	1	0	0	0	1	0	0	0	0	3	5.88		2		2	0	0	0	0	0	0	0	0	0	0		2	0	0	1	0	0	#NULL!
2024-05-12	09:00	27	2		2073	91	22003091	60	1	22003091	2	1	0	1	1	0	0	0	0	1	0	0	0	0	0	3	5.88		2		1	0	1	0	0	0	0	0	0	0	0		#NULL!	0	0	0	0	0	#NULL!
2024-05-19	16:32	48	1		2073	120	11015120	55	2	11015120	1	1	1	0	0	0	0	1	0	0	0	0	0	0	0	2	3.92		2		2	0	0	0	0	0	0	0	0	0	0		1	0	0	1	0	0	#NULL!
2024-06-01	14:39	14	2		2073	30	22082030	30	2	22082030	2	1	0	0	1	0	0	1	0	0	0	0	1	0	0	3	5.88		2		1	0	1	0	0	0	0	0	0	0	0		1	0	0	1	0	0	#NULL!
2024-05-11	15:39	30	2		2073	80	22008080	33	2	22008080	1	1	0	0	0	0	0	1	0	1	0	0	0	0	0	2	3.92		2		3	0	0	0	0	0	0	0	0	0	0		1	0	0	1	0	0	#NULL!
2024-05-13	13:15	20	2		2073	21	22014021	50	1	22014021	1	1	0	0	1	0	0	0	0	0	1	0	0	0	1	2	3.92		1	Darach dollars gukra	2	0	0	0	0	0	0	0	0	0	0		1	0	0	1	0	0	#NULL!
2024-05-21	13:22	44	1		2073	110	11019110	25	1	11019110	1	1	0	0	1	0	0	0	0	0	0	0	0	1	1	2	3.92	Surrounding e bet deowa, red chilli pura deowa	1	Jatishap, vuiyapura, tehrishap, daraishap, dudhraj, ghornar shap	1	0	0	0	1	1	0	1	1	0	0		1	0	1	0	0	0	#NULL!
2024-07-04	13:13	46	1		2073	90	11050090	46	1	11050090	2	1	0	0	1	0	0	1	0	0	0	0	0	0	1	2	3.92		1	Daras jatisap	1	0	0	0	1	0	0	1	1	0	0		2	0	1	0	0	0	#NULL!
2024-05-15	11:47	17	2		2073	70	22017070	32	2	22017070	3	1	0	0	1	0	0	0	0	0	0	0	0	0	1	1	1.96		1	Dosla, Gohama	1	0	0	0	1	0	0	1	1	0	0		2	0	1	1	0	0	#NULL!
2024-05-11	13:50	12	2		2073	20	22001020	25	1	22001020	1	1	0	0	0	0	0	1	0	0	0	0	0	0	1	1	1.96		1	Dosla ,maisala	1	0	0	0	1	0	0	1	1	0	0		2	0	1	0	0	0	#NULL!
2024-06-11	10:06	23	2		2073	70	22114070	50	2	22114070	3	3	0	0	0	0	0	0	0	0	0	0	0	0	0	0	0		2		1	0	1	0	1	0	0	1	1	0	0		1	1	1	1	0	0	#NULL!
2024-06-05	10:31	20	2		2073	10	22101010	48	2	22101010	2	2	0	0	0	0	0	0	0	0	0	0	0	0	0	0	0		2		1	0	1	0	1	0	0	1	1	1	0		1	0	1	1	0	0	#NULL!
2024-06-04	10:52	20	2		2073	40	22093040	46	2	22093040	2	3	0	0	0	0	0	0	0	0	0	0	0	0	0	0	0		2		1	0	1	0	1	0	0	1	1	1	0		1	0	1	1	0	0	#NULL!
2024-06-05	11:45	20	2		2072	21	22101021	57	2	22101021	2	2	0	0	0	0	0	0	0	0	0	0	0	0	0	0	0		2		1	0	1	0	1	0	0	1	1	1	0		1	0	1	1	0	0	#NULL!
2024-05-30	10:06	20	2		2072	40	22075040	46	2	22075040	3	3	0	0	0	0	0	0	0	0	0	0	0	0	0	0	0		2		1	0	1	0	1	0	0	1	1	0	0		1	0	1	1	0	0	#NULL!
2024-06-04	13:44	20	2		2072	60	22093060	40	2	22093060	3	2	0	0	0	0	0	0	0	0	0	0	0	0	0	0	0		2		1	0	1	0	1	0	0	1	1	1	0		1	0	1	1	0	0	#NULL!
2024-06-08	12:14	20	2		2072	40	22048040	38	2	22048040	3	3	0	0	0	0	0	0	0	0	0	0	0	0	0	0	0		2		1	0	1	0	1	0	0	1	1	1	0		1	0	1	1	0	0	#NULL!
2024-06-05	13:00	20	2		2072	30	22101030	38	1	22101030	3	2	0	0	0	0	0	0	0	0	0	0	0	0	0	0	0		2		1	0	1	0	1	0	0	1	1	1	0		1	0	1	1	0	0	#NULL!
2024-05-19	15:45	17	2		2072	120	22026120	25	2	22026120	3	3	0	0	0	0	0	0	0	0	0	0	0	0	0	0	0		2		1	0	1	0	1	0	0	1	1	0	0		2	0	1	1	0	0	#NULL!
2024-05-29	13:27	18	2		2072	30	22074030	17	2	22074030	3	3	0	0	0	0	0	0	0	0	0	0	0	0	0	0	0		2		1	0	1	0	1	0	0	1	1	0	0		2	0	1	1	0	0	#NULL!
2024-06-06	13:09	20	2		2072	60	22101060	55	1	22101060	2	2	0	0	0	0	0	0	0	0	0	0	0	0	1	0	0		1	Gukra,dosla,daras	1	0	1	0	1	0	0	1	1	1	0		1	0	1	1	0	0	#NULL!
2024-05-16	15:47	17	2		2072	110	22017110	55	1	22017110	3	2	0	0	0	0	0	0	0	0	0	0	0	0	1	0	0		1	Dosla, Guhama	1	0	1	0	1	0	0	1	1	0	0		2	0	1	1	0	0	#NULL!
2024-05-18	13:55	16	2		2072	90	22032090	40	1	22032090	1	2	0	0	0	0	0	0	0	0	0	0	0	0	0	0	0		2		1	0	1	0	1	0	0	1	1	0	0		1	0	1	0	0	0	#NULL!
2024-05-15	14:24	16	2		2072	90	22023090	36	2	22023090	1	2	0	0	0	0	0	0	0	0	0	0	0	0	0	0	0		2		1	0	1	0	1	0	0	1	1	0	0		1	0	1	0	0	0	#NULL!
2024-06-23	11:07	48	1		2072	80	11035080	65	1	11035080	1	3	0	0	0	0	0	0	0	0	0	0	0	0	1	0	0		1	Dari,hanivanga,dudraj,kalinjri,goni,	1	0	1	0	1	0	0	1	1	0	0		1	0	1	0	0	0	#NULL!
2024-07-29	13:56	39	1		2072	30	11073030	41	1	11073030	1	2	0	0	0	0	0	0	0	0	0	0	0	0	1	0	0		1	Daraisap, kalinjira,jolpora,masranga, takirsap, dhorasap	1	0	1	0	1	0	0	1	1	0	0		1	0	1	0	0	0	#NULL!
2024-07-04	14:15	39	1		2071	30	11050030	26	2	11050030	3	1	0	0	1	0	0	1	0	0	0	0	0	0	1	2	3.92		1	Jatisap,tiatikkasap,darisap, jolpora,masranga,	1	0	0	0	1	1	0	0	1	0	0		2	0	1	0	0	0	#NULL!
2024-06-03	11:52	20	2		2071	20	22093020	25	2	22093020	2	2	0	0	0	0	0	0	0	0	0	0	0	0	0	0	0		2		1	0	1	0	1	1	0	0	1	1	0		1	0	1	1	0	0	#NULL!
2024-05-18	10:54	16	2		2071	70	22032070	50	2	22032070	1	2	0	0	0	0	0	0	0	0	0	0	0	0	1	0	0		1	Masallad,darol gohama	1	0	1	0	1	1	0	0	1	0	0		1	1	1	0	0	0	#NULL!
2024-05-14	15:57	17	2		2071	120	22001120	25	1	22001120	3	3	0	0	0	0	0	0	0	0	0	0	0	0	0	0	0		2		1	0	1	1	1	0	0	1	0	0	0		1	1	1	1	0	0	#NULL!
2024-06-12	12:23	18	2		2071	60	22117060	40	2	22117060	3	3	0	0	0	0	0	0	0	0	0	0	0	0	0	0	0		2		1	0	1	1	1	0	0	1	0	1	0		2	0	1	1	0	0	#NULL!
2024-05-27	11:56	20	2		2071	20	22066020	44	1	22066020	2	1	0	0	1	0	0	0	0	0	1	0	0	1	1	3	5.88	Badar kachthaka tabisnila	1	Guhama,maychalal, dosla,dura	1	0	0	0	1	0	0	1	1	0	0		2	0	0	1	0	0	#NULL!
2024-05-22	11:37	46	1		2071	80	11021080	50	1	11021080	2	1	0	0	0	0	0	1	0	0	0	0	0	0	1	1	1.96		1	Guiapora, dumukkha, jaitsap, ghormaira	1	0	0	0	0	0	0	1	1	0	0		2	0	1	1	0	0	#NULL!
2024-05-18	12:31	16	2		2071	80	22032080	28	2	22032080	1	2	0	0	0	0	0	0	0	0	0	0	0	0	0	0	0		2		1	0	1	0	0	0	0	1	1	0	1		1	0	1	0	0	0	#NULL!
2024-06-02	13:17	20	2		2071	60	22084060	66	1	22084060	2	2	0	0	0	0	0	0	0	0	0	0	0	0	0	0	0		2		1	0	1	0	0	1	0	0	1	0	0		1	0	1	1	0	0	#NULL!
2024-05-20	15:37	23	2		2071	90	22036090	55	1	22036090	2	1	0	0	0	0	0	1	0	1	0	0	0	0	1	2	3.92		1	Gohama,ailbora	1	0	0	0	1	0	0	0	1	0	0		1	0	1	0	0	0	#NULL!
2024-05-16	15:58	12	2		2071	60	22017060	36	2	22017060	1	1	0	0	0	0	1	0	0	0	0	0	0	0	0	1	1.96		2		1	0	0	0	1	0	0	0	1	1	0		2	0	1	0	0	0	#NULL!
2024-05-28	13:20	18	2		2070	60	22065060	55	1	22065060	3	2	0	0	0	0	0	0	0	0	0	0	0	0	1	0	0		1	Dosla, Gohama	1	0	1	0	1	0	0	0	1	0	0		1	1	0	1	0	0	#NULL!
2024-05-24	09:22	20	2		2070	40	22040040	24	1	22040040	3	2	0	0	0	0	0	0	0	0	0	0	0	0	0	0	0		2		1	0	1	0	1	0	0	0	1	0	0		1	0	1	1	0	0	#NULL!
2024-06-08	14:49	20	2		2070	60	22048060	40	2	22048060	3	3	0	0	0	0	0	0	0	0	0	0	0	0	0	0	0		2		1	0	1	0	1	0	0	0	1	1	0		1	0	1	1	0	0	#NULL!
2024-05-29	12:38	20	2		2070	30	22075030	57	2	22075030	3	3	0	0	0	0	0	0	0	0	0	0	0	0	0	0	0		2		1	0	1	0	1	0	0	0	1	1	0		1	0	1	1	0	0	#NULL!
2024-06-11	10:01	18	2		2070	10	22117010	40	2	22117010	3	3	0	0	0	0	0	0	0	0	0	0	0	0	0	0	0		2		1	0	1	0	1	0	0	0	1	1	0		1	0	1	1	0	0	#NULL!
2024-06-12	09:16	18	2		2070	40	22117040	45	2	22117040	3	3	0	0	0	0	0	0	0	0	0	0	0	0	0	0	0		2		1	0	1	0	1	0	0	0	1	1	0		1	0	1	1	0	0	#NULL!
2024-06-11	09:48	20	2		2070	10	22118010	30	1	22118010	2	2	0	0	0	0	0	0	0	0	0	0	0	0	1	0	0		1	Dosla,guhama,daras	1	0	1	0	1	0	0	0	1	0	0		1	0	1	1	0	0	#NULL!
2024-05-20	13:48	16	2		2070	90	22041090	35	1	22041090	1	2	0	0	0	0	0	0	0	0	0	0	0	0	1	0	0		1	Dosla,gohama	1	0	1	0	1	0	0	0	1	0	0		1	1	1	0	0	0	#NULL!
2024-05-19	10:17	16	2		2070	100	22032100	40	2	22032100	1	2	0	0	0	0	0	0	0	0	0	0	0	0	0	0	0		2		1	0	1	0	1	0	0	0	1	0	0		1	0	1	0	0	0	#NULL!
2024-05-19	11:48	27	2		2070	100	22028100	35	2	22028100	1	3	0	0	0	0	0	0	0	0	0	0	0	0	0	0	0		2		3	0	1	0	1	0	0	0	1	0	0		1	0	1	0	0	0	#NULL!
2024-07-10	12:01	48	1		2070	110	11058110	22	2	11058110	1	2	0	0	0	0	0	0	0	0	0	0	0	0	1	0	0		1	Jatisap, masranga, reselbypars	1	0	1	0	1	0	0	0	1	0	0		1	0	1	0	0	0	#NULL!
2024-05-26	12:56	27	2		2070	20	22054020	22	2	22054020	2	1	0	0	1	0	0	1	0	0	0	0	0	0	0	2	3.92		2		1	0	0	0	0	1	0	1	0	0	0		2	0	1	0	0	0	#NULL!
2024-05-30	10:27	25	2		2069	40	22077040	53	1	22077040	2	1	0	0	0	0	0	1	0	1	0	0	0	0	1	2	3.92		1	Doslasap,gohamasap,maisaladsap	1	0	0	0	1	0	0	1	0	0	0		1	1	0	0	0	0	#NULL!
2024-07-06	12:53	46	1		2069	120	11050120	32	2	11050120	3	1	1	0	1	0	0	0	0	0	0	0	0	0	0	2	3.92		2		1	0	0	0	1	0	0	1	0	0	0		#NULL!	0	1	0	0	0	#NULL!
2024-07-01	12:01	46	1		2069	110	11043110	35	2	11043110	3	1	1	0	1	0	0	0	0	0	0	0	0	0	0	2	3.92		2		1	0	0	0	1	0	0	1	0	0	0		2	0	1	0	0	0	#NULL!
2024-07-18	11:49	39	1		2069	20	11075020	65	1	11075020	2	1	0	0	1	0	1	0	0	0	0	0	0	0	1	2	3.92		1	Jatisap tekirsap masranga jolpora dumukhesap matisap laulota	1	0	0	0	1	0	0	1	0	0	0		1	0	1	0	0	0	#NULL!
2024-05-25	12:27	13	2		2069	30	22054030	19	1	22054030	2	1	0	0	1	0	0	1	0	0	0	0	0	0	0	2	3.92		2		1	0	0	0	1	0	0	1	0	0	0		2	0	1	0	0	0	#NULL!
2024-07-06	10:56	46	1		2069	100	11050100	40	2	11050100	3	1	0	0	1	0	0	1	0	0	0	0	0	0	0	2	3.92		2		1	0	0	0	1	0	0	1	0	0	0		1	0	1	0	0	0	#NULL!
2024-07-03	12:19	46	1		2069	110	11046110	46	1	11046110	3	1	0	0	1	0	0	1	0	0	0	0	0	0	0	2	3.92		2		1	0	0	0	1	0	0	1	0	0	0		1	0	1	0	0	0	#NULL!
2024-07-04	11:13	46	1		2069	70	11050070	36	2	11050070	3	1	0	0	1	0	0	1	0	0	0	0	0	0	0	2	3.92		2		1	0	0	0	1	0	0	1	0	0	0		2	0	1	0	0	0	#NULL!
2024-07-14	13:33	46	1		2069	90	11065090	25	2	11065090	3	1	0	0	1	0	0	1	0	0	0	0	0	0	0	2	3.92		2		1	0	0	0	1	0	0	1	0	0	0		2	0	1	0	0	0	#NULL!
2024-05-25	10:29	25	2		2069	10	22059010	65	1	22059010	2	1	0	0	1	0	0	1	0	0	0	0	0	0	1	2	3.92		1	Maisaladsap,doslasap,gohamasap	1	0	0	0	1	0	0	1	0	0	0		1	0	1	0	0	0	#NULL!
2024-05-11	12:42	17	2		2069	80	22001080	50	2	22001080	2	1	0	0	1	0	0	1	0	0	0	0	0	0	1	2	3.92		1	Gokhra	1	0	0	0	1	0	0	1	0	0	0		2	0	1	0	0	0	#NULL!
2024-06-02	10:43	13	2		2069	50	22081050	48	2	22081050	2	1	0	0	1	0	0	1	0	0	0	0	0	0	1	2	3.92		1	Doasla,vemta	1	0	0	0	1	0	0	1	0	0	0		2	0	1	0	0	0	#NULL!
2024-06-06	13:09	13	2		2068	60	22098060	33	2	22098060	3	1	0	0	1	0	0	1	0	0	0	0	0	0	1	2	3.92		1	Doasla,gogra,ponkiraj	1	0	0	0	1	0	0	1	0	0	0		2	0	1	0	0	0	#NULL!
2024-06-04	10:19	13	2		2068	50	22090050	24	2	22090050	2	1	0	0	1	0	0	0	1	0	0	0	0	0	0	2	3.92		2		1	0	0	0	1	0	0	1	0	0	0		2	0	1	0	0	0	#NULL!
2024-05-15	13:04	17	2		2068	80	22017080	40	2	22017080	3	1	0	0	1	0	0	0	0	0	0	0	0	0	1	1	1.96		1	Guhama	1	0	0	0	1	0	0	1	0	0	0		2	0	1	1	0	0	#NULL!
2024-05-12	12:57	17	2		2068	110	22001110	60	1	22001110	2	1	0	0	0	0	0	0	0	1	0	0	0	0	1	1	1.96		1	Gokhra	1	0	0	0	1	0	0	1	0	0	0		2	0	1	1	0	0	#NULL!
2024-05-15	10:28	25	2		2068	10	22024010	60	1	22024010	1	1	0	0	0	0	0	0	0	1	0	0	0	0	1	1	1.96		1	Maisaladsap,doslasap	1	0	0	0	1	0	0	1	0	0	0		1	1	1	0	0	0	#NULL!
2024-05-29	10:06	31	2		2068	70	22078070	40	2	22078070	1	1	0	0	1	0	0	0	0	0	0	0	0	0	0	1	1.96		2		1	0	0	0	1	0	0	1	0	0	0		1	0	1	0	0	0	#NULL!
2024-05-18	10:52	21	2		2068	10	22034010	63	2	22034010	1	1	0	0	1	0	0	0	0	0	0	0	0	0	0	1	1.96		2		1	0	0	0	1	0	0	1	0	0	0		2	0	1	0	0	0	#NULL!
2024-05-23	10:45	44	1		2068	100	11026100	40	2	11026100	1	1	0	0	1	0	0	0	0	0	0	0	0	1	0	2	3.92	Red chilli er smell room e rakha	#NULL!		1	0	0	0	1	0	0	1	0	0	0		2	0	1	0	0	0	#NULL!
2024-05-14	12:36	16	2		2068	110	22121110	33	1	22121110	2	2	0	0	0	0	0	0	0	0	0	0	0	0	0	0	0		2		1	0	1	0	1	0	0	1	0	0	0		1	1	1	1	0	1	#NULL!
2024-06-05	10:40	23	2		2068	70	22097070	60	1	22097070	3	3	0	0	0	0	0	0	0	0	0	0	0	0	1	0	0		1	Dosla,Gohoma,maisalal	1	0	1	0	1	0	0	1	0	0	0		1	1	1	1	0	0	#NULL!
2024-06-10	11:59	23	2		2068	119	22106119	60	1	22106119	3	3	0	0	0	0	0	0	0	0	0	0	0	0	1	0	0		1	Dosla,gohoma,daraj,door	1	0	1	0	1	0	0	1	0	0	0		1	1	1	1	0	0	#NULL!
2024-06-07	10:05	23	2		2068	105	22036105	47	3	22036105	3	3	0	0	0	0	0	0	0	0	0	0	0	0	1	0	0		1	Dosla,Gohoma, dairon, maisalal, vemta	1	0	1	0	1	0	0	1	0	0	0		2	1	1	1	0	0	#NULL!
2024-06-11	11:07	23	2		2067	78	22114078	43	1	22114078	3	3	0	0	0	0	0	0	0	0	0	0	0	0	1	0	0		1	Daraj! Gohoma, dosla	1	0	1	0	1	0	0	1	0	0	0		2	1	1	1	0	0	#NULL!
2024-05-26	13:22	16	2		2067	120	22058120	40	2	22058120	1	2	0	0	0	0	0	0	0	0	0	0	0	0	0	0	0		2		1	0	0	0	1	0	0	1	0	0	0		1	0	1	1	0	0	#NULL!
2024-05-20	10:12	41	1		2067	10	11018010	18	2	11018010	1	2	0	0	0	0	0	0	0	0	0	0	0	0	0	0	0		2		1	0	0	0	1	0	0	1	0	0	0		2	0	1	1	0	0	#NULL!
2024-05-13	11:42	17	2		2067	80	22010080	30	1	22010080	1	2	0	0	0	0	0	0	0	0	0	0	0	0	0	0	0		2		1	0	0	0	1	0	0	1	0	0	0		2	0	1	1	0	0	#NULL!
2024-05-25	10:01	48	1		2067	65	11033065	65	1	11033065	1	2	0	0	0	0	0	0	0	0	0	0	0	0	1	0	0		1	Jatsap,guiapora.	1	0	0	0	1	0	0	1	0	0	0		2	0	1	1	0	0	#NULL!
2024-07-28	13:33	24	1		2067	60	11076060	65	1	11076060	1	2	0	0	0	0	0	0	0	0	0	0	0	0	1	0	0		1	Jatisap, Guiyapora, Jolpora,Daras	1	0	0	0	1	0	0	1	0	0	0		2	0	1	1	0	0	#NULL!
2024-05-18	15:25	17	2		2067	90	22026090	21	2	22026090	1	2	0	0	0	0	0	0	0	0	0	0	0	0	1	0	0		1	Dosla, Guhama	1	0	0	0	1	0	0	1	0	0	0		2	0	1	1	0	0	#NULL!
2024-06-26	11:55	17	1		2067	110	11038110	55	1	11038110	1	2	0	0	0	0	0	0	0	0	0	0	0	0	1	0	0		1	Daras, jaita	1	0	0	0	1	0	0	1	0	0	0		1	0	1	1	0	0	#NULL!
2024-05-21	14:32	41	1		2067	60	11018060	50	2	11018060	1	2	0	0	0	0	0	0	0	0	0	0	0	0	1	0	0		1	Darai, kalinjira, sutonoli	1	0	0	0	1	0	0	1	0	0	0		2	0	1	1	0	0	#NULL!
2024-06-11	12:31	18	2		2067	30	22117030	20	1	22117030	3	3	0	0	0	0	0	0	0	0	0	0	0	0	0	0	0		2		1	0	1	0	1	0	0	1	0	0	0		1	0	1	1	0	0	#NULL!
2024-05-19	13:52	17	2		2067	110	22026110	15	2	22026110	3	3	0	0	0	0	0	0	0	0	0	0	0	0	0	0	0		2		1	0	1	0	1	0	0	1	0	0	0		2	0	1	1	0	0	#NULL!
2024-05-29	10:08	20	2		2066	10	22075010	63	1	22075010	2	2	0	0	0	0	0	0	0	0	0	0	0	0	1	0	0		1	Dosla,guhama,daras,bamta	1	0	1	0	1	0	0	1	0	0	0		1	0	1	1	0	0	#NULL!
2024-05-18	10:45	17	2		2066	70	22026070	40	2	22026070	3	2	0	0	0	0	0	0	0	0	0	0	0	0	1	0	0		1	Dosla, Guhama	1	0	1	0	1	0	0	1	0	0	0		1	0	1	1	0	0	#NULL!
2024-05-23	11:53	16	2		2066	80	22049080	26	2	22049080	1	3	0	0	0	0	0	0	0	0	0	0	0	0	0	0	0		2		1	1	0	0	1	0	0	1	0	0	0		1	1	1	0	0	0	#NULL!
2024-05-20	12:06	16	2		2066	80	22041080	36	2	22041080	1	2	0	0	0	0	0	0	0	0	0	0	0	0	0	0	0		2		1	0	1	0	1	0	0	1	0	0	0		1	1	1	0	0	0	#NULL!
2024-06-08	13:37	16	2		2066	111	22049111	26	1	22049111	1	2	0	0	0	0	0	0	0	0	0	0	0	0	1	0	0		1	Dosla,rasel viper	1	0	1	0	1	0	0	1	0	0	0		1	1	1	0	0	0	#NULL!
2024-07-06	15:17	48	1		2066	120	11051120	50	2	11051120	1	2	0	0	0	0	0	0	0	0	0	0	0	0	0	0	0		2		1	0	1	0	1	0	0	1	0	0	0		1	0	1	0	0	0	#NULL!
2024-07-08	11:07	48	1		2066	100	11054100	53	1	11054100	1	2	0	0	0	0	0	0	0	0	0	0	0	0	1	0	0		1	Jatisap, dudraj, dari, khoiyajati, kainjira, sutanali	1	0	1	0	1	0	0	1	0	0	0		1	0	1	0	0	0	#NULL!
2024-05-21	11:21	35	1		2066	110	11017110	35	2	11017110	1	3	0	0	0	0	0	0	0	0	0	0	0	0	1	0	0		1	Jathi,Dara's,dudraj,guiapora,kalinjath	1	0	1	0	1	0	0	1	0	0	0		1	0	1	0	0	0	#NULL!
2024-06-01	15:29	27	2		2066	90	22081090	64	1	22081090	1	2	0	0	0	0	0	0	0	0	0	0	0	0	1	0	0		1	Ghuhama, Dosla,massalat.	1	0	1	0	1	0	0	1	0	0	0		1	0	1	0	0	0	#NULL!
2024-06-25	10:24	48	1		2066	80	11092080	25	2	11092080	1	2	0	0	0	0	0	0	0	0	0	0	0	0	1	0	0		1	Dari, masranga,jati, khoiyajati	1	0	1	0	1	0	0	1	0	0	0		1	0	1	0	0	0	#NULL!
2024-07-02	14:17	48	1		2066	90	11047090	63	1	11047090	1	2	0	0	0	0	0	0	0	0	0	0	0	0	1	0	0		1	Dari, jati, dudraj, khoiyajati, kainjira, sutanali, jolpora, masranga, reselbypars	1	0	1	0	1	0	0	1	0	0	0		#NULL!	0	1	0	0	0	#NULL!
2024-06-22	12:34	39	1		2066	40	11030040	30	2	11030040	1	3	0	0	0	0	0	0	0	0	0	0	0	0	1	0	0		1	Daraisap, kalinjira, masranga, jolpora	1	0	1	0	1	0	0	1	0	0	0		1	0	1	0	0	0	#NULL!
2024-05-27	11:54	25	2		2065	10	22068010	52	1	22068010	1	1	0	0	0	0	0	1	0	0	0	0	0	0	1	1	1.96		1	Doslasap,gohamasap	1	0	0	0	1	1	0	0	0	0	0		1	0	1	0	0	0	#NULL!
2024-06-10	12:10	16	2		2065	120	22110120	32	2	22110120	1	2	0	0	0	0	0	0	0	0	0	0	0	0	0	0	0		2		1	0	1	0	1	1	0	0	0	0	0		1	1	1	0	0	0	#NULL!
2024-05-26	11:47	20	2		2065	51	22057051	35	2	22057051	3	1	0	0	1	0	0	0	0	0	1	0	0	0	0	2	3.92		2		1	0	0	0	0	0	0	1	1	0	0		2	0	0	1	0	0	#NULL!
2024-05-30	10:07	16	2		2065	100	22076100	30	1	22076100	1	2	0	0	0	0	0	0	0	0	0	0	0	0	1	0	0		1	Dosla,machiallad,pongkhiraj	1	0	1	0	1	0	0	0	1	1	0		1	0	0	1	0	0	#NULL!
2024-05-19	12:57	46	1		2065	110	11008110	37	2	11008110	2	1	0	0	1	0	0	1	0	0	0	0	0	0	1	2	3.92		1	Darais sap, tehir sap, jaia, laulota, nagin	1	0	0	0	1	0	0	1	0	0	0		2	0	0	1	0	0	#NULL!
2024-05-19	14:20	44	1		2065	120	11014120	30	2	11014120	1	1	0	0	0	0	0	0	0	0	0	0	0	1	0	1	1.96	Ghorer door-window close rakha	2		1	0	1	1	1	0	0	0	0	0	0		1	0	0	1	0	1	#NULL!
2024-06-08	11:45	13	2		2065	60	22045060	45	2	22045060	2	1	0	0	1	0	0	1	0	0	0	0	0	0	0	2	3.92		2		1	0	0	0	0	0	0	0	1	1	0		2	0	1	0	0	0	#NULL!
2024-07-03	15:19	24	1		2065	60	11047060	30	1	11047060	1	2	0	0	0	0	0	0	0	0	0	0	0	0	1	0	0		1	Guiapora,Daras,Jatisap	1	0	0	0	0	0	0	0	1	0	0		1	0	1	1	0	0	#NULL!
2024-07-29	13:23	48	1		2065	80	11074080	56	1	11074080	1	2	0	0	0	0	0	0	0	0	0	0	0	0	1	0	0		1	Dari, jati, dudraj, sutanali, kainjira, jolpora, domukhi, takirsap, tiathuti	1	0	1	0	0	0	0	0	1	0	0		1	0	1	0	0	0	#NULL!
2024-05-11	14:03	14	2		2065	11	22004011	70	1	22004011	1	1	0	0	1	0	0	0	0	0	0	0	1	0	1	2	3.92		1	Ghohoma,maichaala,	1	0	0	0	0	0	0	1	0	0	0		2	1	1	0	0	0	#NULL!
2024-08-08	11:03	24	1		2065	40	11089040	24	1	11089040	1	2	0	0	0	0	0	0	0	0	0	0	0	0	1	0	0		1	Jatisap, Daras,Guiyapora	1	0	0	0	0	0	0	1	0	0	0		2	0	1	1	0	0	#NULL!
2024-07-24	13:04	24	1		2065	20	11096020	76	1	11096020	1	2	0	0	0	0	0	0	0	0	0	0	0	0	1	0	0		1	Guiapora, Jatisap	1	0	0	0	0	0	0	1	0	0	0		2	0	1	1	0	0	#NULL!
2024-06-02	11:26	21	2		2064	50	22087050	65	1	22087050	1	3	0	0	0	0	0	0	0	0	0	0	0	0	1	0	0		1	Gohama. Doshla. Darash	1	0	1	0	0	0	0	1	0	0	0		1	1	1	0	0	0	#NULL!
2024-07-26	12:23	24	1		2064	20	11100020	45	2	11100020	1	2	0	0	0	0	0	0	0	0	0	0	0	0	1	0	0		1	Daras,Jatisap	1	0	0	0	0	1	0	0	0	0	0		1	0	1	1	0	0	#NULL!
2024-06-03	12:40	25	2		2064	30	22123030	42	1	22123030	2	1	0	0	0	0	0	1	0	1	0	0	0	0	1	2	3.92		1	Doslasap,daraisap	1	0	0	0	1	0	0	0	0	0	0		1	1	0	0	0	0	#NULL!
2024-06-11	09:37	25	2		2064	20	22120020	58	1	22120020	2	1	0	0	0	0	0	1	0	1	0	0	0	0	1	2	3.92		1	Doslasap, gohamasap, raselviper	1	0	0	0	1	0	0	0	0	1	0		1	1	0	0	0	0	#NULL!
2024-05-23	13:48	46	1		2064	120	11021120	30	2	11021120	2	1	0	0	1	0	0	1	0	0	0	0	0	0	0	2	3.92		2		1	0	0	0	1	0	0	0	0	0	0		2	0	1	0	0	0	#NULL!
2024-06-09	10:36	25	2		2064	20	22111020	58	1	22111020	2	1	0	0	1	0	0	1	0	0	0	0	0	0	1	2	3.92		1	Gohamasap, vemta,dosla6	1	0	0	0	1	0	0	0	0	0	0		1	0	1	0	0	0	#NULL!
2024-05-29	10:49	25	2		2064	10	22077010	50	2	22077010	2	1	0	0	1	0	0	1	0	0	0	0	0	0	1	2	3.92		1	Doslasap,gohamasap, ghumirsap	1	0	0	0	1	0	0	0	0	1	0		1	0	1	0	0	0	#NULL!
2024-05-20	10:40	31	2		2064	70	22043070	35	2	22043070	2	1	0	0	1	0	0	0	0	0	1	0	0	0	0	2	3.92		2		1	0	0	0	1	0	0	0	0	0	0		1	0	1	0	0	0	#NULL!
2024-05-23	12:26	25	2		2064	20	22050020	65	2	22050020	2	1	0	0	0	0	0	1	0	0	1	0	0	0	0	2	3.92		2		1	0	0	0	1	0	0	0	0	0	0		1	0	1	0	0	0	#NULL!
2024-05-16	14:46	14	2		2064	60	22020060	30	1	22020060	2	1	0	0	1	0	0	0	0	0	0	0	1	0	0	2	3.92		2		1	0	1	0	1	0	0	0	0	0	0		#NULL!	1	1	0	0	0	#NULL!
2024-07-25	14:27	24	1		2064	60	11096060	37	1	11096060	1	1	0	0	1	0	0	0	0	0	0	0	0	0	0	1	1.96		2		1	0	0	0	1	0	0	0	0	0	0		1	0	1	0	0	0	#NULL!
2024-07-27	10:57	42	1		2064	110	11098110	33	2	11098110	1	1	0	0	1	0	0	0	0	0	0	0	0	0	0	1	1.96		2		1	0	0	0	1	0	0	0	0	0	0		1	0	1	0	0	0	#NULL!
2024-05-13	12:11	12	2		2063	20	22010020	23	1	22010020	1	1	0	0	1	0	0	0	0	0	0	0	0	0	0	1	1.96		2		1	0	0	0	1	0	0	0	0	0	0		1	0	1	0	0	0	#NULL!
2024-05-25	10:54	31	2		2063	79	22060079	37	1	22060079	1	1	0	0	1	0	0	0	0	0	0	0	0	0	0	1	1.96		2		1	0	0	0	1	0	0	0	0	0	0		1	0	1	0	0	0	#NULL!
2024-05-13	11:02	21	2		2063	10	22122010	33	2	22122010	1	1	0	0	1	0	0	0	0	0	0	0	0	0	0	1	1.96		2		1	0	0	0	1	0	0	0	0	0	0		2	0	1	0	0	0	#NULL!
2024-05-16	13:57	24	1		2063	50	11007050	51	1	11007050	1	1	0	0	1	0	0	0	0	0	0	0	1	0	1	2	3.92		1	Daras,Dumokho,Jatisap	1	0	0	0	1	0	0	0	0	0	0		1	0	1	0	0	0	#NULL!
2024-06-23	00:22	42	1		2063	100	11033100	35	1	11033100	1	1	0	0	1	0	0	0	0	0	0	0	0	0	1	1	1.96		1	Daraj kobra	1	0	0	0	1	0	0	0	0	0	0		1	0	1	0	0	0	#NULL!
2024-07-29	11:51	24	1		2063	10	11074010	38	1	11074010	1	1	0	0	1	0	0	0	0	0	0	0	0	0	1	1	1.96		1	Jatisap,Ghokro,Daras	1	0	0	0	1	0	0	0	0	0	0		1	0	1	0	0	0	#NULL!
2024-07-24	14:21	24	1		2063	30	11096030	22	1	11096030	1	1	0	0	1	0	0	0	0	0	0	0	0	0	1	1	1.96		1	Jatisap, Tekira,Daras	1	0	0	0	1	0	0	0	0	0	0		1	0	1	0	0	0	#NULL!
2024-05-28	10:33	25	2		2063	50	22068050	62	1	22068050	1	1	0	0	1	0	0	0	0	0	0	0	0	0	1	1	1.96		1	Doslasap,gohamasap	1	0	0	0	1	0	0	0	0	0	0		1	0	1	0	0	0	#NULL!
2024-06-22	11:07	42	1		2063	100	11031100	35	1	11031100	1	1	0	0	1	0	0	0	0	0	0	0	0	0	1	1	1.96		1	Daraj kobra	1	0	0	0	1	0	0	0	0	0	0		1	0	1	0	0	0	#NULL!
2024-05-18	11:20	13	2		2063	20	22028020	24	1	22028020	2	1	0	0	1	0	0	0	0	0	0	0	0	0	0	1	1.96		2		1	0	1	0	1	0	0	0	0	0	0		1	0	1	0	0	0	#NULL!
2024-05-23	10:41	12	2		2063	10	22044010	23	2	22044010	1	1	0	0	0	0	1	0	0	0	0	0	0	0	0	1	1.96		2		1	0	0	0	1	0	0	0	0	1	0		1	0	1	0	0	0	#NULL!
2024-05-15	14:58	32	1		2062	20	11002020	33	2	11002020	1	1	0	0	0	0	0	1	0	0	0	0	0	0	0	1	1.96		2		1	0	0	0	1	0	0	0	0	0	0		1	0	1	0	0	0	#NULL!
2024-05-15	18:16	47	1		2062	90	11004090	50	2	11004090	1	1	0	0	0	0	0	0	0	0	1	0	0	0	1	1	1.96		1	Jati sap, darais sap, jol darai	1	0	0	0	1	0	0	0	0	0	0		1	0	1	0	0	0	#NULL!
2024-06-10	10:04	23	2		2062	100	22106100	45	2	22106100	3	3	0	0	0	0	0	0	0	0	0	0	0	0	0	0	0		2		1	0	1	0	1	0	0	0	0	0	0		1	1	1	1	0	0	#NULL!
2024-06-12	15:42	23	2		2062	120	22114120	40	1	22114120	3	3	0	0	0	0	0	0	0	0	0	0	0	0	0	0	0		2		1	0	1	0	1	0	0	0	0	0	0		1	1	1	1	0	0	#NULL!
2024-06-12	10:41	23	2		2062	110	22114110	40	2	22114110	3	3	0	0	0	0	0	0	0	0	0	0	0	0	0	0	0		2		1	0	1	0	1	0	0	0	0	0	0		1	1	1	1	0	0	#NULL!
2024-06-02	12:06	23	2		2062	110	22080110	28	2	22080110	3	3	0	0	0	0	0	0	0	0	0	0	0	0	0	0	0		2		1	0	1	0	1	0	0	0	0	0	0		1	1	1	1	0	0	#NULL!
2024-06-07	12:23	23	2		2062	120	22076120	25	2	22076120	3	3	0	0	0	0	0	0	0	0	0	0	0	0	0	0	0		2		1	0	1	0	1	0	0	0	0	0	0		1	1	1	1	0	0	#NULL!
2024-06-06	12:05	23	2		2062	110	22097110	30	2	22097110	3	2	0	0	0	0	0	0	0	0	0	0	0	0	0	0	0		2		1	0	1	0	1	0	0	0	0	0	0		1	1	1	1	0	0	#NULL!
2024-06-02	10:43	23	2		2062	100	22080100	27	2	22080100	3	3	0	0	0	0	0	0	0	0	0	0	0	0	0	0	0		2		1	0	1	0	1	0	0	0	0	0	0		1	1	1	1	0	0	#NULL!
2024-06-03	13:44	23	2		2062	90	22089090	42	2	22089090	3	3	0	0	0	0	0	0	0	0	0	0	0	0	0	0	0		2		1	0	1	0	1	0	0	0	0	0	0		1	1	1	1	0	0	#NULL!
2024-06-04	13:00	23	2		2062	120	22089120	35	2	22089120	3	2	0	0	0	0	0	0	0	0	0	0	0	0	0	0	0		2		1	0	1	0	1	0	0	0	0	0	0		1	1	1	1	0	0	#NULL!
2024-06-09	12:46	23	2		2062	90	22106090	25	2	22106090	3	3	0	0	0	0	0	0	0	0	0	0	0	0	0	0	0		2		1	0	1	0	1	0	0	0	0	0	0		1	1	1	1	0	0	#NULL!
2024-06-08	12:38	23	2		2061	107	22125107	21	1	22125107	2	2	0	0	0	0	0	0	0	0	0	0	0	0	1	0	0		1	Gohoma,dosla,daraj	1	0	1	0	1	0	0	0	0	0	0		1	1	1	1	0	0	#NULL!
2024-06-11	12:22	23	2		2061	90	22114090	29	2	22114090	3	2	0	0	0	0	0	0	0	0	0	0	0	0	0	0	0		2		1	0	1	0	1	0	0	0	0	0	0		1	1	0	1	0	0	#NULL!
2024-06-03	10:37	18	2		2061	10	22092010	40	2	22092010	3	3	0	0	0	0	0	0	0	0	0	0	0	0	1	0	0		1	Gohama, Maisalad	1	0	1	0	1	0	0	0	0	1	0		1	1	0	1	0	0	#NULL!
2024-05-20	13:14	46	1		2061	80	11016080	33	1	11016080	1	1	0	0	0	0	0	0	0	0	0	0	1	0	0	1	1.96		2		1	0	0	0	1	0	0	0	0	0	0		1	0	1	1	0	0	#NULL!
2024-07-07	11:21	24	1		2061	10	11054010	28	2	11054010	1	2	0	0	0	0	0	0	0	0	0	0	0	0	0	0	0		2		1	0	0	0	1	0	0	0	0	0	0		1	0	1	1	0	0	#NULL!
2024-05-12	15:04	18	2		2061	60	22005060	40	2	22005060	1	3	0	0	0	0	0	0	0	0	0	0	0	0	0	0	0		2		1	0	0	0	1	0	0	0	0	0	0		1	0	1	1	0	0	#NULL!
2024-05-12	14:37	12	2		2061	60	22001060	30	2	22001060	1	2	0	0	0	0	0	0	0	0	0	0	0	0	0	0	0		2		1	0	0	0	1	0	0	0	0	0	0		1	0	1	1	0	0	#NULL!
2024-05-13	10:54	18	2		2061	10	22013010	52	2	22013010	1	3	0	0	0	0	0	0	0	0	0	0	0	0	0	0	0		2		1	0	0	0	1	0	0	0	0	1	0		1	0	1	1	0	0	#NULL!
2024-06-23	11:30	17	1		2061	80	11036080	25	2	11036080	1	2	0	0	0	0	0	0	0	0	0	0	0	0	0	0	0		2		1	0	0	0	1	0	0	0	0	0	0		2	0	1	1	0	0	#NULL!
2024-07-06	11:35	24	1		2061	50	11051050	45	2	11051050	1	2	0	0	0	0	0	0	0	0	0	0	0	0	0	0	0		2		1	0	0	0	1	0	0	0	0	0	0		2	0	1	1	0	0	#NULL!
2024-06-24	12:19	24	1		2061	55	11035055	19	1	11035055	1	2	0	0	0	0	0	0	0	0	0	0	0	0	1	0	0		1	Rasul vipers, Jatisap	1	0	0	0	1	0	0	0	0	0	0		1	0	1	1	0	0	#NULL!
2024-06-24	14:15	24	1		2061	65	11035065	45	2	11035065	1	2	0	0	0	0	0	0	0	0	0	0	0	0	1	0	0		1	Rassel vipers, Jatisap	1	0	0	0	1	0	0	0	0	0	0		1	0	1	1	0	0	#NULL!
2024-05-19	11:00	46	1		2060	100	11008100	34	1	11008100	1	2	0	0	0	0	0	0	0	0	0	0	0	0	1	0	0		1	Masranga, cobra	1	0	0	0	1	0	0	0	0	0	0		1	0	1	1	0	0	#NULL!
2024-05-14	11:05	17	2		2060	100	22010100	53	1	22010100	1	2	0	0	0	0	0	0	0	0	0	0	0	0	1	0	0		1	Kobra, gokhra	1	0	0	0	1	0	0	0	0	0	0		2	0	1	1	0	0	#NULL!
2024-06-22	14:30	24	1		2060	120	11031120	50	1	11031120	1	2	0	0	0	0	0	0	0	0	0	0	0	0	1	0	0		1	Jatisap,Kalas	1	0	0	0	1	0	0	0	0	0	0		2	0	1	1	0	0	#NULL!
2024-07-15	11:56	24	1		2060	40	11066040	27	2	11066040	1	2	0	0	0	0	0	0	0	0	0	0	0	0	1	0	0		1	Jatisap,Guiyapora	1	0	0	0	1	0	0	0	0	0	0		1	0	1	1	0	0	#NULL!
2024-07-01	11:32	24	1		2060	40	11124040	25	1	11124040	1	2	0	0	0	0	0	0	0	0	0	0	0	0	1	0	0		1	Jatisap,Daras,Hanibanga	1	0	0	0	1	0	0	0	0	0	0		1	0	1	1	0	0	#NULL!
2024-07-08	09:20	24	1		2060	50	11054050	42	1	11054050	1	2	0	0	0	0	0	0	0	0	0	0	0	0	1	0	0		1	Jatisap,Daras,Dudraj,Guiyapora	1	0	0	0	1	0	0	0	0	0	0		2	0	1	1	0	0	#NULL!
2024-06-25	14:15	24	1		2060	30	11092030	45	1	11092030	1	2	0	0	0	0	0	0	0	0	0	0	0	0	1	0	0		1	Jatisap,Daras	1	0	0	0	1	0	0	0	0	0	0		1	0	1	1	0	0	#NULL!
2024-06-30	10:33	24	1		2060	10	11124010	34	1	11124010	1	2	0	0	0	0	0	0	0	0	0	0	0	0	1	0	0		1	Jatisap,Daras	1	0	0	0	1	0	0	0	0	0	0		1	0	1	1	0	0	#NULL!
2024-07-02	14:53	24	1		2060	20	11047020	35	1	11047020	1	2	0	0	0	0	0	0	0	0	0	0	0	0	1	0	0		1	Jati,Guiapora	1	0	0	0	1	0	0	0	0	0	0		1	0	1	1	0	0	#NULL!
2024-06-22	11:07	24	1		2060	100	11031100	37	2	11031100	1	2	0	0	0	0	0	0	0	0	0	0	0	0	1	0	0		1	Daras,Jatisap	1	0	0	0	1	0	0	0	0	0	0		1	0	1	1	0	0	#NULL!
2024-07-13	09:48	17	1		2060	100	11063100	19	2	11063100	2	2	0	0	0	0	0	0	0	0	0	0	0	0	0	0	0		2		1	0	1	0	1	0	0	0	0	0	0		1	0	1	1	0	0	#NULL!
2024-06-09	10:20	20	2		2060	10	22033010	60	1	22033010	2	2	0	0	0	0	0	0	0	0	0	0	0	0	0	0	0		2		1	0	1	0	1	0	0	0	0	0	0		1	0	1	1	0	0	#NULL!
2024-06-09	10:11	16	2		2060	70	22110070	33	2	22110070	2	3	0	0	0	0	0	0	0	0	0	0	0	0	0	0	0		2		1	0	1	0	1	0	0	0	0	0	0		1	0	1	1	0	0	#NULL!
2024-06-04	12:26	20	2		2060	50	22093050	55	2	22093050	2	2	0	0	0	0	0	0	0	0	0	0	0	0	0	0	0		2		1	0	1	0	1	0	0	0	0	0	0		1	0	1	1	0	0	#NULL!
[truncated: 994 more rows]
[truncated: 45 more columns]
